# Supplementary material for: Crystallographic characterization of (C5H4SiMe3)3U(BH4)
Source: Acta Crystallogr E Crystallogr Commun. 2021 Mar 12;77(Pt 4):383–9. doi: 10.1107/S2056989021002425 (PMC8025856; doi:10.1107/S2056989021002425)
Supplement: Supplementary file 1 [file e-77-00383-sup1.cif]

##############################################################################
#                                                                            #
# This CIF contains the data in a paper accepted for publication in          #
# Acta Crystallographica Section E. It conforms to the requirements of       #
# Notes for Authors for Acta Crystallographica Section E, and has been       #
# peer reviewed under the auspices of the IUCr Commission on Journals.       #
#                                                                            #
# Full details of the Crystallographic Information File format               #
# are given in the paper "The Crystallographic Information File (CIF):       #
# a New Standard Archive File for Crystallography" by S. R. Hall, F. H.      #
# Allen and I. D. Brown [Acta Cryst. (1991), A47, 655-685].                  #
#                                                                            #
# The current version of the core CIF dictionary is obtainable from          #
# ftp://ftp.iucr.org/pub/cif_core.dic.                                       #
#                                                                            #
# Software is freely available for graphical display of the structure(s)     #
# in this CIF. For information consult the CIF software page                 #
# http://www.iucr.org/resources/cif/software.                                #
#                                                                            #
# This file may be used for bona fide research purposes within the           #
# scientific community so long as proper attribution is given to the journal # 
# article from which it was obtained.                                        #
#                                                                            #
##############################################################################
data_I
_audit_creation_method     'SHELXL-2018/3'
_journal_date_recd_electronic     2021-01-06
_journal_date_accepted     2021-03-03
_journal_name_full     'Acta Crystallographica, Section E'
_journal_year     2021
_journal_volume     77
_journal_issue      4
_journal_page_first     383
_journal_page_last     389
_journal_paper_category     GM
_journal_paper_doi     10.1107/S2056989021002425
_journal_coeditor_code     ZL5005
_publ_contact_author_name     'William J. Evans'
_publ_contact_author_address
;
Department of Chemistry, University of California, Irvine, California 92697,
USA
;
_publ_contact_author_email     'stosh@lanl.gov; wevans@uci.edu'
_publ_contact_author_fax     ?
_publ_contact_author_phone     ?
_publ_section_title
;
Crystallographic characterization of (C~5~H~4~SiMe~3~)~3~U(BH~4~)
;
_publ_section_title_footnote     .
loop_
    _publ_author_name
    _publ_author_footnote
    _publ_author_address
    'Windorff, Cory J.'
;
Present address: New Mexico State University, Department of Chemistry and
Biochemistry, Las Cruces, NM 88003, USA.
;
;
Los Alamos National Laboratory, Los Alamos, New Mexico 87544,
USA
Department of Chemistry, University of California, Irvine, California 92697,
USA
;
    'Cross, Justin N.' .
;
Los Alamos National Laboratory, Los Alamos, New Mexico 87544,
USA
;
    'Scott, Brian L.' .
;
Los Alamos National Laboratory, Los Alamos, New Mexico 87544,
USA
;
    'Kozimor, Stosh A.' .
;
Los Alamos National Laboratory, Los Alamos, New Mexico 87544,
USA
;
    'Evans, William J.' .
;
Department of Chemistry, University of California, Irvine, California 92697,
USA
;
_publ_section_synopsis
;
The structure of Cp'~3~U(BH~4~), (C~5~H~4~SiMe~3~)~3~U(BH~4~), at 112 K has
triclinic (<i>P</i>\=1) symmetry. It is of interest with respect to
borohydride coordination modes.
;
_chemical_name_systematic
;\
(Borohydrido-\k^3^<i>H</i>)tris[\h^5^-(trimethylsilyl)cyclopentadienyl]\
uranium(IV)
;
_chemical_name_common     ?
_chemical_formula_moiety     'C24 H43 B Si3 U'
_chemical_formula_sum     'C24 H43 B Si3 U'
_chemical_formula_iupac     '[U (B H4) (C8 H13 Si)3]'
_chemical_formula_weight     664.69
_chemical_melting_point     ?
_space_group_crystal_system     triclinic
_space_group_name_H-M_alt     'P -1'
_space_group_name_Hall     '-P 1'
loop_
    _space_group_symop_operation_xyz
    'x, y, z'
    '-x, -y, -z'
_cell_length_a     8.7530(15)
_cell_length_b     12.217(2)
_cell_length_c     13.657(2)
_cell_angle_alpha     94.159(3)
_cell_angle_beta     96.016(3)
_cell_angle_gamma     103.256(3)
_cell_volume     1406.6(4)
_cell_formula_units_Z     2
_cell_measurement_reflns_used     30231
_cell_measurement_theta_min     2.409
_cell_measurement_theta_max     33.142
_cell_measurement_temperature     112(2)
_exptl_crystal_description     plate
_exptl_crystal_colour     red
_exptl_crystal_size_max     0.881
_exptl_crystal_size_mid     0.622
_exptl_crystal_size_min     0.173
_exptl_crystal_density_diffrn     1.569
_exptl_crystal_density_meas     ?
_exptl_crystal_density_method     ?
_exptl_crystal_F_000     652
_exptl_absorpt_coefficient_mu     5.906
_exptl_absorpt_correction_type     multi-scan
_exptl_absorpt_process_details
;
(SADABS; Krause <i>et al.</i>,  2015)
;
_exptl_absorpt_correction_T_min     0.4131
_exptl_absorpt_correction_T_max     0.7469
_diffrn_ambient_temperature     112(2)
_diffrn_source     ?
_diffrn_radiation_type     MoK\a
_diffrn_radiation_wavelength     0.71073
_diffrn_radiation_source     'I\mS 3.0 microfocus'
_diffrn_measurement_device_type     'Bruker D8 Quest with Photon II detector'
_diffrn_measurement_method     '\w scans'
_diffrn_detector_area_resol_mean     ?
_diffrn_reflns_number     30231
_diffrn_reflns_av_R_equivalents     0.0551
_diffrn_reflns_av_unetI/netI     0.0641
_diffrn_reflns_theta_min     2.409
_diffrn_reflns_theta_max     33.142
_diffrn_reflns_theta_full     25.242
_diffrn_measured_fraction_theta_max     0.996
_diffrn_measured_fraction_theta_full     0.998
_diffrn_reflns_limit_h_min     -13
_diffrn_reflns_limit_h_max     13
_diffrn_reflns_limit_k_min     -18
_diffrn_reflns_limit_k_max     18
_diffrn_reflns_limit_l_min     -20
_diffrn_reflns_limit_l_max     20
_diffrn_standards_number     0
_diffrn_standards_interval_count     0
_diffrn_standards_interval_time     0
_diffrn_standards_decay_%     0
_refine_special_details     ?
_reflns_number_total     10686
_reflns_number_gt     9355
_reflns_threshold_expression     'I > 2\s(I)'
_refine_ls_structure_factor_coef     Fsqd
_refine_ls_matrix_type     full
_refine_ls_R_factor_all     0.0466
_refine_ls_R_factor_gt     0.0370
_refine_ls_wR_factor_gt     0.0975
_refine_ls_wR_factor_ref     0.1017
_refine_ls_goodness_of_fit_ref     1.068
_refine_ls_restrained_S_all     1.068
_refine_ls_number_reflns     10686
_refine_ls_number_parameters     274
_refine_ls_number_restraints     0
_refine_ls_hydrogen_treatment     mixed
_refine_ls_weighting_scheme     calc
_refine_ls_weighting_details
                      'w=1/[\s^2^(Fo^2^)+(0.0549P)^2^] where P=(Fo^2^+2Fc^2^)/3'
_atom_sites_solution_hydrogens     mixed
_atom_sites_solution_primary     direct
_atom_sites_solution_secondary     difmap
_refine_ls_shift/su_max     0.002
_refine_ls_shift/su_mean     0.000
_refine_diff_density_max     3.873
_refine_diff_density_min     -2.719
_refine_ls_extinction_method     none
_refine_ls_extinction_coef     .
loop_
    _atom_type_symbol
    _atom_type_description
    _atom_type_scat_dispersion_real
    _atom_type_scat_dispersion_imag
    _atom_type_scat_source
    'B' 'B' 0.0013 0.0007
                         'International Tables Vol C Tables 4.2.6.8 and 6.1.1.4'
    'C' 'C' 0.0033 0.0016
                         'International Tables Vol C Tables 4.2.6.8 and 6.1.1.4'
    'H' 'H' 0.0000 0.0000
                         'International Tables Vol C Tables 4.2.6.8 and 6.1.1.4'
    'Si' 'Si' 0.0817 0.0704
                         'International Tables Vol C Tables 4.2.6.8 and 6.1.1.4'
    'U' 'U' -9.6767 9.6646
                         'International Tables Vol C Tables 4.2.6.8 and 6.1.1.4'
_computing_data_collection
;
APEX3 (Bruker, 2018)
;
_computing_cell_refinement
;
APEX3 (Bruker, 2018)
;
_computing_data_reduction
;
SAINT (Bruker, 2018)
;
_computing_structure_solution
;
SHELXS97 (Sheldrick, 2008)
;
_computing_structure_refinement
;
<i>SHELXL2018/3</i> (Sheldrick, 2015)
;
_computing_molecular_graphics
;
<i>SHELXTL2018/3</i> (Sheldrick, 2008)
;
_computing_publication_material
;
<i>SHELXTL2018/3</i> (Sheldrick, 2008)
;
loop_
    _atom_site_type_symbol
    _atom_site_label
    _atom_site_fract_x
    _atom_site_fract_y
    _atom_site_fract_z
    _atom_site_U_iso_or_equiv
    _atom_site_adp_type
    _atom_site_calc_flag
    _atom_site_occupancy
    _atom_site_disorder_assembly
    _atom_site_disorder_group
    U U1 0.51249(2) 0.16808(2) 0.26353(2) 0.00963(4) Uani d 1 . .
    B B1 0.8150(5) 0.2329(4) 0.3009(4) 0.0177(8) Uani d 1 . .
    H H1A 0.761(6) 0.294(5) 0.308(4) 0.027 Uiso d 1 . .
    H H1B 0.771(6) 0.205(5) 0.219(4) 0.027 Uiso d 1 . .
    H H1C 0.762(6) 0.166(5) 0.348(4) 0.027 Uiso d 1 . .
    H H1D 0.944(6) 0.271(5) 0.317(4) 0.027 Uiso d 1 . .
    Si Si1 0.76504(13) 0.39347(9) 0.07862(8) 0.0156(2) Uani d 1 . .
    Si Si2 0.71528(13) 0.35432(9) 0.54090(9) 0.0161(2) Uani d 1 . .
    Si Si3 0.79753(13) -0.07373(10) 0.23562(8) 0.0161(2) Uani d 1 . .
    C C1 0.5747(4) 0.3269(3) 0.1255(3) 0.0134(6) Uani d 1 . .
    C C2 0.4548(4) 0.2353(3) 0.0762(3) 0.0142(7) Uani d 1 . .
    H H2 0.467664 0.185642 0.022485 0.017 Uiso calc 1 . .
    C C3 0.3126(4) 0.2291(3) 0.1192(3) 0.0168(7) Uani d 1 . .
    H H3A 0.205686 0.182752 0.090235 0.020 Uiso calc 1 . .
    C C4 0.3423(5) 0.3169(3) 0.1952(3) 0.0194(8) Uani d 1 . .
    H H4A 0.259820 0.343109 0.229549 0.023 Uiso calc 1 . .
    C C5 0.5036(5) 0.3754(3) 0.2021(3) 0.0170(7) Uani d 1 . .
    H H5A 0.551554 0.449334 0.242324 0.020 Uiso calc 1 . .
    C C6 0.8516(6) 0.2832(4) 0.0182(4) 0.0258(9) Uani d 1 . .
    H H6A 0.773894 0.237713 -0.034755 0.039 Uiso calc 1 . .
    H H6B 0.946750 0.320007 -0.009698 0.039 Uiso calc 1 . .
    H H6C 0.879493 0.234315 0.067481 0.039 Uiso calc 1 . .
    C C7 0.9080(5) 0.4833(4) 0.1805(4) 0.0259(9) Uani d 1 . .
    H H7A 0.935861 0.435704 0.231009 0.039 Uiso calc 1 . .
    H H7B 1.003659 0.521095 0.153741 0.039 Uiso calc 1 . .
    H H7C 0.859331 0.540147 0.210342 0.039 Uiso calc 1 . .
    C C8 0.7126(6) 0.4851(4) -0.0173(4) 0.0284(10) Uani d 1 . .
    H H8A 0.637627 0.438442 -0.070950 0.043 Uiso calc 1 . .
    H H8B 0.664218 0.541988 0.012768 0.043 Uiso calc 1 . .
    H H8C 0.808545 0.522937 -0.043833 0.043 Uiso calc 1 . .
    C C9 0.5445(4) 0.2558(3) 0.4617(3) 0.0139(6) Uani d 1 . .
    C C10 0.5031(4) 0.1358(3) 0.4589(3) 0.0129(6) Uani d 1 . .
    H H10A 0.566960 0.090586 0.496241 0.016 Uiso calc 1 . .
    C C11 0.3457(4) 0.0938(3) 0.4159(3) 0.0148(7) Uani d 1 . .
    H H11A 0.280490 0.015468 0.418243 0.018 Uiso calc 1 . .
    C C12 0.2877(4) 0.1864(3) 0.3859(3) 0.0159(7) Uani d 1 . .
    H H12A 0.174487 0.184244 0.363546 0.019 Uiso calc 1 . .
    C C13 0.4089(5) 0.2856(3) 0.4155(3) 0.0156(7) Uani d 1 . .
    H H13 0.400650 0.360371 0.406008 0.019 Uiso calc 1 . .
    C C14 0.7834(5) 0.4881(3) 0.4818(4) 0.0236(9) Uani d 1 . .
    H H14A 0.694252 0.523095 0.467930 0.035 Uiso calc 1 . .
    H H14B 0.867433 0.540488 0.526781 0.035 Uiso calc 1 . .
    H H14C 0.823995 0.470669 0.419794 0.035 Uiso calc 1 . .
    C C15 0.6386(6) 0.3890(4) 0.6594(3) 0.0269(9) Uani d 1 . .
    H H15A 0.553651 0.428013 0.645944 0.040 Uiso calc 1 . .
    H H15B 0.597529 0.319142 0.688904 0.040 Uiso calc 1 . .
    H H15C 0.724665 0.438154 0.705407 0.040 Uiso calc 1 . .
    C C16 0.8764(5) 0.2804(4) 0.5706(3) 0.0226(8) Uani d 1 . .
    H H16A 0.965381 0.332556 0.612059 0.034 Uiso calc 1 . .
    H H16B 0.836522 0.215057 0.606193 0.034 Uiso calc 1 . .
    H H16C 0.911947 0.254911 0.509097 0.034 Uiso calc 1 . .
    C C17 0.6012(4) -0.0360(3) 0.2171(3) 0.0128(6) Uani d 1 . .
    C C18 0.4764(5) -0.0648(3) 0.2755(3) 0.0140(6) Uani d 1 . .
    H H18 0.485999 -0.088223 0.340226 0.017 Uiso calc 1 . .
    C C19 0.3343(4) -0.0530(3) 0.2215(3) 0.0153(7) Uani d 1 . .
    H H19 0.232617 -0.068713 0.243279 0.018 Uiso calc 1 . .
    C C20 0.3699(4) -0.0141(3) 0.1306(3) 0.0145(7) Uani d 1 . .
    H H20A 0.290811 -0.013775 0.072251 0.017 Uiso calc 1 . .
    C C21 0.5350(4) -0.0017(3) 0.1283(3) 0.0130(6) Uani d 1 . .
    H H21A 0.589324 0.009939 0.067662 0.016 Uiso calc 1 . .
    C C22 0.8854(5) -0.0487(4) 0.3683(3) 0.0238(9) Uani d 1 . .
    H H22A 0.904791 0.031903 0.390761 0.036 Uiso calc 1 . .
    H H22B 0.811913 -0.092648 0.408388 0.036 Uiso calc 1 . .
    H H22C 0.985486 -0.072076 0.375288 0.036 Uiso calc 1 . .
    C C23 0.7622(7) -0.2283(4) 0.1955(4) 0.0334(11) Uani d 1 . .
    H H23A 0.716059 -0.243268 0.125928 0.050 Uiso calc 1 . .
    H H23B 0.862889 -0.250933 0.203265 0.050 Uiso calc 1 . .
    H H23C 0.689316 -0.271505 0.236365 0.050 Uiso calc 1 . .
    C C24 0.9339(5) 0.0070(4) 0.1537(4) 0.0277(10) Uani d 1 . .
    H H24A 0.883975 -0.008159 0.084891 0.042 Uiso calc 1 . .
    H H24B 0.954902 0.088142 0.174393 0.042 Uiso calc 1 . .
    H H24C 1.033665 -0.016878 0.159288 0.042 Uiso calc 1 . .
loop_
    _atom_site_aniso_label
    _atom_site_aniso_U_11
    _atom_site_aniso_U_22
    _atom_site_aniso_U_33
    _atom_site_aniso_U_12
    _atom_site_aniso_U_13
    _atom_site_aniso_U_23
    U1 0.00980(6) 0.01025(6) 0.00983(7) 0.00336(4) 0.00194(4) 0.00341(4)
    B1 0.0131(18) 0.019(2) 0.021(2) 0.0041(15) 0.0016(16) 0.0059(16)
    Si1 0.0167(5) 0.0131(4) 0.0176(5) 0.0025(4) 0.0052(4) 0.0052(4)
    Si2 0.0188(5) 0.0123(4) 0.0163(5) 0.0030(4) 0.0004(4) 0.0002(4)
    Si3 0.0160(5) 0.0195(5) 0.0161(5) 0.0099(4) 0.0025(4) 0.0049(4)
    C1 0.0143(15) 0.0126(15) 0.0135(16) 0.0032(12) 0.0010(12) 0.0050(12)
    C2 0.0163(16) 0.0158(16) 0.0109(16) 0.0038(13) 0.0015(13) 0.0037(12)
    C3 0.0140(16) 0.0207(18) 0.0172(18) 0.0051(13) 0.0010(13) 0.0098(14)
    C4 0.0163(17) 0.0192(18) 0.028(2) 0.0106(14) 0.0061(15) 0.0141(16)
    C5 0.0186(17) 0.0148(16) 0.0210(19) 0.0079(13) 0.0051(14) 0.0091(14)
    C6 0.030(2) 0.020(2) 0.029(2) 0.0048(17) 0.0154(19) 0.0026(17)
    C7 0.024(2) 0.021(2) 0.030(2) -0.0006(16) 0.0056(18) 0.0030(17)
    C8 0.028(2) 0.029(2) 0.032(3) 0.0063(18) 0.0100(19) 0.021(2)
    C9 0.0145(15) 0.0117(15) 0.0165(17) 0.0045(12) 0.0024(13) 0.0022(12)
    C10 0.0168(16) 0.0122(15) 0.0102(15) 0.0033(12) 0.0028(12) 0.0028(12)
    C11 0.0148(15) 0.0169(16) 0.0132(16) 0.0016(13) 0.0061(13) 0.0057(13)
    C12 0.0119(15) 0.0236(18) 0.0143(17) 0.0067(13) 0.0046(13) 0.0026(14)
    C13 0.0167(16) 0.0175(17) 0.0145(17) 0.0076(13) 0.0025(13) 0.0023(13)
    C14 0.026(2) 0.0122(17) 0.032(2) 0.0031(15) 0.0054(18) 0.0032(16)
    C15 0.037(2) 0.023(2) 0.018(2) 0.0031(18) 0.0037(18) -0.0048(16)
    C16 0.0228(19) 0.0204(19) 0.025(2) 0.0080(15) -0.0036(16) 0.0027(16)
    C17 0.0141(15) 0.0125(15) 0.0126(16) 0.0041(12) 0.0025(12) 0.0029(12)
    C18 0.0190(17) 0.0126(15) 0.0104(16) 0.0033(13) 0.0025(13) 0.0024(12)
    C19 0.0137(15) 0.0127(15) 0.0182(18) -0.0003(12) 0.0032(13) 0.0031(13)
    C20 0.0140(15) 0.0176(16) 0.0097(16) 0.0018(13) -0.0030(12) -0.0001(12)
    C21 0.0149(16) 0.0140(15) 0.0111(16) 0.0063(12) 0.0007(12) -0.0007(12)
    C22 0.0220(19) 0.033(2) 0.020(2) 0.0142(17) 0.0007(16) 0.0059(17)
    C23 0.040(3) 0.025(2) 0.041(3) 0.022(2) 0.001(2) -0.001(2)
    C24 0.023(2) 0.038(3) 0.030(2) 0.0164(19) 0.0102(18) 0.014(2)
_geom_special_details
;
 All esds (except the esd in the dihedral angle between two l.s. planes)
 are estimated using the full covariance matrix.  The cell esds are taken
 into account individually in the estimation of esds in distances, angles
 and torsion angles; correlations between esds in cell parameters are only
 used when they are defined by crystal symmetry.  An approximate (isotropic)
 treatment of cell esds is used for estimating esds involving l.s. planes.
;
loop_
    _geom_bond_atom_site_label_1
    _geom_bond_atom_site_label_2
    _geom_bond_site_symmetry_2
    _geom_bond_distance
    _geom_bond_publ_flag
    U1 B1 . 2.568(4) ?
    U1 C21 . 2.731(4) ?
    U1 C10 . 2.732(4) ?
    U1 C20 . 2.733(4) ?
    U1 C5 . 2.740(4) ?
    U1 C12 . 2.748(4) ?
    U1 C11 . 2.754(3) ?
    U1 C4 . 2.755(4) ?
    U1 C3 . 2.755(4) ?
    U1 H1A . 2.35(5) ?
    U1 H1B . 2.35(5) ?
    U1 H1C . 2.36(5) ?
    B1 H1A . 0.98(6) ?
    B1 H1B . 1.15(6) ?
    B1 H1C . 1.12(5) ?
    B1 H1D . 1.11(5) ?
    Si1 C7 . 1.868(5) ?
    Si1 C8 . 1.871(4) ?
    Si1 C6 . 1.872(5) ?
    Si1 C1 . 1.877(4) ?
    Si2 C16 . 1.867(4) ?
    Si2 C9 . 1.871(4) ?
    Si2 C15 . 1.873(5) ?
    Si2 C14 . 1.877(4) ?
    Si3 C22 . 1.867(5) ?
    Si3 C23 . 1.873(5) ?
    Si3 C17 . 1.876(4) ?
    Si3 C24 . 1.884(5) ?
    C1 C2 . 1.418(5) ?
    C1 C5 . 1.432(6) ?
    C2 C3 . 1.420(5) ?
    C2 H2 . 0.9500 ?
    C3 C4 . 1.396(6) ?
    C3 H3A . 1.0000 ?
    C4 C5 . 1.418(5) ?
    C4 H4A . 1.0000 ?
    C5 H5A . 1.0000 ?
    C6 H6A . 0.9800 ?
    C6 H6B . 0.9800 ?
    C6 H6C . 0.9800 ?
    C7 H7A . 0.9800 ?
    C7 H7B . 0.9800 ?
    C7 H7C . 0.9800 ?
    C8 H8A . 0.9800 ?
    C8 H8B . 0.9800 ?
    C8 H8C . 0.9800 ?
    C9 C13 . 1.419(5) ?
    C9 C10 . 1.424(5) ?
    C10 C11 . 1.403(5) ?
    C10 H10A . 1.0000 ?
    C11 C12 . 1.411(5) ?
    C11 H11A . 1.0000 ?
    C12 C13 . 1.417(5) ?
    C12 H12A . 1.0000 ?
    C13 H13 . 0.9500 ?
    C14 H14A . 0.9800 ?
    C14 H14B . 0.9800 ?
    C14 H14C . 0.9800 ?
    C15 H15A . 0.9800 ?
    C15 H15B . 0.9800 ?
    C15 H15C . 0.9800 ?
    C16 H16A . 0.9800 ?
    C16 H16B . 0.9800 ?
    C16 H16C . 0.9800 ?
    C17 C18 . 1.415(5) ?
    C17 C21 . 1.421(5) ?
    C18 C19 . 1.420(5) ?
    C18 H18 . 0.9500 ?
    C19 C20 . 1.402(5) ?
    C19 H19 . 0.9500 ?
    C20 C21 . 1.421(5) ?
    C20 H20A . 1.0000 ?
    C21 H21A . 1.0000 ?
    C22 H22A . 0.9800 ?
    C22 H22B . 0.9800 ?
    C22 H22C . 0.9800 ?
    C23 H23A . 0.9800 ?
    C23 H23B . 0.9800 ?
    C23 H23C . 0.9800 ?
    C24 H24A . 0.9800 ?
    C24 H24B . 0.9800 ?
    C24 H24C . 0.9800 ?
loop_
    _geom_angle_atom_site_label_1
    _geom_angle_atom_site_label_2
    _geom_angle_atom_site_label_3
    _geom_angle_site_symmetry_1
    _geom_angle_site_symmetry_3
    _geom_angle
    _geom_angle_publ_flag
    B1 U1 C21 . . 91.29(14) ?
    B1 U1 C10 . . 88.27(13) ?
    C21 U1 C10 . . 121.25(11) ?
    B1 U1 C20 . . 121.42(14) ?
    C21 U1 C20 . . 30.15(11) ?
    C10 U1 C20 . . 116.28(11) ?
    B1 U1 C5 . . 89.68(13) ?
    C21 U1 C5 . . 119.23(12) ?
    C10 U1 C5 . . 119.52(12) ?
    C20 U1 C5 . . 115.78(12) ?
    B1 U1 C12 . . 128.78(14) ?
    C21 U1 C12 . . 131.96(12) ?
    C10 U1 C12 . . 48.97(11) ?
    C20 U1 C12 . . 104.45(12) ?
    C5 U1 C12 . . 89.90(12) ?
    B1 U1 C11 . . 117.73(13) ?
    C21 U1 C11 . . 113.80(11) ?
    C10 U1 C11 . . 29.63(11) ?
    C20 U1 C11 . . 95.57(11) ?
    C5 U1 C11 . . 118.89(12) ?
    C12 U1 C11 . . 29.73(11) ?
    B1 U1 C4 . . 119.54(13) ?
    C21 U1 C4 . . 115.96(13) ?
    C10 U1 C4 . . 114.79(12) ?
    C20 U1 C4 . . 98.00(13) ?
    C5 U1 C4 . . 29.91(11) ?
    C12 U1 C4 . . 70.43(12) ?
    C11 U1 C4 . . 99.66(12) ?
    B1 U1 C3 . . 129.05(13) ?
    C21 U1 C3 . . 87.02(12) ?
    C10 U1 C3 . . 134.56(12) ?
    C20 U1 C3 . . 69.70(12) ?
    C5 U1 C3 . . 49.08(12) ?
    C12 U1 C3 . . 85.59(12) ?
    C11 U1 C3 . . 109.24(11) ?
    C4 U1 C3 . . 29.34(13) ?
    B1 U1 H1A . . 22.4(14) ?
    C21 U1 H1A . . 110.3(14) ?
    C10 U1 H1A . . 88.4(14) ?
    C20 U1 H1A . . 139.8(14) ?
    C5 U1 H1A . . 70.3(13) ?
    C12 U1 H1A . . 115.5(14) ?
    C11 U1 H1A . . 116.7(14) ?
    C4 U1 H1A . . 99.3(13) ?
    C3 U1 H1A . . 116.2(13) ?
    B1 U1 H1B . . 26.5(14) ?
    C21 U1 H1B . . 70.8(14) ?
    C10 U1 H1B . . 113.0(14) ?
    C20 U1 H1B . . 100.0(14) ?
    C5 U1 H1B . . 85.6(13) ?
    C12 U1 H1B . . 154.6(14) ?
    C11 U1 H1B . . 141.1(13) ?
    C4 U1 H1B . . 113.1(13) ?
    C3 U1 H1B . . 109.6(13) ?
    H1A U1 H1B . . 39.9(19) ?
    B1 U1 H1C . . 25.8(13) ?
    C21 U1 H1C . . 90.4(14) ?
    C10 U1 H1C . . 66.9(14) ?
    C20 U1 H1C . . 116.7(13) ?
    C5 U1 H1C . . 112.4(13) ?
    C12 U1 H1C . . 114.2(14) ?
    C11 U1 H1C . . 94.8(13) ?
    C4 U1 H1C . . 140.7(13) ?
    C3 U1 H1C . . 154.7(13) ?
    H1A U1 H1C . . 42.1(18) ?
    H1B U1 H1C . . 46.4(18) ?
    U1 B1 H1A . . 66(3) ?
    U1 B1 H1B . . 66(3) ?
    H1A B1 H1B . . 97(4) ?
    U1 B1 H1C . . 67(3) ?
    H1A B1 H1C . . 107(4) ?
    H1B B1 H1C . . 110(4) ?
    U1 B1 H1D . . 174(3) ?
    H1A B1 H1D . . 108(4) ?
    H1B B1 H1D . . 115(4) ?
    H1C B1 H1D . . 118(4) ?
    C7 Si1 C8 . . 109.1(2) ?
    C7 Si1 C6 . . 111.5(2) ?
    C8 Si1 C6 . . 108.4(2) ?
    C7 Si1 C1 . . 110.74(19) ?
    C8 Si1 C1 . . 106.02(19) ?
    C6 Si1 C1 . . 110.83(18) ?
    C16 Si2 C9 . . 109.96(19) ?
    C16 Si2 C15 . . 107.7(2) ?
    C9 Si2 C15 . . 105.7(2) ?
    C16 Si2 C14 . . 113.1(2) ?
    C9 Si2 C14 . . 111.05(19) ?
    C15 Si2 C14 . . 109.0(2) ?
    C22 Si3 C23 . . 108.2(2) ?
    C22 Si3 C17 . . 111.93(19) ?
    C23 Si3 C17 . . 107.1(2) ?
    C22 Si3 C24 . . 111.8(2) ?
    C23 Si3 C24 . . 108.4(3) ?
    C17 Si3 C24 . . 109.23(18) ?
    C2 C1 C5 . . 105.6(3) ?
    C2 C1 Si1 . . 126.1(3) ?
    C5 C1 Si1 . . 126.4(3) ?
    C1 C2 C3 . . 109.7(4) ?
    C1 C2 H2 . . 125.2 ?
    C3 C2 H2 . . 125.2 ?
    C4 C3 C2 . . 107.5(3) ?
    C4 C3 U1 . . 75.3(2) ?
    C2 C3 U1 . . 75.9(2) ?
    C4 C3 H3A . . 125.5 ?
    C2 C3 H3A . . 125.5 ?
    U1 C3 H3A . . 125.5 ?
    C3 C4 C5 . . 108.4(4) ?
    C3 C4 U1 . . 75.3(2) ?
    C5 C4 U1 . . 74.4(2) ?
    C3 C4 H4A . . 125.3 ?
    C5 C4 H4A . . 125.3 ?
    U1 C4 H4A . . 125.3 ?
    C4 C5 C1 . . 108.8(4) ?
    C4 C5 U1 . . 75.7(2) ?
    C1 C5 U1 . . 77.6(2) ?
    C4 C5 H5A . . 124.8 ?
    C1 C5 H5A . . 124.8 ?
    U1 C5 H5A . . 124.8 ?
    Si1 C6 H6A . . 109.5 ?
    Si1 C6 H6B . . 109.5 ?
    H6A C6 H6B . . 109.5 ?
    Si1 C6 H6C . . 109.5 ?
    H6A C6 H6C . . 109.5 ?
    H6B C6 H6C . . 109.5 ?
    Si1 C7 H7A . . 109.5 ?
    Si1 C7 H7B . . 109.5 ?
    H7A C7 H7B . . 109.5 ?
    Si1 C7 H7C . . 109.5 ?
    H7A C7 H7C . . 109.5 ?
    H7B C7 H7C . . 109.5 ?
    Si1 C8 H8A . . 109.5 ?
    Si1 C8 H8B . . 109.5 ?
    H8A C8 H8B . . 109.5 ?
    Si1 C8 H8C . . 109.5 ?
    H8A C8 H8C . . 109.5 ?
    H8B C8 H8C . . 109.5 ?
    C13 C9 C10 . . 105.6(3) ?
    C13 C9 Si2 . . 125.9(3) ?
    C10 C9 Si2 . . 126.4(3) ?
    C11 C10 C9 . . 109.8(3) ?
    C11 C10 U1 . . 76.0(2) ?
    C9 C10 U1 . . 77.7(2) ?
    C11 C10 H10A . . 124.4 ?
    C9 C10 H10A . . 124.4 ?
    U1 C10 H10A . . 124.4 ?
    C10 C11 C12 . . 107.6(3) ?
    C10 C11 U1 . . 74.3(2) ?
    C12 C11 U1 . . 74.9(2) ?
    C10 C11 H11A . . 125.7 ?
    C12 C11 H11A . . 125.7 ?
    U1 C11 H11A . . 125.7 ?
    C11 C12 C13 . . 107.6(3) ?
    C11 C12 U1 . . 75.4(2) ?
    C13 C12 U1 . . 76.6(2) ?
    C11 C12 H12A . . 125.4 ?
    C13 C12 H12A . . 125.4 ?
    U1 C12 H12A . . 125.4 ?
    C12 C13 C9 . . 109.4(3) ?
    C12 C13 H13 . . 125.3 ?
    C9 C13 H13 . . 125.3 ?
    Si2 C14 H14A . . 109.5 ?
    Si2 C14 H14B . . 109.5 ?
    H14A C14 H14B . . 109.5 ?
    Si2 C14 H14C . . 109.5 ?
    H14A C14 H14C . . 109.5 ?
    H14B C14 H14C . . 109.5 ?
    Si2 C15 H15A . . 109.5 ?
    Si2 C15 H15B . . 109.5 ?
    H15A C15 H15B . . 109.5 ?
    Si2 C15 H15C . . 109.5 ?
    H15A C15 H15C . . 109.5 ?
    H15B C15 H15C . . 109.5 ?
    Si2 C16 H16A . . 109.5 ?
    Si2 C16 H16B . . 109.5 ?
    H16A C16 H16B . . 109.5 ?
    Si2 C16 H16C . . 109.5 ?
    H16A C16 H16C . . 109.5 ?
    H16B C16 H16C . . 109.5 ?
    C18 C17 C21 . . 106.5(3) ?
    C18 C17 Si3 . . 126.3(3) ?
    C21 C17 Si3 . . 125.2(3) ?
    C17 C18 C19 . . 108.8(3) ?
    C17 C18 H18 . . 125.6 ?
    C19 C18 H18 . . 125.6 ?
    C20 C19 C18 . . 108.2(3) ?
    C20 C19 H19 . . 125.9 ?
    C18 C19 H19 . . 125.9 ?
    C19 C20 C21 . . 107.5(3) ?
    C19 C20 U1 . . 77.0(2) ?
    C21 C20 U1 . . 74.8(2) ?
    C19 C20 H20A . . 125.5 ?
    C21 C20 H20A . . 125.5 ?
    U1 C20 H20A . . 125.5 ?
    C20 C21 C17 . . 109.0(3) ?
    C20 C21 U1 . . 75.0(2) ?
    C17 C21 U1 . . 78.9(2) ?
    C20 C21 H21A . . 124.6 ?
    C17 C21 H21A . . 124.6 ?
    U1 C21 H21A . . 124.6 ?
    Si3 C22 H22A . . 109.5 ?
    Si3 C22 H22B . . 109.5 ?
    H22A C22 H22B . . 109.5 ?
    Si3 C22 H22C . . 109.5 ?
    H22A C22 H22C . . 109.5 ?
    H22B C22 H22C . . 109.5 ?
    Si3 C23 H23A . . 109.5 ?
    Si3 C23 H23B . . 109.5 ?
    H23A C23 H23B . . 109.5 ?
    Si3 C23 H23C . . 109.5 ?
    H23A C23 H23C . . 109.5 ?
    H23B C23 H23C . . 109.5 ?
    Si3 C24 H24A . . 109.5 ?
    Si3 C24 H24B . . 109.5 ?
    H24A C24 H24B . . 109.5 ?
    Si3 C24 H24C . . 109.5 ?
    H24A C24 H24C . . 109.5 ?
    H24B C24 H24C . . 109.5 ?
loop_
    _geom_torsion_atom_site_label_1
    _geom_torsion_atom_site_label_2
    _geom_torsion_atom_site_label_3
    _geom_torsion_atom_site_label_4
    _geom_torsion_site_symmetry_1
    _geom_torsion_site_symmetry_2
    _geom_torsion_site_symmetry_3
    _geom_torsion_site_symmetry_4
    _geom_torsion
    _geom_torsion_publ_flag
    C7 Si1 C1 C2 . . . . -164.8(3) ?
    C8 Si1 C1 C2 . . . . 76.9(4) ?
    C6 Si1 C1 C2 . . . . -40.5(4) ?
    C7 Si1 C1 C5 . . . . 33.1(4) ?
    C8 Si1 C1 C5 . . . . -85.2(4) ?
    C6 Si1 C1 C5 . . . . 157.4(3) ?
    C5 C1 C2 C3 . . . . 1.5(4) ?
    Si1 C1 C2 C3 . . . . -163.6(3) ?
    C1 C2 C3 C4 . . . . 0.3(4) ?
    C1 C2 C3 U1 . . . . -69.1(3) ?
    C2 C3 C4 C5 . . . . -2.0(4) ?
    U1 C3 C4 C5 . . . . 67.7(3) ?
    C2 C3 C4 U1 . . . . -69.7(3) ?
    C3 C4 C5 C1 . . . . 3.0(4) ?
    U1 C4 C5 C1 . . . . 71.3(3) ?
    C3 C4 C5 U1 . . . . -68.3(3) ?
    C2 C1 C5 C4 . . . . -2.8(4) ?
    Si1 C1 C5 C4 . . . . 162.3(3) ?
    C2 C1 C5 U1 . . . . 67.2(2) ?
    Si1 C1 C5 U1 . . . . -127.7(3) ?
    C16 Si2 C9 C13 . . . . -172.4(3) ?
    C15 Si2 C9 C13 . . . . 71.6(4) ?
    C14 Si2 C9 C13 . . . . -46.5(4) ?
    C16 Si2 C9 C10 . . . . 26.8(4) ?
    C15 Si2 C9 C10 . . . . -89.2(4) ?
    C14 Si2 C9 C10 . . . . 152.7(3) ?
    C13 C9 C10 C11 . . . . -2.1(4) ?
    Si2 C9 C10 C11 . . . . 161.8(3) ?
    C13 C9 C10 U1 . . . . 68.0(3) ?
    Si2 C9 C10 U1 . . . . -128.1(3) ?
    C9 C10 C11 C12 . . . . 3.1(4) ?
    U1 C10 C11 C12 . . . . -68.1(3) ?
    C9 C10 C11 U1 . . . . 71.2(3) ?
    C10 C11 C12 C13 . . . . -2.8(4) ?
    U1 C11 C12 C13 . . . . -70.5(3) ?
    C10 C11 C12 U1 . . . . 67.7(3) ?
    C11 C12 C13 C9 . . . . 1.6(4) ?
    U1 C12 C13 C9 . . . . -68.1(3) ?
    C10 C9 C13 C12 . . . . 0.3(4) ?
    Si2 C9 C13 C12 . . . . -163.7(3) ?
    C22 Si3 C17 C18 . . . . -45.2(4) ?
    C23 Si3 C17 C18 . . . . 73.3(4) ?
    C24 Si3 C17 C18 . . . . -169.5(4) ?
    C22 Si3 C17 C21 . . . . 153.2(3) ?
    C23 Si3 C17 C21 . . . . -88.3(4) ?
    C24 Si3 C17 C21 . . . . 28.9(4) ?
    C21 C17 C18 C19 . . . . 2.5(4) ?
    Si3 C17 C18 C19 . . . . -161.9(3) ?
    C17 C18 C19 C20 . . . . -1.5(4) ?
    C18 C19 C20 C21 . . . . 0.0(4) ?
    C18 C19 C20 U1 . . . . -69.3(3) ?
    C19 C20 C21 C17 . . . . 1.6(4) ?
    U1 C20 C21 C17 . . . . 72.3(3) ?
    C19 C20 C21 U1 . . . . -70.8(3) ?
    C18 C17 C21 C20 . . . . -2.5(4) ?
    Si3 C17 C21 C20 . . . . 162.1(3) ?
    C18 C17 C21 U1 . . . . 67.2(3) ?
    Si3 C17 C21 U1 . . . . -128.1(3) ?
_shelx_space_group_comment
;
The symmetry employed for this shelxl refinement is uniquely defined
by the following loop, which should always be used as a source of
symmetry information in preference to the above space-group names.
They are only intended as comments.
;
_shelx_estimated_absorpt_T_min     0.078
_shelx_estimated_absorpt_T_max     0.428
_shelx_hkl_file
;
  -1   0   0  642.89   34.52
  -1   0   0  500.76   34.49
   1   0   0  570.73   34.52
  -2   0   0  208.41   12.08
  -2   0   0  210.25   12.15
  -2   0   0  202.00   12.14
  -2   0   0  187.78   12.10
   2   0   0  201.11   12.11
   2   0   0  200.55   12.13
   2   0   0  175.54   12.06
  -3   0   0  535.95   32.13
   3   0   0  532.94   32.12
   3   0   0  526.25   32.18
   3   0   0  525.73   32.19
   4   0   0  444.89   27.33
   4   0   0  446.62   27.22
   4   0   0  452.95   27.32
  -5   0   0  238.46   17.27
   5   0   0  300.06   17.15
   5   0   0  288.21   16.99
   5   0   0  279.89   17.12
  -6   0   0  147.68   10.28
   6   0   0  152.16   10.06
   6   0   0  161.89    9.90
   6   0   0  169.18   10.16
  -7   0   0  169.98   11.39
   7   0   0  188.84   11.36
   7   0   0  173.08   11.20
   7   0   0  164.99   10.92
  -8   0   0   95.37    6.46
   8   0   0   84.83    6.25
   8   0   0   79.88    5.82
   8   0   0   87.38    6.52
  -9   0   0   51.72    4.54
   9   0   0   46.18    3.92
   9   0   0   46.97    5.13
   9   0   0   48.50    4.49
 -10   0   0   61.57    4.97
 -10   0   0   62.53    4.71
 -10   0   0   61.78    5.20
  10   0   0   55.28    6.61
 -11   0   0   31.34    3.54
 -11   0   0   32.35    4.08
  11   0   0   32.93    5.34
 -12   0   0   14.82    2.64
  12   0   0   14.43    4.94
 -13   0   0   14.23    3.17
 -13   1   0   53.63    5.80
  12  -1   0   40.61    6.41
 -12   1   0   57.32    4.88
 -12   1   0   46.26    5.45
  11  -1   0   72.28    7.89
 -11   1   0   62.90    5.88
 -11   1   0   61.46    5.09
  10  -1   0  101.37    9.10
  10  -1   0  107.62    7.89
 -10   1   0  108.68    8.06
 -10   1   0  105.12    7.51
   9  -1   0  120.87    8.39
   9  -1   0  121.23    9.16
  -9   1   0  125.52    8.14
  -9   1   0  113.74    8.66
   8  -1   0   72.86    5.40
   8  -1   0   70.74    5.90
   8  -1   0   72.54    5.05
  -8   1   0   71.94    5.89
   7  -1   0  171.63   11.32
   7  -1   0  185.99   11.59
   7  -1   0  174.14   11.13
   6  -1   0  317.14   18.27
   6  -1   0  274.53   18.08
   6  -1   0  286.04   17.97
   5  -1   0  201.68   11.84
   5  -1   0  183.10   11.74
   5  -1   0  180.34   11.63
   4  -1   0  146.32    9.31
   4  -1   0  142.74    9.22
   4  -1   0  158.83    9.35
   3  -1   0  255.17   17.43
   3  -1   0  274.07   17.26
   3  -1   0  296.49   17.32
   3  -1   0  309.01   17.34
   2  -1   0  216.64   14.77
   2  -1   0  253.18   14.79
   2  -1   0  230.85   14.76
   2  -1   0  255.84   14.87
  -2   1   0  233.72   14.76
  -2   1   0  243.95   14.75
  -2   1   0  250.60   14.82
  -2   1   0  260.24   14.80
   1  -1   0  318.27   19.50
  -1   1   0  351.84   19.52
  -1   1   0  297.05   19.48
  -1  -1   0   90.55    5.34
  -1  -1   0   97.85    5.35
   1   1   0   77.22    5.31
   1   1   0   79.95    5.30
  -2  -1   0  292.47   18.24
  -2  -1   0  293.55   18.28
  -2  -1   0  268.00   18.32
   2   1   0  299.89   18.28
   2   1   0  341.33   18.34
   2   1   0  306.89   18.23
  -3  -1   0   40.35    2.84
  -3  -1   0   44.72    2.97
   3   1   0   43.76    2.97
   3   1   0   43.33    2.82
   3   1   0   43.30    2.90
  -4  -1   0    1.21    0.71
   4   1   0    0.43    0.60
   4   1   0    0.51    0.48
   4   1   0    0.63    0.74
  -5  -1   0    3.67    0.99
   5   1   0    2.29    0.96
   5   1   0    2.13    0.82
   5   1   0    1.55    0.66
  -6  -1   0    2.55    1.11
   6   1   0    3.36    0.87
   6   1   0    3.38    1.12
   6   1   0    3.17    1.20
  -7  -1   0    7.40    1.52
   7   1   0    9.28    1.73
   7   1   0    6.55    1.62
   7   1   0    7.89    1.25
  -8  -1   0    5.82    1.49
  -8  -1   0    4.07    1.07
   8   1   0    4.21    1.77
   8   1   0    2.79    1.17
  -9  -1   0   11.45    1.71
  -9  -1   0   12.05    1.99
   9   1   0   13.39    2.80
   9   1   0   12.17    1.86
 -10  -1   0    8.90    1.69
 -10  -1   0    5.19    1.83
  10   1   0    5.23    3.18
 -11  -1   0   10.60    2.14
  11   1   0   10.09    3.97
 -12  -1   0   16.92    2.81
  12   1   0   17.91    5.17
 -13   2   0   19.34    3.23
 -12   2   0    9.56    2.27
 -12   2   0    6.20    3.10
  11  -2   0   -3.94    3.57
  11  -2   0    5.37    2.81
 -11   2   0    4.84    2.87
  10  -2   0   11.68    2.65
  10  -2   0   12.19    3.65
 -10   2   0   12.21    2.99
 -10   2   0   13.45    2.34
   9  -2   0    6.07    1.94
   9  -2   0    5.59    2.82
  -9   2   0    3.49    2.19
  -9   2   0    5.72    1.73
   8  -2   0    2.63    1.53
   8  -2   0    4.92    2.32
  -8   2   0    1.83    1.31
  -8   2   0    2.70    1.95
   7  -2   0   23.75    3.34
   7  -2   0   31.90    2.86
  -7   2   0   30.33    2.64
   6  -2   0    0.78    1.25
   6  -2   0   -0.98    1.47
   6  -2   0    1.85    1.03
   5  -2   0   43.03    3.11
   5  -2   0   40.10    3.28
   5  -2   0   43.31    2.95
   4  -2   0   26.54    2.31
   4  -2   0   30.50    2.50
   4  -2   0   30.82    2.21
  -4   2   0   27.20    2.11
   3  -2   0    7.61    0.96
   3  -2   0    4.68    0.84
   3  -2   0    6.01    0.86
  -3   2   0    6.60    0.72
  -3   2   0    6.28    0.79
   2  -2   0   47.93    3.08
   2  -2   0   50.31    3.14
   2  -2   0   47.01    3.06
  -2   2   0   49.59    3.03
  -2   2   0   44.73    3.10
  -2   2   0   48.07    3.12
  -2   2   0   46.19    3.08
   1  -2   0  613.82   43.12
   1  -2   0  677.70   43.06
   1  -2   0  743.25   43.17
   1  -2   0  729.08   43.14
  -1   2   0  760.68   43.15
  -1   2   0  753.17   43.17
  -1   2   0  721.82   43.14
   0  -2   0   69.01    4.42
   0  -2   0   66.83    4.37
   0  -2   0   79.89    4.42
   0   2   0   76.47    4.40
   0   2   0   58.67    4.40
   0   2   0   75.79    4.36
  -1  -2   0    3.03    0.73
  -1  -2   0    4.48    0.60
  -1  -2   0    4.38    0.39
  -1  -2   0    4.87    0.46
   1   2   0    3.24    0.72
   1   2   0    4.98    0.49
   1   2   0    5.12    0.47
   1   2   0    4.73    0.56
  -2  -2   0  183.79   10.74
  -2  -2   0  183.59   10.69
  -2  -2   0  185.10   10.89
   2   2   0  167.88   10.78
   2   2   0  183.25   10.79
   2   2   0  149.56   10.75
  -3  -2   0  363.11   21.44
  -3  -2   0  364.07   21.46
   3   2   0  338.03   21.52
   3   2   0  345.24   21.44
  -4  -2   0  166.16   10.21
  -4  -2   0  170.66   10.24
   4   2   0  165.55   10.21
   4   2   0  157.84   10.31
  -5  -2   0  119.67    7.61
  -5  -2   0  125.97    7.68
   5   2   0  116.86    7.75
   5   2   0  120.21    7.60
  -6  -2   0  151.77    9.70
  -6  -2   0  157.21    9.78
   6   2   0  153.00    9.70
   6   2   0  155.90    9.93
  -7  -2   0   74.23    5.15
  -7  -2   0   77.27    5.11
   7   2   0   76.33    5.48
   7   2   0   73.87    5.08
  -8  -2   0   95.33    6.32
  -8  -2   0   97.64    6.39
   8   2   0   86.42    6.26
   8   2   0   97.80    6.89
  -9  -2   0  108.83    7.40
  -9  -2   0  106.79    7.39
   9   2   0  114.58    8.23
 -10  -2   0   68.07    5.27
 -10  -2   0   67.68    5.20
  10   2   0   73.45    6.78
 -11  -2   0   48.47    4.52
  11   2   0   53.06    7.03
 -12  -2   0   56.53    5.28
  12   2   0   53.85    8.62
 -13   3   0    9.73    3.81
 -13   3   0    8.81    2.76
  12  -3   0   10.80    3.69
 -12   3   0   16.98    3.98
  11  -3   0   47.84    5.42
 -11   3   0   44.24    4.76
 -11   3   0   48.54    5.85
  10  -3   0   43.13    5.93
  10  -3   0   58.75    5.12
 -10   3   0   47.87    5.80
 -10   3   0   62.33    4.87
   9  -3   0   29.59    4.75
   9  -3   0   39.12    3.72
  -9   3   0   26.03    4.35
   8  -3   0   86.02    6.20
  -8   3   0   89.80    6.19
  -7   3   0  170.92   10.90
   6  -3   0  172.34   10.37
   6  -3   0  142.49   10.78
  -6   3   0  172.37   10.34
   5  -3   0  142.78    9.15
   5  -3   0  144.78    8.84
  -5   3   0  131.08    8.78
   4  -3   0  655.45   35.68
   4  -3   0  503.35   35.48
   4  -3   0  620.62   35.48
  -4   3   0  556.66   35.46
   3  -3   0  710.05   40.08
   3  -3   0  664.48   39.97
  -3   3   0  609.66   39.99
  -3   3   0  663.83   39.92
  -3   3   0  651.05   39.86
   2  -3   0   98.18    5.76
   2  -3   0   92.45    5.71
  -2   3   0   83.08    5.70
  -2   3   0   92.38    5.78
   1  -3   0  187.61   11.56
   1  -3   0  179.58   11.69
   1  -3   0  199.03   11.62
  -1   3   0  166.08   11.71
  -1   3   0  198.04   11.56
  -1   3   0  195.03   11.64
  -1   3   0  202.46   11.70
   0  -3   0  145.12    8.09
   0  -3   0  120.35    8.07
   0  -3   0  128.69    7.98
   0  -3   0  118.77    8.02
   0   3   0  131.90    8.09
   0   3   0  136.09    8.00
   0   3   0  127.78    8.02
   0   3   0  135.58    8.06
  -1  -3   0  371.46   22.52
  -1  -3   0  357.17   22.45
  -1  -3   0  364.07   22.66
   1   3   0  400.19   22.50
   1   3   0  362.57   22.56
  -2  -3   0  611.47   35.08
  -2  -3   0  591.80   34.99
   2   3   0  570.81   35.12
   2   3   0  626.72   35.29
   2   3   0  493.95   35.03
  -3  -3   0  291.50   17.25
  -3  -3   0  269.38   17.14
   3   3   0  298.52   17.32
   3   3   0  268.82   17.30
  -4  -3   0  199.92   11.85
  -4  -3   0  196.36   11.94
   4   3   0  191.41   11.94
   4   3   0  183.95   12.03
  -5  -3   0  287.10   17.46
  -5  -3   0  290.01   17.38
   5   3   0  284.61   17.44
   5   3   0  273.10   17.58
  -6  -3   0  204.80   12.72
  -6  -3   0  209.19   12.64
   6   3   0  195.19   12.66
   6   3   0  205.89   12.92
  -7  -3   0   86.62    5.72
  -7  -3   0   84.66    5.79
   7   3   0   90.41    6.20
   7   3   0   85.62    5.77
  -8  -3   0   65.74    4.78
  -8  -3   0   65.32    4.65
   8   3   0   72.70    5.39
   8   3   0   63.83    4.74
  -9  -3   0   62.40    4.87
  -9  -3   0   67.92    4.71
   9   3   0   63.69    5.77
 -10  -3   0   39.54    3.78
  10   3   0   45.95    5.56
 -11  -3   0   15.81    2.47
  11   3   0   16.74    4.10
 -12  -3   0   27.21    4.11
  12   3   0   22.97    5.56
  13  -4   0   79.17    8.22
 -13   4   0   64.44    8.45
  12  -4   0   70.40    6.82
 -12   4   0   62.30    7.69
  11  -4   0   96.73    7.83
 -11   4   0   93.69    7.27
  10  -4   0   75.58    6.72
  10  -4   0   80.45    6.50
 -10   4   0   82.91    6.21
   9  -4   0  101.70    7.24
   9  -4   0   93.11    7.55
  -9   4   0  108.10    7.19
   8  -4   0  235.20   14.88
   8  -4   0  218.81   15.05
  -8   4   0  249.43   14.90
   7  -4   0  128.20    9.86
   7  -4   0  144.61    9.30
   7  -4   0  144.15    9.14
  -7   4   0  141.20    9.11
   6  -4   0   63.75    4.45
   6  -4   0   66.10    4.97
   6  -4   0   61.50    4.40
  -6   4   0   56.33    4.32
   5  -4   0  143.12    9.10
   5  -4   0  150.85    9.38
  -5   4   0  127.91    9.07
  -5   4   0  154.08    9.08
   4  -4   0  498.24   27.99
   4  -4   0  463.38   27.81
  -4   4   0  422.69   27.63
  -4   4   0  426.83   27.84
  -4   4   0  472.97   27.71
   3  -4   0  105.00    6.72
   3  -4   0  111.06    6.81
  -3   4   0  105.74    6.80
   2  -4   0   58.27    3.80
   2  -4   0   59.57    3.83
  -2   4   0   59.38    3.90
   1  -4   0  247.22   15.62
   1  -4   0  260.55   15.66
  -1   4   0  261.18   15.77
  -1   4   0  259.71   15.61
   0  -4   0   11.63    1.05
   0  -4   0    9.98    0.82
   0   4   0    9.93    1.07
   0   4   0   10.42    0.92
   0   4   0   11.05    0.90
  -1  -4   0   77.47    4.72
  -1  -4   0   75.23    4.61
   1   4   0   70.09    4.67
   1   4   0   76.54    5.04
   1   4   0   73.41    4.75
  -2  -4   0   24.84    1.74
  -2  -4   0   25.34    1.59
   2   4   0   24.68    1.84
   2   4   0   19.07    1.72
  -3  -4   0   19.37    1.33
  -3  -4   0   16.20    1.49
   3   4   0   20.07    1.89
   3   4   0   17.43    1.65
  -4  -4   0   18.00    1.45
  -4  -4   0   18.62    1.67
   4   4   0   21.34    1.87
   4   4   0   19.85    1.90
  -5  -4   0    4.40    0.71
  -5  -4   0    3.85    0.90
   5   4   0    3.98    1.11
   5   4   0    4.76    1.00
  -6  -4   0   21.64    2.07
  -6  -4   0   20.59    1.73
   6   4   0   19.65    2.06
   6   4   0   18.77    2.36
  -7  -4   0    0.86    0.80
  -7  -4   0    1.08    0.94
   7   4   0   -0.47    1.36
   7   4   0    2.65    1.12
  -8  -4   0    3.44    1.25
  -8  -4   0    3.22    1.06
   8   4   0    2.57    1.83
   8   4   0    2.76    1.58
  -9  -4   0    1.47    1.31
   9   4   0    1.49    2.23
 -10  -4   0    0.95    1.65
  10   4   0    2.98    2.97
 -11  -4   0    4.53    1.99
  11   4   0    4.46    3.81
  12   4   0   15.42    5.19
  13  -5   0   20.49    4.69
 -13   5   0   14.65    4.96
  12  -5   0   10.42    3.72
 -12   5   0    4.08    3.93
  11  -5   0   20.55    3.39
 -11   5   0   12.18    3.81
 -11   5   0   15.25    2.82
  10  -5   0    9.61    2.51
 -10   5   0    8.00    2.16
 -10   5   0    9.05    2.56
 -10   5   0    2.16    2.69
   9  -5   0    2.36    1.90
   9  -5   0    2.00    3.38
  -9   5   0    1.77    1.61
  -9   5   0    1.45    1.89
   8  -5   0    5.36    2.73
   8  -5   0    4.24    1.70
  -8   5   0    3.59    1.53
  -8   5   0    2.96    1.42
   7  -5   0    1.13    1.88
   7  -5   0    4.44    1.41
  -7   5   0    3.59    1.27
  -7   5   0    3.25    1.26
   6  -5   0    1.50    1.07
   6  -5   0    0.59    1.45
  -6   5   0    1.96    0.88
  -6   5   0    0.19    0.91
   5  -5   0    4.48    1.01
   5  -5   0    3.74    1.12
  -5   5   0    3.94    0.64
  -5   5   0    4.36    0.73
  -5   5   0    3.09    0.94
   4  -5   0   50.65    3.53
   4  -5   0   52.43    3.67
  -4   5   0   51.16    3.62
   3  -5   0   57.37    3.78
   3  -5   0   55.11    3.75
  -3   5   0   55.82    3.86
   2  -5   0   25.00    1.89
   2  -5   0   27.06    2.07
   2  -5   0   24.42    1.79
  -2   5   0   27.42    2.07
  -2   5   0   27.18    1.74
   1  -5   0   49.08    3.62
   1  -5   0   51.40    3.32
   1  -5   0   47.96    3.33
  -1   5   0   55.02    3.53
  -1   5   0   53.38    3.29
   0  -5   0  106.23    6.73
   0  -5   0  113.11    6.95
   0   5   0  107.69    6.94
   0   5   0  109.06    6.80
  -1  -5   0  276.61   16.74
  -1  -5   0  268.49   16.61
   1   5   0  275.06   16.76
   1   5   0  274.09   17.03
  -2  -5   0  141.76    8.69
  -2  -5   0  140.75    8.54
   2   5   0  133.56    8.74
   2   5   0  141.18    9.15
  -3  -5   0   61.73    3.98
  -3  -5   0   64.05    3.78
   3   5   0   52.71    4.35
   3   5   0   57.46    4.08
  -4  -5   0  224.43   13.28
  -4  -5   0  213.96   13.47
   4   5   0  228.58   13.68
   4   5   0  201.04   13.56
  -5  -5   0  179.30   11.06
  -5  -5   0  172.76   10.82
   5   5   0  169.45   11.20
   5   5   0  180.65   11.13
  -6  -5   0   89.10    5.75
  -6  -5   0   84.51    5.44
   6   5   0   80.89    5.73
   6   5   0   84.16    5.96
  -7  -5   0   86.43    5.91
  -7  -5   0   88.91    5.60
   7   5   0   84.10    6.28
   7   5   0   82.55    5.84
  -8  -5   0   86.36    5.85
   8   5   0   76.60    6.37
  -9  -5   0   57.84    4.80
   9   5   0   65.15    5.84
 -10  -5   0   36.64    3.99
  10   5   0   40.41    5.66
 -11  -5   0   56.96    5.25
  11   5   0   54.05    7.52
  13  -6   0   25.63    4.83
  12  -6   0   38.18    5.79
 -12   6   0   27.45    4.77
  11  -6   0   11.06    3.32
 -11   6   0   16.60    3.84
 -11   6   0   18.73    3.01
  10  -6   0   69.84    5.72
  10  -6   0   55.46    8.31
 -10   6   0   66.67    5.61
   9  -6   0  157.11   10.53
   9  -6   0  144.31   11.73
  -9   6   0  159.52   10.22
  -9   6   0  165.73   10.55
   8  -6   0  106.40    7.63
   8  -6   0  115.43    8.58
  -8   6   0  111.12    7.28
  -8   6   0  112.39    7.64
   7  -6   0   82.55    5.70
   7  -6   0   87.55    6.29
  -7   6   0   73.24    5.64
  -7   6   0   80.41    5.31
   6  -6   0  102.19    6.86
   6  -6   0  110.48    7.19
  -6   6   0  103.44    6.92
  -6   6   0   99.23    6.51
   5  -6   0  352.45   21.72
   5  -6   0  370.30   21.92
  -5   6   0  337.72   21.80
   4  -6   0  179.57   11.09
   4  -6   0  183.67   11.18
  -4   6   0  168.97   11.17
   3  -6   0  109.09    6.95
   3  -6   0  111.21    6.98
  -3   6   0  105.74    7.05
   2  -6   0  501.96   32.09
   2  -6   0  487.33   32.35
   2  -6   0  542.05   32.21
  -2   6   0  568.45   32.40
  -2   6   0  549.85   32.08
   1  -6   0  359.88   23.17
   1  -6   0  386.07   23.52
  -1   6   0  393.57   23.40
  -1   6   0  384.94   23.16
   0  -6   0  263.34   16.53
   0  -6   0  284.98   16.81
   0   6   0  268.23   16.61
   0   6   0  268.26   16.79
  -1  -6   0  271.95   16.49
  -1  -6   0  264.89   16.31
   1   6   0  267.65   16.48
   1   6   0  266.92   16.79
  -2  -6   0  190.45   11.58
  -2  -6   0  182.16   11.75
   2   6   0  184.29   11.82
   2   6   0  201.60   12.31
  -3  -6   0  177.49   10.61
  -3  -6   0  170.38   10.83
   3   6   0  170.72   10.93
  -4  -6   0  193.91   11.55
  -4  -6   0  190.48   11.81
   4   6   0  185.34   11.93
   4   6   0  181.68   12.10
  -5  -6   0  198.58   12.33
  -5  -6   0  198.46   12.04
   5   6   0  195.86   12.49
   5   6   0  189.45   12.47
  -6  -6   0  100.90    6.24
  -6  -6   0   97.23    6.56
   6   6   0   96.02    6.62
   6   6   0   95.44    6.83
  -7  -6   0   41.93    3.54
   7   6   0   43.81    4.09
   7   6   0   38.85    3.61
  -8  -6   0   50.84    4.10
   8   6   0   47.90    4.86
  -9  -6   0   56.37    4.67
   9   6   0   50.16    5.62
 -10  -6   0   28.27    3.75
  10   6   0   32.52    5.62
 -11  -6   0   17.96    3.01
  11   6   0   14.80    4.71
 -13   7   0    9.34    5.21
  12  -7   0   72.15    7.52
 -12   7   0   78.44    7.00
  11  -7   0   70.26   10.35
  11  -7   0   85.73    7.03
 -11   7   0   85.12    6.90
  10  -7   0   50.15    4.96
  10  -7   0   39.62    6.34
 -10   7   0   52.31    4.86
   9  -7   0   69.62    7.38
   9  -7   0   82.73    6.24
  -9   7   0   87.02    6.27
   8  -7   0  152.86    9.83
   8  -7   0  152.99   10.55
  -8   7   0  149.03    9.83
  -8   7   0  136.65    9.32
   7  -7   0  136.88    8.94
   7  -7   0  154.84    9.48
  -7   7   0  118.59    8.94
   6  -7   0  120.47    8.06
   6  -7   0  133.24    8.42
  -6   7   0  118.17    8.16
   5  -7   0  118.26    7.51
   5  -7   0  112.62    7.34
  -5   7   0  108.12    7.46
   4  -7   0   33.80    2.69
   4  -7   0   35.77    2.73
  -4   7   0   32.03    2.77
   3  -7   0  152.94    9.35
   3  -7   0  139.72    9.20
  -3   7   0  146.46    9.38
   2  -7   0  294.58   18.73
  -2   7   0  316.30   18.61
  -2   7   0  306.39   18.95
   1  -7   0   51.48    3.90
   1  -7   0   46.53    3.30
  -1   7   0   50.63    3.64
  -1   7   0   51.13    3.32
   0  -7   0    4.73    0.76
   0  -7   0    3.00    1.00
   0   7   0    2.97    0.97
   0   7   0    2.99    0.71
  -1  -7   0   49.00    3.35
  -1  -7   0   40.54    3.04
   1   7   0   48.84    3.82
   1   7   0   50.56    3.33
  -2  -7   0   81.70    5.04
  -2  -7   0   79.13    5.28
   2   7   0   84.50    5.97
   2   7   0   75.24    5.33
  -3  -7   0    5.73    0.86
  -3  -7   0    3.30    0.92
   3   7   0    4.85    1.17
   3   7   0    7.05    1.77
  -4  -7   0   -0.15    0.54
  -4  -7   0    0.47    0.85
   4   7   0   -0.61    1.06
   4   7   0    3.27    1.68
  -5  -7   0    1.44    0.68
  -5  -7   0    1.74    1.05
   5   7   0    3.04    1.60
   5   7   0    1.03    1.31
  -6  -7   0   -0.35    1.12
  -6  -7   0    1.45    1.21
   6   7   0    4.45    1.61
   6   7   0    1.63    1.53
  -7  -7   0    5.74    1.57
   7   7   0    3.97    1.99
  -8  -7   0   -1.02    1.46
   8   7   0   -1.60    2.20
  -9  -7   0    1.45    1.76
   9   7   0    1.53    2.70
 -10  -7   0   10.16    2.50
  10   7   0   14.54    4.09
 -13   8   0   -0.67    4.85
  12  -8   0    5.81    3.73
 -12   8   0   12.05    4.21
 -12   8   0   11.54    3.33
  11  -8   0    6.45    3.01
  11  -8   0    0.22    5.36
 -11   8   0    0.92    2.46
  10  -8   0    1.81    2.54
  10  -8   0    1.63    4.08
 -10   8   0    2.75    2.13
   9  -8   0   23.07    3.64
   9  -8   0   21.60    4.11
  -9   8   0   24.47    3.36
   8  -8   0   28.91    3.39
   8  -8   0   32.97    4.15
  -8   8   0   30.10    3.34
   7  -8   0   -3.13    1.42
   7  -8   0   -0.95    1.74
  -7   8   0    1.43    1.25
   6  -8   0   28.55    2.92
   6  -8   0   33.41    3.07
  -6   8   0   28.31    2.88
   5  -8   0    3.57    1.22
   5  -8   0    2.74    1.21
  -5   8   0    1.70    1.09
   4  -8   0    1.98    1.06
   4  -8   0    0.60    0.91
  -4   8   0    0.94    1.01
   3  -8   0   44.61    3.42
   3  -8   0   37.67    2.94
  -3   8   0   39.11    3.24
   2  -8   0   49.90    3.50
  -2   8   0   51.77    3.37
  -2   8   0   51.36    3.87
   1  -8   0   20.08    2.37
   1  -8   0   17.01    1.54
  -1   8   0   17.54    1.57
  -1   8   0   16.33    2.02
   0  -8   0   26.44    2.79
   0  -8   0   32.49    2.28
   0   8   0   33.05    2.44
   0   8   0   31.85    2.82
  -1  -8   0   92.61    5.60
  -1  -8   0   83.46    5.89
   1   8   0   81.03    6.30
   1   8   0   94.13    5.85
  -2  -8   0   68.64    4.19
  -2  -8   0   63.08    4.50
   2   8   0   60.03    4.53
   2   8   0   67.43    5.27
  -3  -8   0   71.88    4.59
  -3  -8   0   69.76    4.94
   3   8   0   69.01    5.72
   3   8   0   75.55    5.12
  -4  -8   0   71.50    4.60
  -4  -8   0   69.99    5.05
   4   8   0   73.13    5.26
  -5  -8   0   47.74    3.23
  -5  -8   0   45.95    3.71
   5   8   0   48.89    4.12
   5   8   0   43.56    4.53
  -6  -8   0   66.94    5.08
   6   8   0   66.27    5.45
   6   8   0   69.03    5.59
  -7  -8   0   75.70    5.75
   7   8   0   78.35    6.30
  -8  -8   0   88.30    6.49
   8   8   0   82.75    7.28
  -9  -8   0   72.13    5.91
   9   8   0   69.48    7.06
 -10  -8   0   34.47    4.64
  10   8   0   36.58    5.42
  12  -9   0   24.86    6.30
 -12   9   0   37.56    5.66
 -12   9   0   41.52    5.74
  11  -9   0   37.90    6.99
  11  -9   0   43.06    5.39
 -11   9   0   44.89    5.39
  10  -9   0   45.41    5.15
  10  -9   0   36.90    5.90
 -10   9   0   50.87    5.08
   9  -9   0   71.72    6.14
   9  -9   0   81.38    7.36
  -9   9   0   74.88    6.07
   8  -9   0  136.43    9.41
   8  -9   0  124.38    8.72
  -8   9   0  121.87    8.78
   7  -9   0  107.53    7.41
   7  -9   0  111.97    7.80
  -7   9   0  103.65    7.46
   6  -9   0  136.90    8.93
   6  -9   0  131.04    8.75
  -6   9   0  128.51    8.84
   5  -9   0  140.02    9.02
   5  -9   0  137.06    9.00
  -5   9   0  135.32    9.10
   4  -9   0  240.66   14.90
   4  -9   0  241.55   15.06
  -4   9   0  231.48   15.07
   3  -9   0  358.35   23.05
  -3   9   0  388.81   23.36
  -3   9   0  379.27   22.80
   2  -9   0  127.05    9.61
   2  -9   0  150.59    9.20
  -2   9   0  151.02    9.06
  -2   9   0  151.32    9.58
   1  -9   0   83.20    5.63
   1  -9   0   95.50    6.30
  -1   9   0   84.72    5.64
  -1   9   0   86.36    6.10
   0  -9   0  287.05   16.44
   0  -9   0  240.29   16.90
   0   9   0  289.33   16.56
   0   9   0  250.21   16.90
  -1  -9   0  265.09   16.16
  -1  -9   0  248.61   15.72
   1   9   0  256.37   15.96
  -2  -9   0  121.34    7.84
  -2  -9   0  126.76    8.28
   2   9   0  125.14    8.90
   2   9   0  129.69    8.26
  -3  -9   0  134.61    8.58
  -3  -9   0  138.13    9.01
   3   9   0  149.68    9.76
   3   9   0  132.53    9.08
  -4  -9   0   94.14    6.22
  -4  -9   0  104.60    6.80
   4   9   0   98.64    6.94
  -5  -9   0   72.99    5.43
   5   9   0   72.79    5.69
  -6  -9   0   59.59    4.83
   6   9   0   60.15    5.35
  -7  -9   0   87.91    6.43
   7   9   0   82.12    7.03
  -8  -9   0   57.43    5.11
   8   9   0   53.60    5.93
  -9  -9   0   11.09    2.69
   9   9   0   11.45    3.80
  12 -10   0   78.53   11.66
 -12  10   0   63.08    7.23
  11 -10   0   52.82    8.47
  11 -10   0   44.79    6.03
 -11  10   0   54.81    5.88
  10 -10   0   83.93    6.96
  10 -10   0   76.30    8.47
 -10  10   0   77.44    6.74
   9 -10   0  146.44   10.46
   9 -10   0  160.54   11.53
  -9  10   0  155.59   10.64
   8 -10   0   71.94    5.95
   8 -10   0   81.34    6.45
  -8  10   0   75.52    6.00
   7 -10   0   39.50    4.02
   7 -10   0   32.79    3.59
  -7  10   0   34.53    3.63
   6 -10   0  184.35   11.81
   6 -10   0  185.47   11.95
  -6  10   0  177.31   11.92
   5 -10   0  150.45    9.51
   5 -10   0  140.04    9.35
  -5  10   0  137.62    9.50
   4 -10   0   55.51    4.31
   4 -10   0   48.42    3.84
  -4  10   0   47.75    4.10
   3 -10   0   67.42    4.63
  -3  10   0   65.11    4.26
  -3  10   0   64.78    5.04
   2 -10   0   80.54    6.23
  -2  10   0   87.50    6.10
  -2  10   0   83.14    5.42
   1 -10   0   76.00    5.08
   1 -10   0   80.46    5.83
  -1  10   0   75.02    5.08
  -1  10   0   74.28    5.67
   0 -10   0   26.40    2.18
   0 -10   0   20.47    3.17
   0  10   0   28.31    3.22
   0  10   0   27.49    2.39
  -1 -10   0   19.90    1.74
  -1 -10   0   15.14    2.24
   1  10   0   17.96    2.21
  -2 -10   0   11.84    1.86
  -2 -10   0   12.45    1.50
   2  10   0   13.83    2.27
   2  10   0   16.57    2.68
  -3 -10   0    4.78    1.50
  -3 -10   0    5.26    0.96
   3  10   0    5.85    2.26
   3  10   0    5.28    1.61
  -4 -10   0    8.43    1.82
   4  10   0   10.22    2.75
   4  10   0   11.16    2.13
  -5 -10   0    0.29    1.53
   5  10   0   -4.06    2.48
   5  10   0    3.33    1.99
  -6 -10   0    0.55    1.68
   6  10   0    0.57    2.31
  -7 -10   0    3.82    2.11
   7  10   0    7.07    2.96
  -8 -10   0    4.73    2.39
   8  10   0   11.09    3.40
  -9 -10   0    6.64    2.77
   9  10   0    4.63    4.08
  12 -11   0   -0.83    7.30
 -12  11   0   15.40    3.83
  11 -11   0   12.61    5.72
 -11  11   0   11.00    3.24
  10 -11   0    9.03    3.19
  10 -11   0    1.93    4.08
 -10  11   0    2.48    2.44
   9 -11   0   -0.70    3.35
   9 -11   0    0.31    2.52
  -9  11   0    1.13    2.07
   8 -11   0    5.40    2.38
   8 -11   0    1.14    2.49
  -8  11   0    3.68    1.94
   7 -11   0    2.28    2.07
   7 -11   0    2.16    2.06
  -7  11   0    2.99    1.72
   6 -11   0   -0.38    1.86
   6 -11   0    1.93    1.80
  -6  11   0    0.12    1.49
   5 -11   0   12.53    2.02
   5 -11   0   17.97    2.95
  -5  11   0   12.77    2.10
   4 -11   0   25.99    3.38
   4 -11   0   24.99    2.52
  -4  11   0   21.53    2.99
   3 -11   0    0.25    1.89
   3 -11   0    5.40    1.38
  -3  11   0    5.66    1.68
  -3  11   0    6.15    0.97
   2 -11   0    9.00    1.43
   2 -11   0    5.96    1.97
  -2  11   0    9.98    1.49
  -2  11   0    8.33    1.94
   1 -11   0   80.46    5.94
   1 -11   0   73.47    5.12
  -1  11   0   75.01    5.87
  -1  11   0   74.46    5.11
   0 -11   0   46.26    3.32
   0 -11   0   37.80    4.37
   0  11   0   48.24    3.60
   0  11   0   45.99    4.51
  -1 -11   0   25.31    2.13
  -1 -11   0   22.82    3.27
   1  11   0   24.48    2.70
   1  11   0   16.58    3.11
  -2 -11   0  102.54    6.76
  -2 -11   0  106.70    7.56
   2  11   0  102.72    8.06
   2  11   0  111.34    7.33
  -3 -11   0   80.90    6.10
   3  11   0   80.26    6.08
   3  11   0   84.61    6.85
  -4 -11   0   46.16    4.38
   4  11   0   55.10    5.63
   4  11   0   51.43    4.64
  -5 -11   0   73.53    5.93
   5  11   0   77.64    6.30
  -6 -11   0   96.06    7.42
   6  11   0   97.96    7.81
  -7 -11   0   42.40    4.87
   7  11   0   44.07    5.95
  -8 -11   0   28.83    4.87
   8  11   0   28.63    4.73
  12 -12   0    8.38    7.32
 -12  12   0    2.12    3.86
  11 -12   0   14.92    5.88
 -11  12   0   22.66    4.00
  10 -12   0   33.40    5.40
  10 -12   0   35.41    5.64
 -10  12   0   36.67    5.06
   9 -12   0   31.22    4.61
   9 -12   0   29.47    3.88
  -9  12   0   26.26    4.32
   8 -12   0   28.94    4.28
   8 -12   0   25.96    3.44
  -8  12   0   22.53    3.82
   7 -12   0  116.30    8.58
   7 -12   0  127.24    8.72
  -7  12   0  115.17    8.59
   6 -12   0  124.26    8.83
   6 -12   0  127.98    8.66
  -6  12   0  121.57    8.78
   5 -12   0   77.86    6.29
   5 -12   0   77.69    5.80
  -5  12   0   76.89    6.10
   4 -12   0  124.61    8.48
  -4  12   0  130.25    8.96
   3 -12   0  136.17    9.08
  -3  12   0  138.24    8.75
  -3  12   0  144.37    9.70
   2 -12   0  126.26    8.65
   2 -12   0  114.87    7.85
  -2  12   0  118.57    8.55
  -2  12   0  118.83    7.68
   1 -12   0  145.83    9.74
   1 -12   0  135.30    9.06
  -1  12   0  139.91    9.88
  -1  12   0  143.24    9.09
   0 -12   0  141.76    8.96
   0 -12   0  139.96    9.82
   0  12   0  128.92   10.00
   0  12   0  145.88    9.16
  -1 -12   0  108.26    6.79
  -1 -12   0   83.87    7.74
   1  12   0  116.01    7.24
  -2 -12   0   82.38    6.83
   2  12   0   89.43    7.40
   2  12   0   95.83    6.55
  -3 -12   0   84.39    6.68
   3  12   0   86.47    6.52
   3  12   0   86.96    7.37
  -4 -12   0   85.17    7.05
   4  12   0   91.19    7.04
   4  12   0   98.77    7.99
  -5 -12   0   53.75    5.32
   5  12   0   55.08    5.59
  -6 -12   0   32.63    4.38
   6  12   0   25.81    4.10
  -7 -12   0   20.73    3.48
   7  12   0   23.04    4.35
  11 -13   0   39.40    7.38
 -11  13   0   44.99    6.41
  10 -13   0   34.10    5.87
 -10  13   0   33.35    5.26
   9 -13   0   29.14    4.11
   9 -13   0   28.68    4.72
  -9  13   0   27.64    4.65
   8 -13   0   63.38    6.15
   8 -13   0   62.91    6.19
  -8  13   0   68.53    5.99
   7 -13   0  102.01    7.56
   7 -13   0   96.36    7.69
  -7  13   0   88.75    7.40
   6 -13   0   44.94    4.98
   6 -13   0   43.13    4.35
  -6  13   0   38.36    4.48
   5 -13   0   45.80    5.17
   5 -13   0   47.44    4.17
  -5  13   0   45.78    4.70
   4 -13   0  112.57    7.81
  -4  13   0  114.24    8.35
   3 -13   0   61.30    6.27
   3 -13   0   72.15    5.26
  -3  13   0   76.94    6.12
   2 -13   0   22.36    2.70
   2 -13   0   19.98    3.17
  -2  13   0   21.82    2.41
  -2  13   0   23.40    3.78
   1 -13   0   37.84    4.29
   1 -13   0   33.94    3.25
  -1  13   0   43.36    4.66
  -1  13   0   35.68    3.30
   0 -13   0   41.41    4.48
   0 -13   0   38.31    3.29
   0  13   0   32.35    4.98
   0  13   0   38.64    3.59
  -1 -13   0    6.06    2.63
   1  13   0   11.15    2.02
   1  13   0    7.07    2.98
  -2 -13   0    6.40    2.58
   2  13   0    5.22    2.86
   2  13   0    7.24    2.07
  -3 -13   0    6.95    2.59
   3  13   0    9.32    2.38
   3  13   0    6.18    3.01
  -4 -13   0    0.52    2.51
   4  13   0   -0.75    3.11
   4  13   0    1.66    2.41
  -5 -13   0    6.41    2.93
   5  13   0    4.86    2.87
  -6 -13   0    3.38    2.88
   6  13   0    3.47    3.34
  -7 -13   0    5.02    3.31
   7  13   0    6.95    4.08
  11 -14   0   -1.39    6.04
 -11  14   0   -0.91    3.59
  10 -14   0    8.48    5.20
 -10  14   0   20.17    3.82
   9 -14   0    2.83    4.45
   9 -14   0    2.76    3.97
  -9  14   0    4.90    2.83
   8 -14   0    4.95    3.22
   8 -14   0    5.35    3.46
  -8  14   0    5.34    2.57
   7 -14   0    4.32    3.35
   7 -14   0    0.48    2.77
  -7  14   0    2.67    2.29
   6 -14   0   13.05    3.40
   6 -14   0    2.52    2.34
  -6  14   0    4.73    2.41
   5 -14   0    5.30    2.28
   5 -14   0    4.65    3.24
  -5  14   0    5.61    2.29
   4 -14   0   -0.43    3.07
   4 -14   0    3.44    2.02
  -4  14   0    5.56    2.36
   3 -14   0    1.23    2.72
   3 -14   0    6.81    1.98
  -3  14   0    6.90    2.56
   2 -14   0   28.69    3.34
   2 -14   0   31.82    4.64
  -2  14   0   34.99    4.62
   1 -14   0   53.39    5.39
   1 -14   0   51.52    4.31
  -1  14   0   56.31    6.09
  -1  14   0   52.40    4.31
   0 -14   0   16.54    3.06
   0  14   0   15.79    3.64
   0  14   0   19.56    2.99
  -1 -14   0   20.54    3.41
   1  14   0   24.06    4.05
   1  14   0   23.81    3.41
  -2 -14   0   26.32    4.23
   2  14   0   30.72    5.32
   2  14   0   34.02    4.06
  -3 -14   0   25.94    4.08
   3  14   0   31.04    4.29
   3  14   0   26.75    4.26
  -4 -14   0   34.68    5.86
   4  14   0   36.39    5.14
  -5 -14   0   22.47    4.18
   5  14   0   21.03    3.98
  -6 -14   0   19.97    4.30
   6  14   0   11.87    4.02
  10 -15   0   15.17    5.68
 -10  15   0   22.02    4.30
   9 -15   0   39.18    6.60
  -9  15   0   50.64    6.22
   8 -15   0   75.76    7.55
   8 -15   0   76.09    7.19
  -8  15   0   57.39    6.71
   7 -15   0   50.29    6.75
   7 -15   0   38.62    5.42
  -7  15   0   45.09    5.42
   6 -15   0   50.66    6.31
   6 -15   0   36.43    4.61
  -6  15   0   39.17    5.11
   5 -15   0  107.32    7.65
  -5  15   0   91.30    8.00
   4 -15   0   98.50    7.49
  -4  15   0   99.95    8.22
   3 -15   0   55.76    4.91
   3 -15   0   52.17    6.39
  -3  15   0   53.42    5.97
   2 -15   0   92.05    6.87
   2 -15   0   96.88    8.02
  -2  15   0   98.82    8.31
   1 -15   0   64.54    6.23
   1 -15   0   62.85    6.09
  -1  15   0   63.07    7.05
   0 -15   0   54.63    5.79
   0  15   0   42.16    6.88
   0  15   0   55.84    4.75
  -1 -15   0   69.73    6.89
   1  15   0   79.41    6.06
   1  15   0   67.60    7.60
  -2 -15   0   36.37    5.96
   2  15   0   46.73    5.01
   2  15   0   48.20    6.47
  -3 -15   0   22.52    4.57
   3  15   0   29.68    4.85
   3  15   0   26.41    4.95
  -4 -15   0   14.28    4.42
   4  15   0   19.58    3.69
  -5 -15   0   29.73    5.35
   5  15   0   34.62    4.98
   9 -16   0   28.58    5.65
  -9  16   0   25.00    4.39
   8 -16   0   32.94    5.32
  -8  16   0   41.37    5.75
   7 -16   0   34.80    5.60
   7 -16   0   34.16    5.61
  -7  16   0   31.85    4.46
   6 -16   0   23.07    3.95
   6 -16   0   28.43    5.15
  -6  16   0   16.51    3.66
   5 -16   0   11.73    3.26
   5 -16   0    2.37    4.40
  -5  16   0   18.44    3.62
   4 -16   0   12.90    2.99
   4 -16   0    1.06    4.11
  -4  16   0   14.02    3.59
   3 -16   0    4.32    3.77
   3 -16   0    7.57    2.66
  -3  16   0    6.82    3.44
   2 -16   0    0.81    3.29
  -2  16   0    6.96    3.47
   1 -16   0   10.12    3.14
  -1  16   0    6.69    4.04
   0 -16   0    6.39    3.02
   0  16   0    5.42    4.04
  -1 -16   0    3.15    3.08
   1  16   0    6.03    3.91
  -2 -16   0   -1.84    3.31
   2  16   0    3.92    2.78
   2  16   0    0.86    3.81
  -3 -16   0   -3.33    3.96
   3  16   0    2.82    3.11
  -4 -16   0   -2.93    4.56
   4  16   0    3.81    3.58
   8 -17   0   -4.83    4.60
  -8  17   0   -3.11    3.37
   7 -17   0   -2.94    4.07
  -7  17   0    2.58    3.58
   6 -17   0    9.56    5.46
   6 -17   0    5.66    3.83
  -6  17   0    7.88    3.60
   5 -17   0   16.63    3.70
  -5  17   0   10.60    3.80
   4 -17   0    9.21    3.34
   4 -17   0    4.25    4.68
  -4  17   0   10.67    3.86
   3 -17   0   13.65    4.57
  -3  17   0   21.24    4.78
   2 -17   0   22.09    4.37
  -2  17   0   21.69    4.99
   1 -17   0   14.69    3.88
  -1  17   0    2.24    4.77
   0 -17   0   23.24    4.12
   0  17   0   26.92    5.63
  -1 -17   0   26.84    4.41
   1  17   0   25.04    5.10
  -2 -17   0   17.48    4.21
   6 -18   0   36.40    5.52
  -6  18   0   31.10    5.29
   5 -18   0   10.24    6.15
   5 -18   0   25.44    4.70
  -5  18   0   27.09    5.03
   4 -18   0   39.99    6.42
  -4  18   0   26.41    5.68
   3 -18   0   70.44    8.61
  -3  18   0   49.58    8.70
   2 -18   0   51.67    7.81
  -2  18   0   31.26    6.74
   1 -18   0   32.58    5.18
  -1  18   0   31.03    6.33
   0 -18   0   41.15    6.93
   0  18   0   45.72    6.71
   0  18  -1   -1.68    5.02
   0 -18   1    3.09    3.87
  -1  18  -1   -1.66    5.45
   1 -18   1   -6.22    3.91
  -2  18  -1    3.20    4.82
   2 -18   1    1.36    4.35
  -3  18  -1   -1.31    4.24
   3 -18   1   -1.87    4.78
  -4  18  -1    5.30    4.03
   4 -18   1   -4.18    5.28
   4 -18   1    2.82    3.67
  -5  18  -1    1.33    3.84
   5 -18   1   11.32    3.79
  -6  18  -1   21.21    4.88
   6 -18   1   16.10    4.43
  -2 -17   1   13.57    4.19
   1  17  -1   21.33    5.03
  -1 -17   1   24.79    4.36
   0  17  -1   38.95    6.28
   0 -17   1   43.32    6.28
  -1  17  -1   37.75    6.29
   1 -17   1   40.71    6.22
  -2  17  -1   12.73    4.51
   2 -17   1   21.79    4.42
  -3  17  -1   53.04    6.88
   3 -17   1   41.73    5.10
   3 -17   1   43.12    6.98
  -4  17  -1   69.81    8.02
   4 -17   1   88.45    6.92
   4 -17   1   80.71    9.18
  -5  17  -1   44.56    6.50
   5 -17   1   42.03    5.30
  -6  17  -1   31.29    4.75
   6 -17   1   33.83    5.39
  -7  17  -1   49.44    6.50
   7 -17   1   41.52    6.33
  -8  17  -1   45.05    7.13
   8 -17   1   67.65    7.54
   4  16  -1   42.52    6.25
  -4 -16   1   33.53    5.94
   3  16  -1   42.51    5.66
  -3 -16   1   44.71    7.34
   2  16  -1   54.25    5.66
   2  16  -1   58.84    7.46
  -2 -16   1   54.12    7.06
   1  16  -1   64.73    7.77
   1  16  -1   65.47    6.05
  -1 -16   1   61.72    6.78
   0  16  -1   30.51    5.32
  -1  16  -1   24.04    4.76
   1 -16   1   21.32    3.93
  -2  16  -1   42.76    5.95
   2 -16   1   25.95    3.96
   2 -16   1   39.04    4.91
  -3  16  -1   87.07    7.96
   3 -16   1   88.74    6.82
   3 -16   1   84.60    8.54
  -4  16  -1   39.06    5.48
   4 -16   1   31.59    4.17
   4 -16   1   22.41    4.87
  -5  16  -1   13.59    3.33
   5 -16   1   12.19    3.00
   5 -16   1   -0.57    4.32
  -6  16  -1   35.11    5.33
   6 -16   1   29.27    4.79
   6 -16   1   37.26    5.38
  -7  16  -1   23.87    4.01
   7 -16   1   31.17    5.21
  -8  16  -1    5.25    3.25
   8 -16   1    8.97    4.07
  -9  16  -1    5.05    3.54
   9 -16   1    5.79    4.67
   5  15  -1    2.88    3.63
  -5 -15   1    4.23    4.00
   4  15  -1    9.45    3.32
  -4 -15   1   14.98    4.07
   3  15  -1   23.31    3.44
  -3 -15   1   17.29    4.17
   2  15  -1    8.61    2.64
   2  15  -1   16.70    3.94
  -2 -15   1    6.41    3.35
   1  15  -1   -3.25    3.37
   1  15  -1   -1.48    2.02
  -1 -15   1   -1.87    2.77
   0  15  -1    2.32    1.93
   0  15  -1   -0.50    3.33
   0 -15   1    2.37    2.55
  -1  15  -1    5.77    3.13
   1 -15   1    5.69    2.84
   1 -15   1    9.30    2.13
  -2  15  -1    1.85    2.64
   2 -15   1    3.39    1.92
   2 -15   1    3.88    2.97
  -3  15  -1   10.74    3.02
   3 -15   1   10.07    3.55
   3 -15   1    7.14    2.26
  -4  15  -1   -1.21    2.38
   4 -15   1   -6.66    3.38
   4 -15   1    6.62    2.29
  -5  15  -1   -0.38    2.35
   5 -15   1    4.65    2.40
   5 -15   1   -0.21    3.50
  -6  15  -1    3.51    2.49
   6 -15   1    6.13    3.71
   6 -15   1    4.73    2.69
  -7  15  -1   14.61    3.12
   7 -15   1   12.61    3.42
   7 -15   1   16.10    3.98
  -8  15  -1   11.08    3.19
   8 -15   1   14.07    3.94
  -9  15  -1   26.00    4.30
   9 -15   1   30.66    5.06
 -10  15  -1   22.96    4.39
  10 -15   1   21.17    5.92
   6  14  -1   28.78    4.79
  -6 -14   1   28.85    4.57
   5  14  -1   17.81    3.65
  -5 -14   1   19.92    3.87
   4  14  -1   14.09    3.11
  -4 -14   1   14.31    3.50
   3  14  -1   35.66    5.54
   3  14  -1   26.04    4.27
  -3 -14   1   27.01    4.12
   2  14  -1   55.42    6.29
   2  14  -1   58.53    5.04
  -2 -14   1   44.50    5.83
   1  14  -1   43.17    6.31
   1  14  -1   59.90    4.76
  -1 -14   1   48.26    5.64
   0  14  -1   47.07    4.31
   0  14  -1   43.40    5.81
   0 -14   1   50.74    4.04
   0 -14   1   48.98    5.24
  -1  14  -1   73.61    6.58
  -1  14  -1   69.78    5.36
   1 -14   1   72.58    6.37
   1 -14   1   72.52    5.31
  -2  14  -1  155.81   10.66
   2 -14   1  146.51   10.62
   2 -14   1  141.01    9.71
  -3  14  -1  110.36    7.95
   3 -14   1  106.32    7.11
   3 -14   1   83.51    8.07
  -4  14  -1   69.36    6.03
   4 -14   1   62.50    5.33
  -5  14  -1  116.96    8.65
   5 -14   1  117.09    9.07
   5 -14   1  113.40    8.13
  -6  14  -1  156.59   11.08
   6 -14   1  160.71   11.30
   6 -14   1  155.94   10.81
  -7  14  -1   58.79    5.61
   7 -14   1   59.50    6.00
   7 -14   1   48.02    5.48
  -8  14  -1   44.86    4.95
   8 -14   1   34.32    5.26
   8 -14   1   29.24    5.43
  -9  14  -1   81.38    7.06
   9 -14   1   67.12    7.25
 -10  14  -1   35.59    5.77
  10 -14   1   35.34    5.85
   7  13  -1   45.23    7.25
  -7 -13   1   45.20    6.10
   6  13  -1   32.27    5.53
  -6 -13   1   34.50    5.11
   5  13  -1   88.20    7.23
  -5 -13   1   77.68    7.04
   4  13  -1  136.07    9.97
  -4 -13   1  145.42   10.17
   3  13  -1   68.55    6.55
   3  13  -1   67.84    5.65
  -3 -13   1   58.39    5.90
   2  13  -1   23.25    3.42
   2  13  -1   24.54    3.85
  -2 -13   1   24.53    4.17
   1  13  -1   92.01    6.57
  -1 -13   1   87.82    6.11
   0  13  -1  200.17   14.15
   0  13  -1  213.70   13.27
   0 -13   1  211.61   13.12
   0 -13   1  203.67   13.91
  -1  13  -1   85.52    6.87
  -1  13  -1   82.83    5.89
   1 -13   1   91.60    6.83
   1 -13   1   81.02    5.88
  -2  13  -1   64.99    4.85
  -2  13  -1   76.50    5.98
   2 -13   1   68.21    5.07
   2 -13   1   67.27    6.12
  -3  13  -1   79.45    6.42
   3 -13   1   80.01    5.74
  -4  13  -1   45.25    4.46
   4 -13   1   42.04    3.76
  -5  13  -1   51.65    4.87
   5 -13   1   53.96    5.43
   5 -13   1   52.95    4.55
  -6  13  -1   27.71    3.86
   6 -13   1   32.66    3.85
   6 -13   1   30.25    4.37
  -7  13  -1   10.79    2.61
   7 -13   1   13.31    2.92
   7 -13   1   14.09    2.95
  -8  13  -1    5.80    2.34
   8 -13   1    4.77    2.73
   8 -13   1    4.45    2.91
  -9  13  -1    7.83    2.79
   9 -13   1    4.73    3.45
 -10  13  -1    3.49    2.96
  10 -13   1    3.52    4.24
 -11  13  -1    3.43    3.46
   8  12  -1   12.36    4.24
  -8 -12   1   11.45    3.32
   7  12  -1   10.22    3.71
  -7 -12   1    9.05    2.87
  -6 -12   1   16.33    2.98
   5  12  -1   29.25    4.45
  -5 -12   1   31.53    3.98
   4  12  -1    8.92    3.15
   4  12  -1    7.51    2.34
  -4 -12   1    9.03    2.27
   3  12  -1    3.86    2.56
   3  12  -1   -0.30    1.79
  -3 -12   1   -0.01    1.79
   2  12  -1    3.92    2.54
   2  12  -1    4.17    1.72
  -2 -12   1    4.63    1.27
  -2 -12   1    2.39    1.93
   1  12  -1   13.75    1.98
   1  12  -1   10.32    2.87
  -1 -12   1   13.46    1.90
  -1 -12   1   10.11    2.49
   0  12  -1    1.02    1.86
   0  12  -1    0.66    1.31
   0 -12   1    0.08    1.17
   0 -12   1    2.10    1.95
  -1  12  -1    8.65    2.09
  -1  12  -1    7.44    1.41
   1 -12   1    7.08    1.48
   1 -12   1   11.18    2.26
  -2  12  -1    2.05    1.04
  -2  12  -1    0.41    1.56
   2 -12   1    1.20    1.91
   2 -12   1    0.70    1.20
  -3  12  -1   -0.54    0.92
  -3  12  -1   -0.36    1.56
   3 -12   1   -0.01    1.27
   3 -12   1   -0.19    2.02
  -4  12  -1   14.60    2.35
   4 -12   1   11.35    1.89
   4 -12   1   15.47    2.59
  -5  12  -1   39.52    4.04
   5 -12   1   46.03    4.45
   5 -12   1   40.84    3.73
  -6  12  -1   27.57    3.55
   6 -12   1   25.08    3.37
   6 -12   1   30.72    3.69
  -7  12  -1   18.21    2.75
   7 -12   1   22.60    3.65
   7 -12   1   21.08    3.59
  -8  12  -1   26.55    4.10
   8 -12   1   29.89    4.25
   8 -12   1   30.78    4.14
  -9  12  -1   20.49    3.27
   9 -12   1   18.69    3.33
   9 -12   1   18.14    3.97
 -10  12  -1   18.49    3.49
  10 -12   1   22.02    4.72
 -11  12  -1   36.46    5.91
  11 -12   1   24.93    6.32
   8  11  -1   -1.47    3.56
  -8 -11   1    3.85    2.60
   7  11  -1    0.17    2.92
  -7 -11   1    0.86    2.12
   6  11  -1   20.20    3.22
  -6 -11   1   14.25    2.64
   5  11  -1   65.42    5.60
  -5 -11   1   59.20    5.29
   4  11  -1   33.10    3.77
   4  11  -1   31.21    4.83
  -4 -11   1   27.36    3.49
   3  11  -1   12.49    2.81
   3  11  -1   13.12    2.21
  -3 -11   1   11.61    1.75
  -3 -11   1   10.94    2.02
   2  11  -1   70.29    5.06
   2  11  -1   63.69    5.97
  -2 -11   1   65.39    4.51
  -2 -11   1   64.53    5.16
   1  11  -1  220.75   12.90
   1  11  -1  176.21   13.40
  -1 -11   1  197.91   13.17
  -1 -11   1  209.14   12.58
   0  11  -1  109.43    7.03
   0  11  -1  109.38    7.60
   0 -11   1  109.05    6.85
   0 -11   1   90.94    7.57
  -1  11  -1   82.23    5.73
  -1  11  -1   88.52    6.38
   1 -11   1   87.01    6.43
   1 -11   1   85.03    5.71
  -2  11  -1  115.30    7.86
  -2  11  -1  109.94    7.20
   2 -11   1  108.52    7.97
   2 -11   1  114.11    7.35
  -3  11  -1   95.75    6.75
  -3  11  -1   94.27    6.01
   3 -11   1   89.87    6.27
  -4  11  -1  103.93    7.29
   4 -11   1  102.55    6.97
   4 -11   1  102.76    7.44
  -5  11  -1  100.60    7.58
   5 -11   1  109.22    7.41
   5 -11   1  115.56    7.67
  -6  11  -1   72.73    5.88
   6 -11   1   81.21    5.89
   6 -11   1   78.46    5.85
  -7  11  -1   87.73    6.79
   7 -11   1   95.08    6.95
   7 -11   1   90.80    6.70
  -8  11  -1  146.76    9.27
   8 -11   1  117.07    9.35
   8 -11   1  123.28    8.94
  -9  11  -1   78.66    6.76
   9 -11   1   88.79    7.30
   9 -11   1   78.47    6.65
 -10  11  -1   47.07    5.33
  10 -11   1   42.97    6.42
 -11  11  -1   41.88    5.62
  11 -11   1   24.84    6.48
 -12  11  -1   38.98    6.40
  12 -11   1   32.66    8.47
   9  10  -1   44.93    6.60
  -9 -10   1   36.73    5.12
   8  10  -1   57.76    6.44
  -8 -10   1   47.74    5.01
   7  10  -1   64.36    6.28
  -7 -10   1   62.66    5.49
   6  10  -1   57.41    5.54
  -6 -10   1   59.84    5.00
   5  10  -1   61.43    5.17
  -5 -10   1   56.15    4.69
   4  10  -1   79.16    5.87
   4  10  -1   74.27    6.56
  -4 -10   1   73.88    5.15
  -4 -10   1   75.25    5.58
   3  10  -1  133.98    9.15
   3  10  -1  126.46    8.52
  -3 -10   1  120.67    7.94
  -3 -10   1  124.12    8.40
   2  10  -1  176.48   12.91
   2  10  -1  206.82   12.38
  -2 -10   1  194.72   12.36
  -2 -10   1  190.87   11.95
   1  10  -1  101.61    7.83
   1  10  -1  118.85    7.36
  -1 -10   1  109.75    7.02
  -1 -10   1  108.74    7.51
   0  10  -1   46.51    3.50
   0  10  -1   44.79    3.97
   0 -10   1   46.51    3.29
  -1  10  -1  157.61   10.32
  -1  10  -1  158.51    9.88
   1 -10   1  146.38    9.82
   1 -10   1  163.87   10.47
  -2  10  -1  181.18   11.16
  -2  10  -1  176.74   10.62
   2 -10   1  164.74   11.21
   2 -10   1  156.94   10.68
  -3  10  -1   40.08    2.88
  -3  10  -1   41.61    3.59
   3 -10   1   40.72    3.21
  -4  10  -1   29.88    3.02
   4 -10   1   32.82    3.22
   4 -10   1   26.94    2.60
  -5  10  -1   76.24    5.78
   5 -10   1   78.60    5.61
   5 -10   1   84.77    5.75
  -6  10  -1   46.78    4.17
   6 -10   1   49.00    4.14
   6 -10   1   50.88    4.21
  -7  10  -1   32.28    3.56
   7 -10   1   34.86    3.54
  -8  10  -1   47.55    4.36
   8 -10   1   38.84    4.51
   8 -10   1   40.76    4.23
  -9  10  -1   19.20    3.05
   9 -10   1   14.78    2.89
   9 -10   1   20.28    3.73
 -10  10  -1    3.12    2.44
  10 -10   1    5.63    2.90
  10 -10   1    2.46    3.97
 -11  10  -1    1.27    2.80
  11 -10   1    4.61    5.36
 -12  10  -1   10.90    3.66
  12 -10   1   14.45    7.76
   9   9  -1   25.36    4.26
  -9  -9   1   23.78    3.33
   8   9  -1   48.80    5.65
  -8  -9   1   44.97    4.46
   7   9  -1    6.50    2.56
  -7  -9   1    3.08    1.75
   6   9  -1    4.08    2.05
  -6  -9   1    3.80    1.59
   5   9  -1    2.94    2.31
   5   9  -1    9.78    2.07
  -5  -9   1    8.59    1.63
   4   9  -1   10.83    2.55
   4   9  -1   14.25    2.15
  -4  -9   1   16.31    1.63
  -4  -9   1   15.68    2.15
   3   9  -1    1.52    1.28
   3   9  -1    2.16    1.84
  -3  -9   1    0.40    1.02
  -3  -9   1    0.49    0.73
   2   9  -1   11.15    1.97
   2   9  -1   10.45    2.32
  -2  -9   1   11.39    1.34
  -2  -9   1   10.74    1.83
   1   9  -1    1.58    1.43
   1   9  -1    1.67    1.02
  -1  -9   1    0.33    0.96
  -1  -9   1    0.28    0.68
   0   9  -1    0.60    0.85
   0   9  -1    1.42    1.18
   0  -9   1    1.13    0.71
   0  -9   1    0.49    1.22
  -1   9  -1   -0.58    0.69
  -1   9  -1   -0.35    0.98
   1  -9   1   -0.62    0.67
   1  -9   1   -0.14    1.30
  -2   9  -1   16.99    2.19
  -2   9  -1   18.30    1.58
   2  -9   1   10.29    1.93
   2  -9   1   14.49    1.64
  -3   9  -1   46.24    3.68
  -3   9  -1   46.38    3.08
   3  -9   1   45.22    3.74
   3  -9   1   42.82    3.34
  -4   9  -1   12.31    2.05
   4  -9   1   11.82    1.74
   4  -9   1   17.87    2.21
  -5   9  -1    5.29    1.46
   5  -9   1    5.63    1.43
   5  -9   1    8.94    1.54
  -6   9  -1   20.04    2.49
   6  -9   1   16.70    2.44
   6  -9   1   18.11    2.52
  -7   9  -1   42.13    3.89
   7  -9   1   44.70    3.91
   7  -9   1   44.41    4.08
  -8   9  -1   28.73    3.57
   8  -9   1   34.04    4.26
   8  -9   1   33.09    3.63
  -9   9  -1   30.51    3.85
   9  -9   1   25.46    4.24
   9  -9   1   35.64    4.07
 -10   9  -1   51.01    5.25
  10  -9   1   46.19    5.22
  10  -9   1   48.58    7.25
 -11   9  -1   45.00    5.39
  11  -9   1   37.43    6.85
  11  -9   1   30.99    5.15
 -12   9  -1   27.94    4.46
  12  -9   1   29.44    7.71
  10   8  -1   -3.80    3.52
 -10  -8   1    5.83    2.44
   9   8  -1   13.96    3.46
  -9  -8   1   12.12    2.45
   8   8  -1   26.67    4.48
  -8  -8   1   32.32    3.49
   7   8  -1   36.47    4.21
  -7  -8   1   35.43    3.57
   6   8  -1   22.86    3.36
  -6  -8   1   26.01    2.81
   5   8  -1   33.47    3.77
   5   8  -1   33.93    3.45
  -5  -8   1   36.46    3.07
  -5  -8   1   34.24    2.60
   4   8  -1  102.20    7.04
  -4  -8   1   99.40    6.79
  -4  -8   1  104.57    6.49
   3   8  -1  203.88   13.19
   3   8  -1  213.32   13.66
  -3  -8   1  211.38   13.09
  -3  -8   1  204.84   12.82
   2   8  -1   73.60    6.14
   2   8  -1   77.73    5.60
  -2  -8   1   85.22    5.52
  -2  -8   1   89.23    5.27
   1   8  -1   48.73    3.61
   1   8  -1   50.67    3.96
  -1  -8   1   51.53    3.35
  -1  -8   1   48.63    3.62
   0   8  -1  187.56   11.91
   0   8  -1  192.54   11.71
   0  -8   1  181.32   11.57
   0  -8   1  187.70   11.93
  -1   8  -1  268.36   16.23
  -1   8  -1  266.14   16.49
   1  -8   1  248.18   16.19
   1  -8   1  273.11   16.67
  -2   8  -1  152.14    9.35
  -2   8  -1  151.17    9.71
   2  -8   1  147.76    9.44
  -3   8  -1  178.54   11.64
  -3   8  -1  182.07   11.24
   3  -8   1  193.94   11.63
   3  -8   1  177.53   11.45
  -4   8  -1  426.62   26.84
   4  -8   1  427.26   26.72
   4  -8   1  452.44   26.72
  -5   8  -1  191.54   12.70
   5  -8   1  198.26   12.54
   5  -8   1  208.81   12.67
  -6   8  -1   90.81    6.62
   6  -8   1  101.14    6.71
   6  -8   1   96.42    6.50
  -7   8  -1  147.71   10.09
   7  -8   1  160.76   10.35
   7  -8   1  150.00    9.95
  -8   8  -1  110.36    8.08
   8  -8   1  112.27    7.96
   8  -8   1  126.13    8.69
  -9   8  -1   68.61    5.77
   9  -8   1   77.07    7.10
   9  -8   1   68.12    5.75
 -10   8  -1   72.59    5.95
  10  -8   1   66.37    5.87
  10  -8   1   50.50    7.29
 -11   8  -1  104.60    7.97
  11  -8   1   93.96   10.99
  11  -8   1   92.69    7.89
 -12   8  -1   49.54    6.00
  12  -8   1   39.58    8.07
 -13   8  -1   16.57    5.47
  10   7  -1   39.30    5.90
 -10  -7   1   30.60    4.21
   9   7  -1   95.63    8.20
  -9  -7   1  102.98    7.24
   8   7  -1   68.19    6.14
  -8  -7   1   73.29    5.49
   7   7  -1   76.60    6.17
  -7  -7   1   81.02    5.69
   6   7  -1  124.60    8.22
   6   7  -1  120.16    8.45
  -6  -7   1  123.66    7.83
  -6  -7   1  125.14    8.18
   5   7  -1  192.32   12.28
   5   7  -1  189.95   12.26
  -5  -7   1  188.85   11.78
  -5  -7   1  189.92   12.06
   4   7  -1  113.69    7.42
   4   7  -1   92.03    7.56
  -4  -7   1  115.43    6.95
  -4  -7   1  117.24    7.22
   3   7  -1   87.29    6.72
   3   7  -1   93.26    6.32
  -3  -7   1   95.58    5.94
  -3  -7   1   97.83    6.17
   2   7  -1  144.88   10.63
   2   7  -1  166.93   10.27
  -2  -7   1  167.37    9.99
  -2  -7   1  165.27   10.16
   1   7  -1  131.68    8.22
   1   7  -1  130.67    8.41
  -1  -7   1  126.09    8.01
  -1  -7   1  127.47    8.17
   0   7  -1  209.51   12.60
   0   7  -1  203.32   12.73
   0  -7   1  192.51   12.47
   0  -7   1  206.75   12.73
  -1   7  -1  168.88   10.43
  -1   7  -1  172.31   10.66
   1  -7   1  160.86   10.40
   1  -7   1  170.88   10.83
  -2   7  -1   62.58    4.01
  -2   7  -1   62.61    4.33
   2  -7   1   60.50    4.11
  -3   7  -1  136.20    8.88
  -3   7  -1  139.88    8.54
   3  -7   1  133.13    8.73
   3  -7   1  144.05    8.80
  -4   7  -1  151.81    9.98
   4  -7   1  157.47    9.91
   4  -7   1  159.08    9.84
  -5   7  -1   65.99    4.78
  -5   7  -1   65.00    4.34
   5  -7   1   68.56    4.64
   5  -7   1   70.26    4.78
  -6   7  -1   34.08    3.21
  -6   7  -1   38.95    2.73
   6  -7   1   35.30    3.05
   6  -7   1   40.72    3.34
  -7   7  -1   23.21    2.18
  -7   7  -1   24.22    2.77
   7  -7   1   23.28    3.02
   7  -7   1   27.56    2.82
  -8   7  -1   11.32    1.51
  -8   7  -1    9.47    1.97
   8  -7   1   12.31    2.79
   8  -7   1   10.89    2.03
  -9   7  -1    5.29    1.90
   9  -7   1    6.36    2.17
   9  -7   1    4.68    3.35
 -10   7  -1    2.62    2.19
  10  -7   1    7.61    4.34
  10  -7   1    4.70    2.45
 -11   7  -1   -1.85    2.37
  11  -7   1    7.56    5.29
  11  -7   1   -1.36    2.87
 -12   7  -1    6.64    4.10
 -12   7  -1    4.34    3.07
  12  -7   1    7.83    3.85
 -13   7  -1   -0.79    4.93
  11   6  -1   18.57    4.47
 -11  -6   1   15.26    2.91
  10   6  -1   29.43    5.07
 -10  -6   1   22.03    3.62
   9   6  -1   22.33    3.51
  -9  -6   1   24.06    3.17
   8   6  -1    8.89    2.38
  -8  -6   1   14.05    2.27
   7   6  -1   40.89    3.92
  -7  -6   1   39.56    3.03
   6   6  -1   83.03    6.03
   6   6  -1   78.84    5.66
  -6  -6   1   86.35    5.45
  -6  -6   1   85.17    5.74
   5   6  -1   18.55    2.36
   5   6  -1   19.92    2.30
  -5  -6   1   19.38    2.02
  -5  -6   1   21.16    1.75
   4   6  -1    1.87    1.27
   4   6  -1   -0.02    0.99
  -4  -6   1    1.15    0.59
  -4  -6   1    2.16    0.79
   3   6  -1   78.09    5.37
  -3  -6   1   78.71    5.22
  -3  -6   1   81.16    5.04
   2   6  -1  102.77    7.40
   2   6  -1  109.02    7.03
  -2  -6   1  111.12    6.91
  -2  -6   1  110.65    6.77
   1   6  -1    4.22    0.81
   1   6  -1    2.89    0.90
  -1  -6   1    3.43    0.56
  -1  -6   1    2.91    0.66
   0   6  -1   21.90    1.87
   0   6  -1   19.44    1.69
   0  -6   1   19.85    1.54
   0  -6   1   21.05    1.81
  -1   6  -1    1.49    0.51
  -1   6  -1    0.47    0.67
   1  -6   1    1.02    0.90
   1  -6   1    0.27    0.44
  -2   6  -1    5.09    0.92
  -2   6  -1    5.89    0.79
   2  -6   1    4.36    0.76
   2  -6   1    8.00    1.26
   2  -6   1    4.23    0.81
  -3   6  -1   86.13    5.43
  -3   6  -1   83.51    5.72
   3  -6   1   89.93    5.61
   3  -6   1   88.85    5.57
   3  -6   1   85.48    5.62
  -4   6  -1   19.96    1.59
  -4   6  -1   21.34    1.99
  -4   6  -1   18.22    1.90
   4  -6   1   21.89    1.89
   4  -6   1   20.84    1.85
  -5   6  -1   32.15    2.29
  -5   6  -1   27.20    2.62
   5  -6   1   31.65    2.55
   5  -6   1   33.98    2.75
  -6   6  -1  105.21    7.55
  -6   6  -1  110.76    7.24
   6  -6   1  118.73    7.50
   6  -6   1  124.30    7.84
  -7   6  -1   72.57    4.89
  -7   6  -1   70.24    5.25
   7  -6   1   65.19    5.16
   7  -6   1   82.74    5.82
  -8   6  -1   28.57    3.18
  -8   6  -1   27.49    2.80
   8  -6   1   34.61    4.38
   8  -6   1   27.12    3.21
  -9   6  -1   47.96    4.35
  -9   6  -1   48.55    4.00
   9  -6   1   44.94    4.37
   9  -6   1   37.17    6.00
 -10   6  -1   99.68    6.95
  10  -6   1   66.44    8.94
  10  -6   1   89.08    6.93
 -11   6  -1   48.05    4.96
  11  -6   1   34.74    5.00
 -12   6  -1   43.22    5.58
  12  -6   1   49.02    6.25
 -13   6  -1   34.54    6.04
  11   5  -1   10.01    3.84
 -11  -5   1    6.21    2.32
  10   5  -1   17.20    3.61
 -10  -5   1   22.28    3.24
   9   5  -1    7.87    2.51
  -9  -5   1    3.50    1.58
   8   5  -1    3.87    2.03
  -8  -5   1    4.66    1.23
  -8  -5   1    6.00    1.48
   7   5  -1   20.11    2.27
   7   5  -1   24.88    2.96
  -7  -5   1   22.24    2.41
  -7  -5   1   21.55    2.03
   6   5  -1   78.32    5.41
   6   5  -1   82.00    5.79
  -6  -5   1   81.27    5.28
  -6  -5   1   83.58    5.54
   5   5  -1   47.84    3.67
   5   5  -1   47.27    3.44
  -5  -5   1   48.69    3.21
  -5  -5   1   44.83    3.44
   4   5  -1   43.19    3.10
   4   5  -1   37.15    3.07
  -4  -5   1   35.50    2.86
  -4  -5   1   41.71    2.69
   3   5  -1   89.53    7.02
   3   5  -1  109.77    6.91
  -3  -5   1  113.32    6.64
  -3  -5   1  111.16    6.77
   2   5  -1  152.04   10.19
   2   5  -1  158.29    9.89
  -2  -5   1  158.84    9.78
  -2  -5   1  160.45    9.68
   1   5  -1  304.04   18.79
   1   5  -1  316.47   18.87
  -1  -5   1  304.89   18.65
  -1  -5   1  301.78   18.71
   0   5  -1  309.65   19.37
   0   5  -1  321.51   19.32
   0  -5   1  303.83   19.23
   0  -5   1  330.39   19.35
  -1   5  -1  268.94   15.69
  -1   5  -1  270.84   15.83
   1  -5   1  259.81   15.69
   1  -5   1  226.56   15.87
  -2   5  -1  280.41   16.88
  -2   5  -1  274.48   17.06
   2  -5   1  255.74   16.88
   2  -5   1  276.88   16.97
   2  -5   1  299.37   17.03
  -3   5  -1  388.39   24.95
  -3   5  -1  413.85   24.75
   3  -5   1  411.17   24.84
   3  -5   1  402.22   24.84
   3  -5   1  424.45   24.93
  -4   5  -1  374.14   22.93
  -4   5  -1  366.39   23.14
  -4   5  -1  363.36   23.00
   4  -5   1  383.01   23.03
   4  -5   1  400.01   23.18
  -5   5  -1  359.26   22.09
  -5   5  -1  330.78   22.27
   5  -5   1  385.13   22.42
   5  -5   1  373.73   22.21
  -6   5  -1  250.39   16.79
  -6   5  -1  281.39   16.66
   6  -5   1  265.09   16.72
   6  -5   1  281.25   17.05
  -7   5  -1  160.39   11.07
  -7   5  -1  189.90   11.02
   7  -5   1  164.86   10.99
   7  -5   1  172.93   11.51
  -8   5  -1  202.72   12.59
  -8   5  -1  199.80   12.51
   8  -5   1  178.43   13.21
   8  -5   1  193.85   12.44
  -9   5  -1  183.70   11.96
  -9   5  -1  185.54   12.01
   9  -5   1  175.28   11.84
 -10   5  -1  100.07    7.50
 -10   5  -1   99.80    7.40
  10  -5   1   92.61    7.38
 -11   5  -1   41.13    4.81
  11  -5   1   37.39    5.17
 -12   5  -1   45.25    6.69
 -12   5  -1   70.24    6.20
  12  -5   1   65.62    6.75
 -13   5  -1   69.38    9.03
  12   4  -1   31.53    5.89
 -12  -4   1   45.12    4.86
  11   4  -1   57.13    6.94
 -11  -4   1   53.58    5.04
  10   4  -1   58.54    5.92
 -10  -4   1   54.88    4.73
   9   4  -1   55.22    5.20
  -9  -4   1   51.84    4.05
  -9  -4   1   54.24    4.35
   8   4  -1  130.42    8.77
  -8  -4   1  126.08    8.15
  -8  -4   1  122.56    8.31
   7   4  -1  212.66   13.31
   7   4  -1  199.50   12.87
  -7  -4   1  217.20   13.06
  -7  -4   1  198.57   12.86
   6   4  -1  105.24    6.92
   6   4  -1   95.78    6.54
  -6  -4   1  102.52    6.67
  -6  -4   1  104.42    6.53
   5   4  -1   74.32    4.75
   5   4  -1   70.25    5.00
  -5  -4   1   70.79    4.81
  -5  -4   1   72.41    4.66
   4   4  -1  395.23   23.38
   4   4  -1  369.30   23.49
  -4  -4   1  387.01   23.40
  -4  -4   1  378.65   23.27
   3   4  -1  557.92   35.04
   3   4  -1  610.46   35.08
  -3  -4   1  563.60   34.85
  -3  -4   1  569.86   34.94
   2   4  -1  246.02   15.09
   2   4  -1  215.62   15.23
  -2  -4   1  259.29   14.93
  -2  -4   1  257.30   15.00
   1   4  -1  129.04    8.07
   1   4  -1  134.19    8.11
  -1  -4   1  126.57    7.98
  -1  -4   1  127.87    7.94
   0   4  -1  388.10   23.50
   0   4  -1  376.92   23.53
   0  -4   1  414.33   23.50
   0  -4   1  366.73   23.43
  -1   4  -1  223.66   13.21
  -1   4  -1  226.54   13.32
   1  -4   1  201.82   13.20
   1  -4   1  213.93   13.21
  -2   4  -1  101.79    6.79
  -2   4  -1  109.28    6.66
   2  -4   1  111.64    6.71
   2  -4   1  111.92    6.75
   2  -4   1  104.54    6.67
  -3   4  -1  372.09   23.58
  -3   4  -1  367.15   23.43
   3  -4   1  414.03   23.60
   3  -4   1  392.84   23.49
  -4   4  -1  105.80    6.37
  -4   4  -1   88.12    6.45
   4  -4   1  101.67    6.41
   4  -4   1  108.26    6.55
  -5   4  -1   36.80    3.00
  -5   4  -1   44.48    3.05
   5  -4   1   40.91    3.18
   5  -4   1   39.24    2.95
  -6   4  -1   60.09    4.41
  -6   4  -1   65.39    4.57
   6  -4   1   57.23    4.34
   6  -4   1   67.59    4.84
  -7   4  -1   67.60    5.03
  -7   4  -1   70.76    4.81
   7  -4   1   63.72    4.67
   7  -4   1   56.39    5.28
  -8   4  -1   18.96    3.19
  -8   4  -1   15.02    2.13
   8  -4   1   18.81    3.00
   8  -4   1    9.56    2.84
   8  -4   1   14.75    2.43
  -9   4  -1   -0.61    1.67
  -9   4  -1   -0.10    2.27
   9  -4   1    1.34    2.96
   9  -4   1    4.77    1.91
 -10   4  -1   34.03    3.90
 -10   4  -1   37.87    4.94
 -10   4  -1   18.75    3.77
  10  -4   1   24.48    3.83
 -11   4  -1   11.26    2.70
 -11   4  -1    8.31    3.51
 -11   4  -1   13.88    3.64
  11  -4   1   11.13    3.09
 -12   4  -1    2.43    3.61
  12  -4   1    5.02    3.47
 -13   4  -1    0.26    4.29
 -13   4  -1   -1.19    2.47
  12   3  -1    9.92    4.87
 -12  -3   1   13.23    2.73
  11   3  -1    7.00    3.66
 -11  -3   1   10.48    2.30
  10   3  -1   53.05    5.54
 -10  -3   1   48.20    4.34
   9   3  -1   68.04    5.67
  -9  -3   1   66.48    4.96
  -9  -3   1   63.55    4.77
   8   3  -1   38.93    3.92
  -8  -3   1   38.20    3.30
  -8  -3   1   41.65    3.24
   7   3  -1   11.29    1.67
   7   3  -1   12.52    1.95
  -7  -3   1   13.24    1.65
  -7  -3   1   13.75    1.78
   6   3  -1   37.09    3.14
   6   3  -1   36.69    2.70
  -6  -3   1   37.49    2.74
  -6  -3   1   34.96    2.81
   5   3  -1   24.11    2.22
   5   3  -1   22.10    1.91
  -5  -3   1   24.01    1.98
  -5  -3   1   25.42    1.91
   4   3  -1    1.64    0.57
   4   3  -1    1.53    0.75
  -4  -3   1    1.55    0.57
  -4  -3   1    1.95    0.51
   3   3  -1    1.36    0.53
   3   3  -1    0.21    0.53
  -3  -3   1    0.88    0.38
  -3  -3   1    0.58    0.43
  -3  -3   1    0.18    1.14
   2   3  -1    0.47    0.46
   2   3  -1    0.41    0.65
   2   3  -1    0.67    0.49
  -2  -3   1    0.26    0.34
  -2  -3   1    0.59    0.29
  -2  -3   1   -0.12    0.64
   1   3  -1   46.92    3.00
   1   3  -1   47.16    2.93
   1   3  -1   45.17    2.98
  -1  -3   1   45.56    2.87
  -1  -3   1   40.28    2.92
  -1  -3   1   43.53    2.88
   0   3  -1   22.94    1.51
   0   3  -1   22.63    1.53
   0   3  -1   23.25    1.59
   0   3  -1   22.05    1.60
   0  -3   1   19.67    1.60
   0  -3   1   20.22    1.59
   0  -3   1   26.42    1.55
   0  -3   1   22.58    1.52
  -1   3  -1   52.55    3.16
  -1   3  -1   42.66    3.05
   1  -3   1   46.42    3.12
   1  -3   1   46.55    3.05
   1  -3   1   50.03    3.08
  -2   3  -1   76.10    5.37
  -2   3  -1   83.80    5.48
  -2   3  -1   89.27    5.41
   2  -3   1   92.87    5.47
   2  -3   1   87.55    5.39
   2  -3   1   92.59    5.46
  -3   3  -1   59.18    4.23
  -3   3  -1   71.54    4.22
  -3   3  -1   58.22    4.28
   3  -3   1   68.35    4.19
   3  -3   1   68.13    4.27
  -4   3  -1   37.91    2.96
  -4   3  -1   43.51    3.12
   4  -3   1   47.41    3.14
   4  -3   1   41.66    2.95
  -5   3  -1   29.67    2.49
   5  -3   1   29.57    2.72
   5  -3   1   32.63    2.51
   5  -3   1   36.83    2.80
  -6   3  -1   32.64    2.68
   6  -3   1   27.26    3.09
   6  -3   1   36.19    2.66
   6  -3   1   28.63    3.19
  -7   3  -1   94.62    5.89
   7  -3   1   88.07    5.79
   7  -3   1   68.62    6.20
   8  -3   1  176.88   11.41
  -9   3  -1   81.76    5.51
   9  -3   1   75.52    5.42
   9  -3   1   54.21    6.93
   9  -3   1   55.68    6.03
 -10   3  -1   12.16    2.44
 -10   3  -1   14.17    3.26
  10  -3   1   14.20    2.66
  10  -3   1    5.51    3.13
 -11   3  -1   55.32    6.27
 -11   3  -1   50.51    5.24
  11  -3   1   37.70    6.26
  11  -3   1   62.32    5.73
 -12   3  -1   64.21    7.36
 -12   3  -1   73.33    5.73
 -13   3  -1   39.52    4.87
 -13   3  -1   32.29    5.54
  12   2  -1   -0.65    4.44
 -12  -2   1   -0.67    2.12
  11   2  -1   -4.98    3.22
 -11  -2   1    0.10    1.74
  10   2  -1    4.27    2.70
 -10  -2   1    3.17    1.60
 -10  -2   1    2.42    1.54
   9   2  -1   29.61    3.87
  -9  -2   1   28.58    3.02
  -9  -2   1   31.25    2.99
   8   2  -1   52.40    4.39
   8   2  -1   47.57    3.72
  -8  -2   1   52.18    3.85
  -8  -2   1   50.49    3.94
   7   2  -1   13.15    2.07
   7   2  -1    7.83    1.24
  -7  -2   1   10.66    1.76
  -7  -2   1   10.21    1.54
   6   2  -1   29.66    2.30
   6   2  -1   31.88    2.91
   6   2  -1   27.88    2.64
   5   2  -1  258.41   16.34
   5   2  -1  264.21   16.14
   5   2  -1  263.46   16.44
  -5  -2   1  269.32   16.29
   4   2  -1  267.26   15.86
   4   2  -1  245.39   15.75
   4   2  -1  258.04   15.60
  -4  -2   1  251.94   15.70
   3   2  -1  147.00    9.70
   3   2  -1  147.25    9.56
   3   2  -1  166.64    9.80
  -3  -2   1  159.53    9.65
  -3  -2   1  161.67    9.71
   2   2  -1  193.15   11.46
   2   2  -1  178.26   11.52
  -2  -2   1  187.17   11.46
  -2  -2   1  191.76   11.45
   1   2  -1  391.99   24.15
   1   2  -1  424.89   24.12
   1   2  -1  440.33   24.15
  -1  -2   1  374.62   24.08
  -1  -2   1  406.87   24.09
  -1  -2   1  366.58   24.14
  -1  -2   1  403.88   24.09
  -1  -2   1  375.56   24.13
   0   2  -1  329.05   18.41
   0   2  -1  286.46   18.35
   0   2  -1  298.30   18.38
   0  -2   1  298.75   18.36
   0  -2   1  308.73   18.40
   0  -2   1  298.72   18.41
  -1   2  -1  356.71   23.22
  -1   2  -1  366.53   23.26
  -1   2  -1  378.40   23.25
  -1   2  -1  400.92   23.28
  -1   2  -1  399.97   23.23
   1  -2   1  391.95   23.25
   1  -2   1  403.74   23.21
   1  -2   1  369.54   23.23
  -2   2  -1  762.80   46.46
  -2   2  -1  806.78   46.52
   2  -2   1  703.29   46.50
   2  -2   1  800.20   46.53
   2  -2   1  772.26   46.46
  -3   2  -1   76.61    5.44
   3  -2   1   85.44    5.44
   3  -2   1   79.37    5.54
   3  -2   1   90.10    5.43
   3  -2   1   99.24    5.55
   4  -2   1  135.22    8.64
   4  -2   1  136.73    8.63
   4  -2   1  143.68    8.82
   5  -2   1  272.05   15.81
   5  -2   1  268.65   15.81
   5  -2   1  226.51   16.03
   6  -2   1  237.36   14.09
   6  -2   1  248.81   14.08
   6  -2   1  189.00   14.43
   7  -2   1  130.87    8.34
   7  -2   1  118.07    8.94
   7  -2   1  131.77    8.26
   8  -2   1  100.40    6.32
   8  -2   1   80.73    7.51
   8  -2   1   96.79    6.45
   8  -2   1   83.73    7.28
  -9   2  -1  171.11   12.45
  -9   2  -1  201.71   11.86
   9  -2   1  186.31   11.91
   9  -2   1  161.88   12.63
 -10   2  -1  113.74    7.67
 -10   2  -1   99.03    8.28
  10  -2   1   90.06    8.67
  10  -2   1  117.14    7.95
 -11   2  -1   32.69    5.10
 -11   2  -1   40.65    4.60
 -11   2  -1   46.15    3.86
  11  -2   1   30.58    5.01
 -12   2  -1   18.20    3.65
 -12   2  -1   20.16    2.82
 -13   2  -1   23.69    3.52
  12   1  -1   37.55    6.34
 -12  -1   1   42.12    4.52
  11   1  -1   86.33    8.70
 -11  -1   1   95.75    6.72
 -11  -1   1   87.43    6.83
  10   1  -1  122.96    8.96
 -10  -1   1  113.24    7.80
 -10  -1   1  107.85    7.97
   9   1  -1   90.12    7.07
   9   1  -1   99.77    7.31
  -9  -1   1   98.24    6.87
  -9  -1   1   97.72    6.58
   8   1  -1   95.50    6.65
   8   1  -1   87.44    6.61
   8   1  -1   86.30    6.08
  -8  -1   1  100.73    6.55
   7   1  -1  189.94   12.40
   7   1  -1  204.16   12.75
   7   1  -1  205.11   12.80
  -7  -1   1  200.80   12.74
   6   1  -1  256.70   15.83
   6   1  -1  250.98   15.58
   6   1  -1  261.04   15.92
  -6  -1   1  246.27   15.87
   5   1  -1  268.95   16.86
   5   1  -1  271.77   16.69
   5   1  -1  271.59   16.95
  -5  -1   1  279.89   16.97
   4   1  -1  310.14   18.63
   4   1  -1  315.61   18.86
   4   1  -1  294.08   18.76
  -4  -1   1  304.84   18.85
   3   1  -1  291.98   17.87
   3   1  -1  302.10   17.70
   3   1  -1  281.96   17.81
  -3  -1   1  282.84   17.71
  -3  -1   1  298.38   17.87
   2   1  -1  413.63   26.36
   2   1  -1  464.84   26.41
   2   1  -1  441.26   26.26
  -2  -1   1  429.06   26.28
  -2  -1   1  425.04   26.37
   1   1  -1  708.31   41.31
   1   1  -1  612.27   41.30
   1   1  -1  627.83   41.30
  -1  -1   1  694.15   41.31
  -1  -1   1  775.92   41.33
  -1   1  -1  365.73   23.73
  -1   1  -1  394.48   23.69
  -1   1  -1  392.81   23.73
   1  -1   1  377.34   23.69
   1  -1   1  432.71   23.79
  -2   1  -1  382.40   22.03
  -2   1  -1  396.87   22.03
  -2   1  -1  333.95   22.09
  -2   1  -1  336.33   22.03
   2  -1   1  352.02   22.03
   2  -1   1  381.75   22.06
   2  -1   1  359.89   22.01
   3  -1   1  135.82    8.05
   3  -1   1  136.32    8.14
   3  -1   1  129.53    8.02
   3  -1   1  116.77    8.21
   4  -1   1   97.25    6.14
   4  -1   1   94.53    6.15
   4  -1   1   99.28    6.42
   5  -1   1   63.93    4.25
   5  -1   1   65.40    4.65
   5  -1   1   62.25    4.31
   6  -1   1   38.60    3.44
   6  -1   1   35.31    2.85
   6  -1   1   38.30    2.74
   6  -1   1   27.22    3.49
   7  -1   1    4.74    1.15
   7  -1   1    6.42    2.15
   7  -1   1    2.24    1.81
   7  -1   1    5.79    1.41
  -8   1  -1    6.71    2.04
   8  -1   1    9.42    1.77
   8  -1   1    9.72    1.56
   8  -1   1    8.15    2.46
  -9   1  -1   24.12    3.73
   9  -1   1   26.71    2.95
   9  -1   1   34.25    4.90
   9  -1   1   27.03    3.41
 -10   1  -1   -0.45    1.22
 -10   1  -1   -1.68    1.74
 -10   1  -1    3.00    2.33
  10  -1   1   -0.87    3.03
 -11   1  -1    5.69    1.85
 -11   1  -1    3.95    2.47
  11  -1   1    3.77    3.77
 -12   1  -1   -0.63    2.04
  12  -1   1    3.04    4.23
 -13   1  -1    0.45    2.58
 -13   0   1   18.24    3.32
  12   0  -1   47.10    6.85
 -12   0   1   41.59    5.47
 -12   0   1   50.92    4.80
  11   0  -1   46.45    7.21
 -11   0   1   56.37    4.74
 -11   0   1   59.42    5.26
  10   0  -1   18.44    3.59
  10   0  -1   14.32    2.92
 -10   0   1   17.05    2.65
   9   0  -1   13.21    2.53
   9   0  -1    8.53    2.30
  -9   0   1   10.42    2.11
  -9   0   1    7.51    1.71
   8   0  -1   62.43    4.79
   8   0  -1   52.80    4.67
  -8   0   1   58.22    4.81
   7   0  -1   46.21    3.78
   7   0  -1   46.20    3.73
   7   0  -1   45.34    3.28
  -7   0   1   42.84    3.91
   6   0  -1    5.11    1.07
   6   0  -1    1.99    1.12
   6   0  -1    2.67    0.78
  -6   0   1    1.80    1.24
   5   0  -1   48.25    3.50
   5   0  -1   48.08    3.20
   5   0  -1   51.66    3.42
  -5   0   1   43.15    3.67
   4   0  -1  126.58    7.49
   4   0  -1  120.68    7.40
   4   0  -1  122.53    7.27
  -4   0   1   98.72    7.57
   3   0  -1    8.47    0.78
   3   0  -1   10.26    1.04
   3   0  -1    8.50    0.92
  -3   0   1    7.54    1.21
  -3   0   1   10.09    0.85
   2   0  -1  128.41    7.51
   2   0  -1  115.77    7.45
   2   0  -1  119.13    7.38
  -2   0   1  109.93    7.44
  -2   0   1  125.16    7.39
  -2   0   1  128.69    7.52
   1   0  -1    0.71    0.24
  -1   0  -1   64.08    3.76
  -1   0  -1   64.68    3.73
   1   0   1   51.47    3.76
  -2   0  -1   50.81    3.11
  -2   0  -1   47.78    3.16
  -2   0  -1   49.12    3.18
  -2   0  -1   48.68    3.22
   2   0   1   52.52    3.27
   2   0   1   49.39    3.16
   2   0   1   49.44    3.17
   2   0   1   45.45    3.16
   3   0   1   34.12    2.35
   3   0   1   31.24    2.19
   3   0   1   29.78    2.24
   4   0   1  176.22   10.52
   4   0   1  161.66   10.40
   4   0   1  163.67   10.35
   5   0   1  216.89   12.59
   5   0   1  201.67   12.34
   5   0   1  180.14   12.70
   5   0   1  196.17   12.41
  -6   0  -1   29.15    3.08
   6   0   1   33.70    2.62
   6   0   1   34.92    2.85
   6   0   1   34.89    3.11
  -7   0  -1   22.39    2.77
   7   0   1   16.66    2.46
   7   0   1   23.39    2.17
   7   0   1   19.59    2.95
  -8   0  -1   83.91    5.95
  -8   0  -1   77.25    5.23
   8   0   1   77.18    6.35
   8   0   1   77.95    5.69
   8   0   1   72.19    5.39
  -9   0  -1   55.41    4.78
  -9   0  -1   53.34    4.05
   9   0   1   52.27    4.28
   9   0   1   55.38    5.77
 -10   0  -1   73.06    5.06
 -10   0  -1   60.05    5.48
  10   0   1   66.91    7.12
 -11   0  -1   48.12    4.35
 -11   0  -1   45.74    4.67
  11   0   1   48.19    7.10
 -12   0  -1   33.07    4.22
  12   0   1   37.02    5.79
 -13   1   1    4.32    2.67
  12  -1  -1    9.87    4.90
 -12   1   1   12.48    2.46
 -12   1   1    7.80    2.88
  11  -1  -1   12.95    3.23
  11  -1  -1   11.66    4.42
 -11   1   1   12.27    2.84
  10  -1  -1    9.62    2.63
  10  -1  -1    4.35    3.34
 -10   1   1   12.90    2.70
 -10   1   1   13.08    2.21
   9  -1  -1   27.78    4.07
   9  -1  -1   25.02    3.51
  -9   1   1   25.40    2.95
  -9   1   1   24.55    3.62
   8  -1  -1   53.17    4.37
   8  -1  -1   51.32    4.53
  -8   1   1   56.97    3.96
  -8   1   1   42.85    4.58
   7  -1  -1   87.33    5.96
   7  -1  -1   91.74    6.06
  -7   1   1   89.92    5.75
  -7   1   1   72.81    6.25
   6  -1  -1  201.66   11.95
   6  -1  -1  177.55   11.90
  -6   1   1  187.80   11.76
   5  -1  -1  198.64   11.97
   5  -1  -1  185.56   12.01
   4  -1  -1  147.38    8.81
   4  -1  -1  143.75    8.88
  -4   1   1  133.09    8.73
   3  -1  -1  268.91   15.89
   3  -1  -1  274.71   15.97
  -3   1   1  253.32   15.87
  -3   1   1  268.89   15.87
  -3   1   1  238.98   15.86
   2  -1  -1  439.76   31.69
   2  -1  -1  600.25   31.60
   2  -1  -1  527.88   31.51
   2  -1  -1  543.31   31.53
  -2   1   1  511.15   31.53
  -2   1   1  455.01   31.63
  -2   1   1  511.61   31.50
  -2   1   1  579.09   31.59
  -1   1   1  401.72   25.91
  -1   1   1  485.05   25.98
  -1   1   1  402.04   26.03
  -1  -1  -1  562.60   36.49
  -1  -1  -1  641.85   36.45
  -1  -1  -1  609.15   36.58
  -1  -1  -1  641.20   36.59
   1   1   1  611.15   36.57
   1   1   1  631.78   36.57
   1   1   1  534.37   36.49
  -2  -1  -1  330.61   19.72
  -2  -1  -1  353.84   19.70
  -2  -1  -1  307.78   19.77
   2   1   1  303.92   19.78
   2   1   1  315.23   19.76
   2   1   1  337.68   19.81
  -3  -1  -1  439.93   25.86
  -3  -1  -1  420.94   25.86
   3   1   1  433.69   25.99
   3   1   1  410.29   25.91
  -4  -1  -1  472.47   30.77
  -4  -1  -1  492.05   30.59
   4   1   1  533.55   30.78
   4   1   1  505.31   30.66
   4   1   1  517.72   30.76
  -5  -1  -1  279.08   16.83
  -5  -1  -1  261.60   16.57
   5   1   1  264.36   16.76
   5   1   1  275.85   16.82
   5   1   1  271.70   16.65
  -6  -1  -1   95.77    6.63
  -6  -1  -1  109.97    6.99
   6   1   1  107.97    7.06
   6   1   1  104.28    6.75
  -7  -1  -1  134.17    8.75
  -7  -1  -1  140.33    9.06
   7   1   1  130.19    8.83
   7   1   1  148.87    9.35
  -8  -1  -1  120.09    7.82
  -8  -1  -1  127.22    8.14
   8   1   1  110.35    7.88
   8   1   1  125.25    8.66
  -9  -1  -1   59.75    4.54
  -9  -1  -1   57.03    4.27
   9   1   1   53.87    4.44
   9   1   1   56.26    5.81
 -10  -1  -1   51.36    4.20
 -10  -1  -1   50.22    4.36
  10   1   1   52.69    6.34
 -11  -1  -1   72.07    5.62
  11   1   1   69.82    8.22
 -12  -1  -1   66.21    5.54
  12   1   1   53.18    8.26
 -13   2   1   45.76    6.67
 -13   2   1   64.77    5.84
  12  -2  -1   71.05    7.53
 -12   2   1   80.39    7.23
  11  -2  -1   38.20    4.92
  11  -2  -1   32.76    5.38
 -11   2   1   36.82    5.12
  10  -2  -1   40.43    6.38
  10  -2  -1   56.55    5.13
 -10   2   1   55.08    4.56
 -10   2   1   53.11    5.50
   9  -2  -1  144.53   11.45
   9  -2  -1  178.91   10.97
  -9   2   1  178.10   10.73
  -9   2   1  151.66   11.37
   8  -2  -1  168.50   11.85
   8  -2  -1  178.38   11.59
  -8   2   1  186.85   11.39
   7  -2  -1  123.08    8.24
   7  -2  -1  119.51    8.11
  -7   2   1  124.60    7.93
   6  -2  -1  219.08   13.26
   6  -2  -1  205.87   13.22
  -6   2   1  206.76   13.09
   5  -2  -1  393.21   23.92
   5  -2  -1  399.44   23.89
  -5   2   1  377.86   23.81
   4  -2  -1  456.40   26.25
   4  -2  -1  458.67   26.33
   4  -2  -1  387.36   26.57
  -4   2   1  421.79   26.23
   3  -2  -1  182.55   10.71
   3  -2  -1  178.43   10.61
   3  -2  -1  179.80   10.91
  -3   2   1  152.71   10.55
  -3   2   1  173.74   10.66
   2  -2  -1  354.23   22.07
   2  -2  -1  351.43   22.08
   2  -2  -1  378.55   22.18
  -2   2   1  370.10   22.09
   1  -2  -1  135.22    7.92
   1  -2  -1  120.93    7.91
   1  -2  -1  138.51    7.91
  -1   2   1  127.69    7.90
  -1   2   1  126.73    7.91
  -1   2   1  123.43    7.90
   0  -2  -1   50.33    3.23
   0  -2  -1   50.82    3.13
   0  -2  -1   51.58    3.07
   0  -2  -1   49.01    3.30
   0   2   1   53.88    3.33
   0   2   1   50.05    3.07
   0   2   1   49.67    3.11
   0   2   1   43.80    3.18
  -1  -2  -1  319.51   19.11
  -1  -2  -1  329.47   19.32
  -1  -2  -1  318.86   19.04
   1   2   1  281.49   19.03
   1   2   1  322.07   19.08
   1   2   1  312.75   19.25
  -2  -2  -1  170.62    9.92
  -2  -2  -1  157.96    9.87
  -2  -2  -1  161.49    9.95
   2   2   1  166.98   10.06
   2   2   1  155.06   10.01
  -3  -2  -1  141.39    8.64
  -3  -2  -1  142.52    8.68
  -3  -2  -1  145.01    8.64
   3   2   1  137.29    8.77
   3   2   1  135.54    8.73
  -4  -2  -1   15.26    1.30
  -4  -2  -1   13.45    1.31
   4   2   1   14.41    1.50
   4   2   1   12.37    1.35
  -5  -2  -1   62.48    4.23
  -5  -2  -1   65.33    4.28
   5   2   1   63.06    4.46
   5   2   1   65.10    4.31
  -6  -2  -1  103.82    6.55
  -6  -2  -1   99.05    6.47
   6   2   1  100.92    6.83
   6   2   1   98.40    6.54
  -7  -2  -1   13.08    1.65
  -7  -2  -1   10.59    1.68
   7   2   1   11.34    1.78
   7   2   1   13.64    2.37
  -8  -2  -1    4.23    1.15
  -8  -2  -1    5.05    1.23
   8   2   1    4.71    1.35
   8   2   1    2.75    1.91
  -9  -2  -1    1.89    1.28
  -9  -2  -1    0.96    1.28
   9   2   1    0.67    1.48
   9   2   1    0.47    2.35
 -10  -2  -1   -2.00    1.37
  10   2   1    1.93    2.93
 -11  -2  -1    4.22    1.89
  11   2   1    9.92    3.89
 -12  -2  -1    2.37    2.23
  12   2   1    4.33    4.42
  13  -3  -1   26.80    4.90
 -13   3   1   23.25    4.41
  12  -3  -1   25.51    4.20
 -12   3   1   27.57    4.50
  11  -3  -1   37.71    4.98
 -11   3   1   35.72    5.55
  10  -3  -1   49.39    4.83
  10  -3  -1   38.53    5.78
 -10   3   1   47.45    4.17
 -10   3   1   33.61    5.17
   9  -3  -1   43.55    4.06
   9  -3  -1   29.02    5.08
  -9   3   1   43.57    3.75
   8  -3  -1   31.00    3.22
   8  -3  -1   25.82    3.90
  -8   3   1   32.24    2.96
   7  -3  -1    4.22    1.41
   7  -3  -1    1.94    1.70
   7  -3  -1   -0.61    2.17
  -7   3   1    4.05    1.16
   6  -3  -1    4.06    1.12
   6  -3  -1    1.00    1.26
   6  -3  -1    1.20    1.71
  -6   3   1    3.49    0.95
   5  -3  -1   22.67    2.80
   5  -3  -1   22.37    2.23
  -5   3   1   29.37    2.13
   4  -3  -1    6.89    1.16
   4  -3  -1    5.01    0.91
   4  -3  -1    8.07    1.32
  -4   3   1    6.16    0.90
  -4   3   1    6.06    0.78
   3  -3  -1    4.56    0.83
   3  -3  -1    4.39    0.69
  -3   3   1    5.03    0.75
   2  -3  -1    2.64    0.56
   2  -3  -1    3.02    0.53
  -2   3   1    2.66    0.55
   1  -3  -1   63.67    4.34
   1  -3  -1   70.59    4.24
   1  -3  -1   62.70    4.14
  -1   3   1   67.46    4.14
  -1   3   1   69.42    4.26
  -1   3   1   68.07    4.32
   0  -3  -1  164.95    9.95
   0  -3  -1  169.03   10.15
   0  -3  -1  152.69   10.02
   0   3   1  174.89   10.21
   0   3   1  155.57    9.99
   0   3   1  164.67    9.97
  -1  -3  -1   30.73    2.01
  -1  -3  -1   28.63    1.85
   1   3   1   25.57    2.40
   1   3   1   31.39    1.89
   1   3   1   28.59    2.02
  -2  -3  -1   52.18    3.22
  -2  -3  -1   52.57    3.37
   2   3   1   48.95    3.43
   2   3   1   51.84    3.31
   2   3   1   55.06    3.67
  -3  -3  -1   83.69    5.20
  -3  -3  -1   78.34    5.06
  -3  -3  -1   84.53    5.22
   3   3   1   77.89    5.29
   3   3   1   85.24    5.37
  -4  -3  -1   15.23    1.38
  -4  -3  -1   14.68    1.18
   4   3   1   11.94    1.52
   4   3   1   15.95    1.51
  -5  -3  -1    1.93    0.71
  -5  -3  -1    1.53    0.60
   5   3   1    2.10    0.84
   5   3   1    1.79    0.92
  -6  -3  -1   87.34    5.70
  -6  -3  -1   88.45    5.59
   6   3   1   83.38    5.75
   6   3   1   86.42    6.01
  -7  -3  -1  101.14    6.55
  -7  -3  -1   97.41    6.67
   7   3   1  101.92    6.73
   7   3   1  105.01    7.13
  -8  -3  -1   16.04    2.10
  -8  -3  -1   13.42    1.87
   8   3   1   15.71    2.52
   8   3   1   14.19    1.93
  -9  -3  -1   27.05    2.89
   9   3   1   29.36    4.45
 -10  -3  -1   64.46    5.05
  10   3   1   64.23    6.79
 -11  -3  -1   42.53    4.28
  11   3   1   42.25    6.84
 -12  -3  -1   21.90    3.33
  12   3   1   22.63    5.26
  13  -4  -1   10.11    4.30
 -13   4   1    3.26    4.00
  12  -4  -1   -3.85    3.29
 -12   4   1    1.75    3.65
  11  -4  -1   -0.03    2.72
 -11   4   1    2.07    3.00
 -11   4   1   -1.52    2.05
  10  -4  -1   44.80    5.33
  10  -4  -1   44.82    4.70
 -10   4   1   46.35    4.29
   9  -4  -1   37.76    4.81
   9  -4  -1   47.74    4.37
  -9   4   1   54.25    4.16
   8  -4  -1   15.05    3.61
   8  -4  -1   20.38    3.45
   8  -4  -1   24.72    2.96
  -8   4   1   26.31    2.68
   7  -4  -1   65.89    5.82
   7  -4  -1   68.00    4.71
   7  -4  -1   50.53    4.87
  -7   4   1   64.77    4.50
   6  -4  -1  113.62    8.52
   6  -4  -1  148.80    8.53
   6  -4  -1  118.46    8.96
  -6   4   1  141.16    8.43
   5  -4  -1  184.72   12.05
   5  -4  -1  196.36   12.12
   5  -4  -1  203.52   12.49
  -5   4   1  191.94   12.10
   4  -4  -1  245.55   15.40
   4  -4  -1  264.22   15.61
  -4   4   1  240.98   15.42
   3  -4  -1  499.56   28.78
   3  -4  -1  455.19   28.67
  -3   4   1  460.35   28.73
   2  -4  -1  200.27   12.52
   2  -4  -1  202.24   12.49
  -2   4   1  206.97   12.56
   1  -4  -1  429.40   27.02
   1  -4  -1  469.78   27.08
  -1   4   1  425.72   27.00
  -1   4   1  462.58   27.21
   0  -4  -1  958.58   56.24
   0  -4  -1  916.21   56.00
   0   4   1  901.23   56.03
   0   4   1  973.63   56.28
   0   4   1  889.61   56.05
  -1  -4  -1  396.33   23.97
  -1  -4  -1  390.69   23.81
   1   4   1  408.69   23.86
   1   4   1  393.51   24.35
   1   4   1  380.00   23.95
  -2  -4  -1  259.11   15.61
  -2  -4  -1  260.38   15.78
   2   4   1  261.68   15.67
   2   4   1  248.92   15.82
  -3  -4  -1  119.85    7.48
  -3  -4  -1  122.30    7.28
  -3  -4  -1  116.03    7.46
   3   4   1  125.49    7.77
   3   4   1  110.19    7.54
  -4  -4  -1  244.72   14.90
  -4  -4  -1  244.88   15.11
   4   4   1  261.09   15.27
   4   4   1  228.90   15.19
  -5  -4  -1  346.76   20.59
  -5  -4  -1  335.35   20.37
   5   4   1  328.42   20.65
   5   4   1  328.41   20.73
  -6  -4  -1  215.99   13.46
  -6  -4  -1  223.34   13.69
   6   4   1  213.21   13.72
   6   4   1  223.80   13.93
  -7  -4  -1  106.28    6.61
  -7  -4  -1  100.65    6.86
   7   4   1   99.97    6.90
   7   4   1  106.47    7.30
  -8  -4  -1   75.44    5.05
  -8  -4  -1   75.05    5.32
   8   4   1   73.38    5.40
   8   4   1   74.92    6.03
  -9  -4  -1  109.39    7.63
   9   4   1  115.46    8.63
 -10  -4  -1   80.04    6.01
  10   4   1   79.90    7.74
 -11  -4  -1   30.17    3.84
  11   4   1   28.58    5.09
  13  -5  -1   42.52    7.13
 -13   5   1   42.87    6.25
 -12   5   1   40.12    5.67
  11  -5  -1  111.48    8.38
 -11   5   1  104.00    7.96
  10  -5  -1  116.34    8.43
 -10   5   1  116.42    8.22
   9  -5  -1   93.78    7.09
   9  -5  -1   83.55    8.60
   9  -5  -1  108.01    6.96
  -9   5   1   97.94    6.93
   8  -5  -1  160.76   12.36
   8  -5  -1  170.95   11.28
   8  -5  -1  178.30   11.14
  -8   5   1  179.99   11.22
   7  -5  -1  275.17   16.69
   7  -5  -1  256.81   17.34
  -7   5   1  264.28   16.62
   6  -5  -1  242.82   15.27
   6  -5  -1  233.00   14.78
  -6   5   1  248.93   14.58
  -6   5   1  220.34   14.75
   5  -5  -1  173.58   10.64
   5  -5  -1  161.65   10.35
  -5   5   1  157.77   10.37
   4  -5  -1  227.36   14.64
   4  -5  -1  247.68   14.80
  -4   5   1  235.69   14.72
   3  -5  -1  400.02   24.66
   3  -5  -1  399.37   24.67
  -3   5   1  411.76   24.73
   2  -5  -1  267.53   17.10
   2  -5  -1  284.31   16.98
  -2   5   1  280.37   17.10
   1  -5  -1  461.03   26.72
   1  -5  -1  402.06   26.94
   1  -5  -1  430.19   26.68
  -1   5   1  473.73   26.92
  -1   5   1  433.93   26.65
   0  -5  -1  683.59   41.56
   0  -5  -1  717.30   41.86
   0   5   1  654.94   41.59
   0   5   1  725.82   41.89
   0   5   1  657.72   41.61
  -1  -5  -1  268.48   15.65
  -1  -5  -1  267.89   15.85
   1   5   1  232.65   16.21
   1   5   1  263.48   15.82
   1   5   1  255.89   15.71
  -2  -5  -1  102.53    6.30
  -2  -5  -1  104.07    6.07
   2   5   1   98.25    6.15
   2   5   1   99.46    6.34
   2   5   1   88.40    6.74
  -3  -5  -1  207.66   11.69
  -3  -5  -1  197.32   11.94
   3   5   1  168.95   12.24
   3   5   1  193.26   11.80
   3   5   1  190.61   12.00
  -4  -5  -1  179.17   11.28
  -4  -5  -1  182.38   11.03
   4   5   1  167.72   11.37
   4   5   1  192.72   11.59
  -5  -5  -1   19.41    1.92
  -5  -5  -1   20.27    1.52
   5   5   1   18.16    2.21
   5   5   1   17.89    2.30
  -6  -5  -1   12.89    1.32
  -6  -5  -1   11.21    1.73
   6   5   1   12.74    1.76
   6   5   1   12.80    1.92
  -7  -5  -1   66.73    4.83
  -7  -5  -1   69.70    4.45
   7   5   1   68.62    5.31
   7   5   1   62.18    4.96
  -8  -5  -1   27.01    2.79
   8   5   1   22.50    3.61
   8   5   1   29.37    3.82
  -9  -5  -1    1.18    1.52
   9   5   1    3.25    2.60
 -10  -5  -1   -0.91    1.68
  10   5   1    0.71    3.31
 -11  -5  -1    5.59    2.25
  11   5   1    4.81    4.17
 -13   6   1   24.33    5.45
 -12   6   1   20.14    4.83
  11  -6  -1   13.95    3.20
 -11   6   1    9.77    3.60
 -11   6   1   13.81    2.71
  10  -6  -1   22.28    3.18
 -10   6   1   20.90    3.72
 -10   6   1   17.99    2.71
   9  -6  -1   43.26    6.15
   9  -6  -1   50.09    4.54
  -9   6   1   49.09    4.31
   8  -6  -1   48.48    4.45
   8  -6  -1   45.61    5.56
  -8   6   1   54.58    3.84
  -8   6   1   52.53    4.19
   7  -6  -1   25.88    3.49
   7  -6  -1   25.72    2.84
  -7   6   1   26.72    2.70
   6  -6  -1   39.13    3.20
   6  -6  -1   42.47    3.63
  -6   6   1   34.94    3.16
   5  -6  -1   11.74    1.57
   5  -6  -1    8.47    1.51
  -5   6   1    9.81    1.42
   4  -6  -1   23.14    1.99
   4  -6  -1   20.56    2.03
  -4   6   1   17.76    1.97
   3  -6  -1   20.31    1.77
   3  -6  -1   21.21    1.96
  -3   6   1   20.47    1.95
   2  -6  -1   21.47    2.29
   2  -6  -1   26.12    1.93
  -2   6   1   27.03    2.19
   1  -6  -1    6.22    1.20
   1  -6  -1    7.09    0.87
  -1   6   1    5.76    1.04
  -1   6   1    6.73    0.78
   0  -6  -1   -0.16    0.79
   0  -6  -1    1.20    0.44
   0   6   1    0.67    0.82
   0   6   1    1.19    0.50
  -1  -6  -1    5.96    0.71
  -1  -6  -1    7.33    1.11
   1   6   1    4.10    1.37
   1   6   1    7.78    1.06
   1   6   1    6.52    0.92
  -2  -6  -1    0.53    0.35
  -2  -6  -1    1.62    0.64
   2   6   1    1.21    1.23
   2   6   1    0.46    0.58
   2   6   1   -0.64    0.62
  -3  -6  -1  100.57    5.87
  -3  -6  -1   84.66    6.13
   3   6   1   93.98    6.26
   3   6   1   99.29    6.01
  -4  -6  -1  117.78    6.92
  -4  -6  -1  115.43    7.27
   4   6   1  106.19    7.69
   4   6   1  107.13    7.38
  -5  -6  -1   63.61    4.05
  -5  -6  -1   62.65    4.49
   5   6   1   67.63    4.90
   5   6   1   59.35    4.66
  -6  -6  -1   42.52    2.82
  -6  -6  -1   41.69    3.30
   6   6   1   39.68    3.66
   6   6   1   35.52    3.56
  -7  -6  -1   23.27    2.59
   7   6   1   23.61    3.08
   7   6   1   26.85    3.42
  -8  -6  -1   77.10    5.67
   8   6   1   76.33    6.40
  -9  -6  -1   67.92    5.52
   9   6   1   75.81    6.81
 -10  -6  -1   28.87    3.90
  10   6   1   37.07    5.24
 -11  -6  -1   36.47    4.52
  11   6   1   29.71    5.69
  13  -7  -1   13.15    4.46
 -13   7   1   -2.94    4.73
  12  -7  -1    8.85    3.69
 -12   7   1    5.12    3.15
 -12   7   1    2.82    4.09
  11  -7  -1   17.71    3.38
 -11   7   1   16.52    3.86
 -11   7   1   13.17    2.91
  10  -7  -1    7.70    2.63
  10  -7  -1    5.32    4.64
 -10   7   1    6.68    2.23
   9  -7  -1   11.88    3.75
   9  -7  -1   13.10    2.52
  -9   7   1   15.77    2.37
   8  -7  -1   49.50    5.64
   8  -7  -1   56.42    4.60
  -8   7   1   56.54    4.49
   7  -7  -1   29.84    3.56
   7  -7  -1   32.42    3.06
  -7   7   1   26.76    2.89
   6  -7  -1    9.43    1.91
   6  -7  -1    9.31    1.62
  -6   7   1    9.52    1.58
   5  -7  -1   95.05    6.35
   5  -7  -1   95.86    6.21
  -5   7   1   86.42    6.24
   4  -7  -1  224.47   13.91
   4  -7  -1  223.09   13.91
  -4   7   1  219.00   13.97
   3  -7  -1   95.93    6.37
   3  -7  -1   92.75    6.15
  -3   7   1   97.08    6.37
   2  -7  -1  155.63    9.56
   2  -7  -1  144.70    9.45
  -2   7   1  155.83    9.38
  -2   7   1  157.08    9.82
   1  -7  -1  290.91   18.05
   1  -7  -1  312.20   18.50
  -1   7   1  290.59   18.36
  -1   7   1  289.21   18.02
   0  -7  -1  125.73    8.90
   0  -7  -1  142.88    8.48
   0   7   1  138.99    8.57
   0   7   1  139.01    8.98
  -1  -7  -1  155.03    9.45
  -1  -7  -1  154.63    9.77
   1   7   1  151.58    9.65
  -2  -7  -1  415.14   24.16
  -2  -7  -1  346.99   24.40
   2   7   1  440.14   25.03
   2   7   1  393.80   24.44
  -3  -7  -1  329.29   18.96
  -3  -7  -1  315.64   18.58
   3   7   1  267.42   19.34
   3   7   1  293.63   18.74
   3   7   1  322.28   19.01
  -4  -7  -1   89.02    5.95
  -4  -7  -1   88.69    5.49
   4   7   1   86.28    6.06
  -5  -7  -1  136.15    8.42
  -5  -7  -1  140.56    8.91
   5   7   1  137.07    9.10
   5   7   1  132.57    9.34
  -6  -7  -1  209.54   13.45
   6   7   1  207.09   13.71
   6   7   1  217.44   13.73
  -7  -7  -1  133.82    8.84
   7   7   1  133.05    9.08
   7   7   1  128.36    9.26
  -8  -7  -1   48.64    4.32
   8   7   1   49.77    5.23
  -9  -7  -1   51.04    4.64
   9   7   1   49.07    6.10
 -10  -7  -1   54.74    5.06
  10   7   1   43.99    7.33
  13  -8  -1   26.85    5.33
 -13   8   1   33.26    6.14
  12  -8  -1   29.28    4.55
 -12   8   1   35.67    5.22
 -12   8   1   34.05    5.49
  11  -8  -1   85.30    7.58
 -11   8   1   94.19    7.27
 -11   8   1   81.67    8.22
  10  -8  -1   79.19    6.92
  10  -8  -1   84.63    9.20
 -10   8   1   95.01    6.89
   9  -8  -1   93.30    6.91
   9  -8  -1   87.47    8.09
  -9   8   1   92.23    6.83
   8  -8  -1  116.36    8.02
   8  -8  -1  123.31    8.98
  -8   8   1  110.04    8.01
   7  -8  -1  158.03   10.45
   7  -8  -1  163.44   10.89
  -7   8   1  158.36   10.49
   6  -8  -1  126.59    8.48
   6  -8  -1  134.48    8.74
  -6   8   1  125.19    8.55
   5  -8  -1   78.50    5.90
   5  -8  -1   91.70    6.06
  -5   8   1   88.44    6.03
   4  -8  -1  333.76   21.38
   4  -8  -1  360.50   21.50
  -4   8   1  344.83   21.53
   3  -8  -1  294.24   19.10
   3  -8  -1  310.70   18.85
  -3   8   1  312.21   19.10
   2  -8  -1  125.47    8.01
  -2   8   1  128.11    8.35
  -2   8   1  126.33    7.83
   1  -8  -1   76.45    5.40
   1  -8  -1   73.58    4.84
  -1   8   1   73.74    5.29
  -1   8   1   75.89    4.83
   0  -8  -1  118.54    7.02
   0  -8  -1   94.20    7.51
   0   8   1  116.96    7.14
   0   8   1  115.89    7.65
  -1  -8  -1  182.94   11.75
  -1  -8  -1  189.20   11.34
   1   8   1  181.24   11.56
  -2  -8  -1   68.77    4.77
  -2  -8  -1   65.89    4.29
   2   8   1   65.88    4.71
   2   8   1   70.93    5.46
  -3  -8  -1   47.77    3.57
  -3  -8  -1   47.85    3.00
   3   8   1   39.30    4.33
   3   8   1   44.98    3.61
  -4  -8  -1   67.12    4.21
  -4  -8  -1   66.21    4.78
   4   8   1   65.75    4.95
  -5  -8  -1   47.54    3.78
   5   8   1   35.53    4.56
   5   8   1   49.67    4.10
  -6  -8  -1   29.44    3.14
   6   8   1   31.12    4.04
   6   8   1   30.31    3.70
  -7  -8  -1    7.97    1.86
   7   8   1   10.24    2.52
  -8  -8  -1    4.02    1.87
   8   8   1    2.45    2.68
  -9  -8  -1    8.10    2.24
   9   8   1    0.69    3.23
 -10  -8  -1    3.96    2.48
  10   8   1    0.47    4.11
  12  -9  -1   36.74    6.02
 -12   9   1   26.64    5.09
 -12   9   1   25.21    4.11
  11  -9  -1   38.09    6.81
  11  -9  -1   41.40    5.30
 -11   9   1   36.27    5.11
  10  -9  -1   28.04    4.81
  10  -9  -1   35.87    5.81
 -10   9   1   42.14    4.48
   9  -9  -1   24.27    3.93
   9  -9  -1   18.74    4.14
  -9   9   1   29.52    3.56
   8  -9  -1   20.67    3.18
   8  -9  -1   15.51    3.24
  -8   9   1   22.53    3.08
   7  -9  -1   39.37    3.79
   7  -9  -1   43.43    4.19
  -7   9   1   41.31    3.80
   6  -9  -1   28.07    3.25
   6  -9  -1   29.00    3.08
  -6   9   1   27.66    2.97
   5  -9  -1   11.29    1.83
   5  -9  -1   17.32    2.47
  -5   9   1   15.30    2.08
   4  -9  -1   31.39    2.86
   4  -9  -1   35.81    3.23
  -4   9   1   32.76    3.13
   3  -9  -1    2.44    1.02
   3  -9  -1   -0.34    1.43
  -3   9   1    2.71    1.22
   2  -9  -1    1.90    1.47
   2  -9  -1    3.48    0.90
  -2   9   1    2.86    0.71
  -2   9   1    2.90    1.27
   1  -9  -1   -0.11    1.23
   1  -9  -1    0.68    0.76
  -1   9   1    1.21    1.21
  -1   9   1    1.06    0.73
   0  -9  -1    4.44    0.90
   0  -9  -1    3.32    1.53
   0   9   1    5.32    1.61
   0   9   1    5.68    1.01
  -1  -9  -1   78.44    4.66
  -1  -9  -1   78.71    5.36
   1   9   1   66.88    4.92
   1   9   1   60.51    5.74
  -2  -9  -1   39.28    3.37
  -2  -9  -1   37.31    2.72
   2   9   1   40.16    3.28
   2   9   1   46.17    4.17
  -3  -9  -1    1.12    0.66
  -3  -9  -1    0.41    1.12
   3   9   1   -0.05    1.87
   3   9   1    2.68    1.34
  -4  -9  -1    6.26    1.52
   4   9   1    4.10    2.30
   4   9   1    6.93    1.69
  -5  -9  -1   47.48    4.05
   5   9   1   45.60    4.35
  -6  -9  -1   30.50    3.38
   6   9   1   28.00    3.89
   6   9   1   27.76    4.43
  -7  -9  -1   15.54    2.48
   7   9   1   14.75    3.09
  -8  -9  -1   23.65    3.83
   8   9   1   33.22    5.29
  -9  -9  -1   20.35    3.18
   9   9   1   23.37    4.84
  12 -10  -1    4.17    4.02
 -12  10   1   14.11    4.23
 -12  10   1    7.44    3.36
  11 -10  -1    8.53    5.72
  11 -10  -1    8.41    3.53
 -11  10   1    4.80    2.90
  10 -10  -1   12.75    3.18
  10 -10  -1    7.61    4.69
 -10  10   1   11.18    2.77
   9 -10  -1   47.45    6.14
   9 -10  -1   37.94    4.77
  -9  10   1   43.51    4.53
   8 -10  -1   89.46    7.76
   8 -10  -1   91.74    7.00
  -8  10   1  103.13    7.16
   7 -10  -1   34.20    4.09
   7 -10  -1   32.12    3.69
  -7  10   1   36.81    3.67
   6 -10  -1   31.62    3.57
   6 -10  -1   36.71    3.59
  -6  10   1   32.21    3.45
   5 -10  -1  205.33   12.63
   5 -10  -1  190.19   12.47
  -5  10   1  186.18   12.60
   4 -10  -1  148.09   10.15
   4 -10  -1  141.35    9.78
  -4  10   1  166.32   10.17
   3 -10  -1  101.83    6.91
  -3  10   1  108.59    7.37
   2 -10  -1  105.27    7.22
   2 -10  -1  114.10    7.93
  -2  10   1  116.92    7.81
  -2  10   1  112.94    7.08
   1 -10  -1  145.61    9.60
   1 -10  -1  138.64    8.97
  -1  10   1  144.76    9.61
  -1  10   1  139.92    8.95
   0 -10  -1  179.34   12.15
   0 -10  -1  184.90   11.45
   0  10   1  178.57   12.31
   0  10   1  192.52   11.60
  -1 -10  -1  146.63   10.13
  -1 -10  -1  163.01    9.49
   1  10   1  127.33   10.46
   1  10   1  165.04    9.80
  -2 -10  -1  133.98    8.53
  -2 -10  -1  132.32    9.14
   2  10   1  140.25    9.00
   2  10   1  141.86    9.72
  -3 -10  -1  128.35    8.63
   3  10   1  130.55    8.61
   3  10   1  124.30    9.28
  -4 -10  -1  165.35   10.38
   4  10   1  145.25   11.04
   4  10   1  155.31   10.43
  -5 -10  -1  115.42    8.08
   5  10   1  115.77    8.34
  -6 -10  -1   43.04    4.25
   6  10   1   44.75    5.02
  -7 -10  -1   46.14    5.01
   7  10   1   59.55    5.87
  -8 -10  -1   56.47    5.48
   8  10   1   62.56    7.09
  -9 -10  -1   53.00    5.76
   9  10   1   47.90    8.03
 -12  11   1   68.40    7.14
 -12  11   1   50.98    7.63
  11 -11  -1   45.01    6.42
  11 -11  -1   41.13    7.14
 -11  11   1   60.94    6.03
  10 -11  -1   61.46    7.66
  10 -11  -1   64.73    6.22
 -10  11   1   69.45    6.19
   9 -11  -1  104.79    8.83
   9 -11  -1  100.96    7.92
  -9  11   1  107.40    7.95
   8 -11  -1  153.50   10.48
   8 -11  -1  148.14   11.02
  -8  11   1  154.63   10.52
   7 -11  -1  164.88   11.01
   7 -11  -1  159.12   11.15
  -7  11   1  166.42   11.07
   6 -11  -1  172.86   11.61
   6 -11  -1  183.22   11.78
  -6  11   1  171.49   11.70
   5 -11  -1  136.84    9.37
   5 -11  -1  144.58    9.69
  -5  11   1  139.78    9.58
   4 -11  -1   60.15    4.43
   4 -11  -1   47.10    4.94
  -4  11   1   62.86    4.88
   3 -11  -1  102.42    6.95
  -3  11   1  105.00    7.44
   2 -11  -1  235.14   15.21
   2 -11  -1  249.96   15.83
  -2  11   1  239.71   15.04
  -2  11   1  253.55   15.84
   1 -11  -1  136.43    9.28
   1 -11  -1  132.77    8.63
  -1  11   1  134.61    8.63
  -1  11   1  138.15    9.47
   0 -11  -1   19.53    1.92
   0 -11  -1   15.76    2.58
   0  11   1   16.86    2.19
   0  11   1   17.63    2.96
  -1 -11  -1   26.01    3.87
  -1 -11  -1   36.75    2.71
   1  11   1   35.97    4.39
   1  11   1   36.16    3.21
  -2 -11  -1   88.79    6.70
   2  11   1   87.65    7.06
   2  11   1   87.84    6.25
  -3 -11  -1   53.63    4.68
   3  11   1   53.89    4.57
   3  11   1   52.95    5.45
  -4 -11  -1   10.76    2.26
   4  11   1   14.97    3.22
   4  11   1   12.44    2.39
  -5 -11  -1    6.07    2.08
   5  11   1   -2.77    2.85
   5  11   1    2.02    2.26
  -6 -11  -1   11.58    2.57
   6  11   1   10.07    3.08
  -7 -11  -1    5.25    2.44
   7  11   1    2.72    3.12
  -8 -11  -1    2.95    2.73
   8  11   1    4.36    3.97
  12 -12  -1   22.05    7.66
 -12  12   1   21.52    4.57
  11 -12  -1   21.01    6.42
  11 -12  -1   12.66    4.32
 -11  12   1   20.25    3.84
  10 -12  -1   15.80    5.05
  10 -12  -1   24.09    4.01
 -10  12   1   26.97    3.76
   9 -12  -1   15.11    3.32
   9 -12  -1   15.71    4.20
  -9  12   1   12.13    2.90
   8 -12  -1   25.65    4.36
   8 -12  -1   33.98    4.82
  -8  12   1   34.34    4.21
   7 -12  -1   27.99    4.11
   7 -12  -1   28.21    4.03
  -7  12   1   21.65    3.16
   6 -12  -1    2.98    2.39
   6 -12  -1   -2.31    2.05
  -6  12   1   -0.41    1.65
   5 -12  -1    3.75    2.39
   5 -12  -1    3.89    1.82
  -5  12   1    2.70    1.83
   4 -12  -1    5.59    1.71
   4 -12  -1   -0.56    2.25
  -4  12   1    5.11    1.95
   3 -12  -1    3.78    1.49
   3 -12  -1   -0.15    2.18
  -3  12   1    4.69    1.92
   2 -12  -1   -1.02    1.84
   2 -12  -1   -1.57    1.28
  -2  12   1    0.31    1.01
  -2  12   1   -1.71    1.64
   1 -12  -1    1.83    1.29
   1 -12  -1    2.76    1.83
  -1  12   1    2.61    2.12
  -1  12   1    1.97    1.14
   0 -12  -1    1.84    1.18
   0 -12  -1    2.56    1.81
   0  12   1    0.07    2.30
   0  12   1   -0.17    1.29
  -1 -12  -1    4.16    1.25
  -1 -12  -1    4.33    2.25
   1  12   1    4.09    1.57
   1  12   1    2.82    2.39
  -2 -12  -1    4.35    2.27
   2  12   1   10.05    1.95
   2  12   1   10.36    2.67
  -3 -12  -1   29.27    4.13
   3  12   1   27.90    4.68
   3  12   1   29.53    3.73
  -4 -12  -1   39.89    4.62
   4  12   1   34.05    4.38
   4  12   1   36.78    5.37
  -5 -12  -1    8.83    2.60
   5  12   1    9.50    2.92
  -6 -12  -1   22.16    3.49
   6  12   1   25.15    3.92
  -7 -12  -1   39.79    5.29
   7  12   1   36.85    6.48
  11 -13  -1    5.91    5.85
 -11  13   1    6.34    3.46
  10 -13  -1   10.80    5.11
  10 -13  -1    7.39    3.88
 -10  13   1    5.14    2.94
   9 -13  -1   11.32    4.35
   9 -13  -1   21.82    3.88
  -9  13   1   19.07    3.34
   8 -13  -1   15.10    3.56
   8 -13  -1   17.33    3.58
  -8  13   1   18.33    3.21
   7 -13  -1   55.67    5.51
   7 -13  -1   59.81    6.02
  -7  13   1   46.91    5.14
   6 -13  -1   65.34    5.69
   6 -13  -1   81.93    6.43
  -6  13   1   56.59    5.64
   5 -13  -1   23.71    3.21
   5 -13  -1   21.90    3.64
  -5  13   1   27.89    3.82
   4 -13  -1   46.36    4.24
  -4  13   1   50.63    4.93
   3 -13  -1  167.56   10.61
   3 -13  -1  150.90   11.38
  -3  13   1  164.19   11.30
   2 -13  -1  122.52    8.38
   2 -13  -1  131.15    9.27
  -2  13   1  124.13    8.25
  -2  13   1  129.59    9.44
   1 -13  -1   27.96    4.05
   1 -13  -1   25.86    2.97
  -1  13   1   29.03    4.11
  -1  13   1   33.87    3.01
   0 -13  -1   64.56    4.89
   0 -13  -1   68.38    5.83
   0  13   1   71.74    5.17
  -1 -13  -1  111.92    9.34
   1  13   1  141.42    8.71
   1  13   1  124.63    9.77
  -2 -13  -1   58.16    6.60
   2  13   1   80.28    5.89
   2  13   1   77.15    6.82
  -3 -13  -1   35.45    5.18
   3  13   1   39.85    5.39
   3  13   1   39.89    4.45
  -4 -13  -1   44.69    5.38
   4  13   1   47.50    6.15
   4  13   1   45.28    5.25
  -5 -13  -1   69.41    6.98
   5  13   1   74.99    6.89
  -6 -13  -1   53.19    6.30
   6  13   1   49.28    6.51
  -7 -13  -1   38.26    6.02
   7  13   1   44.67    7.48
  11 -14  -1   63.21   10.03
 -11  14   1   66.95    7.84
  10 -14  -1   53.98    8.65
 -10  14   1   70.23    7.06
   9 -14  -1   76.27    7.48
   9 -14  -1   61.00    7.82
  -9  14   1   68.62    6.83
   8 -14  -1   50.57    6.26
   8 -14  -1   56.62    6.47
  -8  14   1   39.91    5.44
   7 -14  -1   51.38    6.22
   7 -14  -1   47.67    5.47
  -7  14   1   44.37    5.26
   6 -14  -1  107.68    9.31
   6 -14  -1  115.37    8.54
  -6  14   1  118.18    8.78
   5 -14  -1  120.17    8.72
  -5  14   1  120.67    9.09
   4 -14  -1  100.68    7.45
  -4  14   1  106.15    8.16
   3 -14  -1   86.62    6.36
   3 -14  -1   78.57    7.47
  -3  14   1   89.26    7.37
   2 -14  -1   61.03    5.92
   2 -14  -1   54.06    4.76
  -2  14   1   69.45    6.37
   1 -14  -1   65.21    5.01
   1 -14  -1   60.72    5.93
  -1  14   1   69.62    5.16
  -1  14   1   62.08    6.80
   0 -14  -1   87.96    7.06
   0  14   1   91.23    6.29
   0  14   1   69.20    7.82
  -1 -14  -1   41.07    5.22
   1  14   1   55.34    4.68
   1  14   1   46.79    6.02
  -2 -14  -1   12.68    3.42
   2  14   1   16.28    2.74
   2  14   1   12.69    3.52
  -3 -14  -1   11.23    3.64
   3  14   1   17.48    3.79
   3  14   1   16.62    3.10
  -4 -14  -1   22.78    4.24
   4  14   1   21.54    3.66
  -5 -14  -1    5.29    3.69
   5  14   1   10.51    3.53
  -6 -14  -1    2.84    3.97
   6  14   1    2.58    4.04
  10 -15  -1   14.71    5.95
 -10  15   1   16.75    4.12
   9 -15  -1   22.74    4.88
   9 -15  -1   14.86    5.10
  -9  15   1   13.56    3.68
   8 -15  -1   10.90    4.39
   8 -15  -1    7.05    3.87
  -8  15   1    3.83    2.82
   7 -15  -1    2.29    3.45
   7 -15  -1    1.46    4.09
  -7  15   1   -0.01    2.55
   6 -15  -1   19.46    4.44
   6 -15  -1   17.82    3.49
  -6  15   1   12.03    3.20
   5 -15  -1    7.77    2.93
   5 -15  -1   -1.62    3.81
  -5  15   1   10.41    2.95
   4 -15  -1    2.04    2.47
   4 -15  -1    2.27    3.51
  -4  15   1    4.34    2.73
   3 -15  -1    1.25    3.21
   3 -15  -1   -1.35    2.27
  -3  15   1    1.42    2.87
   2 -15  -1    5.29    2.88
   2 -15  -1    4.55    2.22
  -2  15   1    1.31    3.12
   1 -15  -1   -0.07    2.40
  -1  15   1    3.88    3.46
   0 -15  -1   12.95    3.00
   0  15   1   11.80    3.92
  -1 -15  -1    7.11    3.06
   1  15   1    6.61    2.44
   1  15   1    9.97    3.54
  -2 -15  -1   -4.79    3.08
   2  15   1    0.61    3.30
   2  15   1    1.85    2.52
  -3 -15  -1    8.94    3.79
   3  15   1   -2.15    3.37
   3  15   1    6.42    2.98
  -4 -15  -1   15.73    4.61
   4  15   1   18.83    3.78
  -5 -15  -1    5.98    4.45
   5  15   1   12.05    4.25
   9 -16  -1    5.79    5.35
  -9  16   1   14.02    3.94
   8 -16  -1   15.04    4.93
   8 -16  -1    6.75    5.18
  -8  16   1    9.07    3.56
   7 -16  -1   33.09    5.75
   7 -16  -1   24.98    4.67
  -7  16   1   27.19    4.37
   6 -16  -1   42.10    5.58
   6 -16  -1   26.83    5.61
  -6  16   1   38.33    5.88
   5 -16  -1   51.64    5.66
  -5  16   1   51.55    6.39
   4 -16  -1   34.89    5.40
   4 -16  -1   37.42    4.94
  -4  16   1   36.14    5.84
   3 -16  -1   35.08    4.91
   3 -16  -1   28.50    4.43
  -3  16   1   39.22    6.35
   2 -16  -1   53.74    6.37
  -2  16   1   54.76    7.42
   1 -16  -1   81.84    7.07
  -1  16   1   56.81    8.33
   0 -16  -1   56.65    6.37
   0  16   1   59.57    7.66
  -1 -16  -1   36.34    5.76
   1  16   1   32.58    5.29
  -2 -16  -1   43.89    6.76
   2  16   1   56.57    6.20
   2  16   1   48.77    7.14
  -3 -16  -1   47.15    7.84
   3  16   1   67.88    6.93
   8 -17  -1   27.00    6.15
  -8  17   1   31.43    5.18
   7 -17  -1   63.18    7.63
   7 -17  -1   50.89    7.51
  -7  17   1   68.16    7.64
   6 -17  -1   51.86    6.70
  -6  17   1   52.10    7.00
   5 -17  -1    6.33    5.33
   5 -17  -1   24.55    4.27
  -5  17   1   19.85    4.37
   4 -17  -1   35.00    5.51
   4 -17  -1   35.25    5.80
  -4  17   1   46.87    7.11
   3 -17  -1   51.05    7.79
  -3  17   1   65.47    8.39
   2 -17  -1   45.34    6.38
  -2  17   1   28.12    5.86
   1 -17  -1   27.26    4.31
  -1  17   1   17.74    5.09
   0 -17  -1   23.10    4.25
   0  17   1   24.78    5.33
  -1 -17  -1   32.06    4.80
   1  17   1   31.77    5.37
  -2 -17  -1   16.58    4.55
   2  17   1   19.11    4.89
   6 -18  -1    2.70    6.19
   6 -18  -1    8.11    4.85
  -6  18   1   -0.01    4.03
   5 -18  -1   -7.59    5.50
  -5  18   1    6.89    4.49
   4 -18  -1    7.83    5.40
  -4  18   1    3.45    4.82
   3 -18  -1    2.29    4.71
  -3  18   1    7.26    5.28
   2 -18  -1   -0.15    4.24
  -2  18   1    0.00    5.24
  -1  18   1    1.01    5.00
   0 -18  -1    1.06    3.94
   0  18   1   -0.55    5.05
   0  18  -2   34.26    6.64
   0 -18   2   39.77    5.31
  -1  18  -2   42.18    6.98
   1 -18   2   48.18    7.38
  -2  18  -2   71.04    9.28
   2 -18   2   64.07    8.75
  -3  18  -2   73.88    8.31
   3 -18   2   47.86    9.10
  -4  18  -2   68.88    8.03
   4 -18   2   62.91    6.63
  -5  18  -2   67.75    7.99
   5 -18   2   56.70    6.52
  -6  18  -2   47.63    7.06
   6 -18   2   35.60    5.33
  -2 -17   2   16.10    4.30
   1  17  -2   21.25    5.16
  -1 -17   2   17.10    4.04
   0  17  -2   17.98    5.17
   0 -17   2   15.30    3.97
  -1  17  -2    4.15    4.22
   1 -17   2    6.97    3.63
  -2  17  -2    7.77    3.89
   2 -17   2   -0.39    3.85
   2 -17   2    2.52    3.88
  -3  17  -2   12.19    3.77
   3 -17   2   10.46    2.92
   3 -17   2   12.40    4.59
  -4  17  -2   -2.09    3.17
   4 -17   2    1.40    2.80
   4 -17   2    3.04    4.72
  -5  17  -2    2.48    3.12
   5 -17   2    4.88    3.16
  -6  17  -2    1.86    3.29
   6 -17   2    1.59    3.30
  -7  17  -2    1.83    3.29
   7 -17   2   -2.75    3.56
  -8  17  -2    3.14    3.62
   8 -17   2   -0.05    4.30
   4  16  -2   -0.53    3.29
  -4 -16   2    6.47    4.42
   3  16  -2    2.06    3.03
  -3 -16   2   -0.61    3.81
   2  16  -2    5.91    2.78
  -2 -16   2   10.89    3.77
   1  16  -2    6.31    2.53
   1  16  -2    7.72    4.12
  -1 -16   2    3.98    3.21
   0  16  -2    8.94    4.28
   0 -16   2    9.26    3.21
  -1  16  -2   24.64    4.73
   1 -16   2   43.10    5.73
   1 -16   2   29.64    3.87
  -2  16  -2   35.70    5.45
   2 -16   2   26.13    4.33
   2 -16   2   29.51    3.84
  -3  16  -2   41.48    5.65
   3 -16   2   35.84    5.10
   3 -16   2   33.84    4.09
  -4  16  -2   59.28    6.24
   4 -16   2   54.98    5.28
  -5  16  -2   18.26    3.60
   5 -16   2   14.27    4.61
   5 -16   2   19.05    3.25
  -6  16  -2   13.50    3.30
   6 -16   2   16.07    3.37
  -7  16  -2   44.75    5.96
   7 -16   2   58.46    5.93
  -8  16  -2   64.99    7.07
   8 -16   2   71.45    7.29
  -9  16  -2   36.47    5.36
   9 -16   2   54.29    7.22
   5  15  -2   79.48    7.47
  -5 -15   2   62.30    7.90
   4  15  -2   57.54    6.30
  -4 -15   2   61.92    7.21
   3  15  -2   74.59    6.49
  -3 -15   2   64.90    7.33
   2  15  -2   71.65    7.31
   2  15  -2   65.32    5.87
  -2 -15   2   57.26    6.99
   1  15  -2   38.11    6.77
   1  15  -2   53.26    4.88
  -1 -15   2   48.90    5.92
   0  15  -2   48.30    6.76
   0  15  -2   64.26    5.18
   0 -15   2   57.40    4.80
   0 -15   2   67.72    6.19
  -1  15  -2   77.40    6.79
  -1  15  -2   90.79    7.60
   1 -15   2   79.50    6.11
   1 -15   2   87.77    7.36
  -2  15  -2   96.34    7.60
   2 -15   2   85.03    7.57
   2 -15   2   80.84    6.32
  -3  15  -2   51.52    5.63
   3 -15   2   38.91    6.28
   3 -15   2   56.72    4.62
  -4  15  -2   59.74    5.92
   4 -15   2   61.56    5.19
  -5  15  -2   74.66    6.38
   5 -15   2   70.48    5.82
   5 -15   2   59.57    7.02
  -6  15  -2   54.69    5.51
   6 -15   2   50.60    5.22
   6 -15   2   50.99    6.81
  -7  15  -2   28.70    4.74
   7 -15   2   29.98    4.35
  -8  15  -2   24.93    4.02
   8 -15   2   31.38    4.49
  -9  15  -2   32.92    5.82
   9 -15   2   46.38    6.49
 -10  15  -2   25.35    4.56
  10 -15   2   26.14    5.77
   6  14  -2   47.88    6.72
  -6 -14   2   49.95    6.36
   5  14  -2   48.44    5.96
  -5 -14   2   51.08    5.98
   4  14  -2   27.66    4.71
  -4 -14   2   36.75    5.04
   3  14  -2   17.64    3.07
  -3 -14   2   23.37    3.48
   2  14  -2   21.50    3.80
   2  14  -2   29.49    4.25
  -2 -14   2   20.14    3.65
   1  14  -2   36.29    4.03
  -1 -14   2   38.93    3.55
  -1 -14   2   38.68    5.12
   0  14  -2   16.90    2.40
   0  14  -2   16.36    3.39
   0 -14   2   19.61    2.76
   0 -14   2   19.17    3.13
  -1  14  -2   26.46    3.08
  -1  14  -2   29.51    4.30
   1 -14   2   25.19    3.05
   1 -14   2   29.06    4.34
  -2  14  -2   13.43    2.01
  -2  14  -2   16.12    3.01
   2 -14   2   18.59    2.68
   2 -14   2   18.31    3.28
  -3  14  -2   -2.79    1.99
   3 -14   2    0.89    1.76
   3 -14   2   -2.42    2.73
  -4  14  -2   -0.62    2.05
   4 -14   2    1.66    1.76
   4 -14   2   -1.65    2.80
  -5  14  -2   10.49    2.51
   5 -14   2   10.80    3.05
   5 -14   2   10.18    2.35
  -6  14  -2    4.00    2.15
   6 -14   2    2.50    2.78
   6 -14   2   -0.70    2.19
  -7  14  -2   14.01    2.85
   7 -14   2   18.36    3.14
  -8  14  -2    0.00    2.32
   8 -14   2   -5.14    2.67
  -9  14  -2    1.36    2.81
   9 -14   2    2.50    3.70
 -10  14  -2   10.07    3.57
  10 -14   2    9.12    5.02
   7  13  -2    1.51    3.70
  -7 -13   2    1.42    3.08
   6  13  -2   12.10    3.46
  -6 -13   2    8.28    2.93
   5  13  -2    2.92    2.74
  -5 -13   2    3.73    2.49
   4  13  -2    3.79    2.42
  -4 -13   2    5.29    2.42
   3  13  -2   15.69    3.40
   3  13  -2   13.37    2.63
  -3 -13   2   14.63    2.75
   2  13  -2   20.83    3.70
   2  13  -2   19.18    3.27
  -2 -13   2   16.19    2.94
  -2 -13   2   20.16    2.97
   1  13  -2   14.68    3.28
   1  13  -2   22.55    3.05
  -1 -13   2   14.91    2.95
  -1 -13   2   20.86    2.43
   0  13  -2   71.72    5.98
   0  13  -2   64.79    4.96
   0 -13   2   65.24    4.79
   0 -13   2   57.78    5.92
  -1  13  -2   46.71    4.63
  -1  13  -2   42.53    3.68
   1 -13   2   44.98    4.66
   1 -13   2   41.49    3.68
  -2  13  -2   12.05    2.12
  -2  13  -2   13.98    2.58
   2 -13   2   13.33    2.03
   2 -13   2   12.74    2.76
  -3  13  -2   71.34    5.83
  -3  13  -2   70.29    4.83
   3 -13   2   65.46    5.12
  -4  13  -2   90.08    6.81
   4 -13   2   91.84    6.31
   4 -13   2   78.30    6.97
  -5  13  -2  101.24    7.69
   5 -13   2  108.97    7.90
   5 -13   2  101.61    7.29
  -6  13  -2   94.11    7.29
   6 -13   2  101.41    7.31
   6 -13   2   92.94    7.10
  -7  13  -2   53.35    5.28
   7 -13   2   58.84    5.39
   7 -13   2   55.59    5.40
  -8  13  -2   72.93    6.57
   8 -13   2   79.78    6.77
  -9  13  -2   88.91    7.71
   9 -13   2   97.76    8.27
 -10  13  -2   72.28    7.27
  10 -13   2   82.07    8.54
 -11  13  -2   30.04    4.91
  11 -13   2   36.58    6.49
   8  12  -2   23.81    4.75
  -8 -12   2   24.16    3.86
   7  12  -2   57.88    6.71
  -7 -12   2   56.25    5.93
   6  12  -2   74.29    6.71
  -6 -12   2   64.98    6.01
   5  12  -2   48.38    5.34
  -5 -12   2   49.68    4.90
   4  12  -2   67.02    5.83
  -4 -12   2   69.40    5.63
   3  12  -2  119.41    8.81
   3  12  -2  133.80    9.58
  -3 -12   2  128.17    8.79
   2  12  -2   95.96    8.61
   2  12  -2  116.77    7.77
  -2 -12   2  112.28    7.22
  -2 -12   2  112.93    7.92
   1  12  -2  107.90    8.33
   1  12  -2  111.51    7.57
  -1 -12   2  117.17    7.30
  -1 -12   2  104.90    7.99
   0  12  -2  196.17   12.50
   0  12  -2  195.63   11.97
   0 -12   2  166.19   12.46
   0 -12   2  186.91   11.79
  -1  12  -2  142.64    9.71
  -1  12  -2  137.45    9.10
   1 -12   2  136.65    9.09
   1 -12   2  147.31    9.82
  -2  12  -2   81.20    6.16
  -2  12  -2   75.21    5.39
   2 -12   2   79.01    6.34
   2 -12   2   84.34    5.58
  -3  12  -2  104.68    6.97
  -3  12  -2  113.07    7.79
   3 -12   2  107.14    7.26
  -4  12  -2  116.88    8.31
  -4  12  -2  118.09    7.80
   4 -12   2  119.73    7.95
   4 -12   2  118.47    8.36
  -5  12  -2   83.01    6.65
   5 -12   2   98.93    6.72
   5 -12   2   87.44    6.34
  -6  12  -2   40.64    4.06
   6 -12   2   39.42    4.18
   6 -12   2   39.57    3.86
  -7  12  -2   81.18    6.73
   7 -12   2   93.88    6.76
   7 -12   2   88.30    6.58
  -8  12  -2   87.71    6.97
   8 -12   2   89.53    7.00
   8 -12   2   82.43    6.71
  -9  12  -2   22.28    3.43
   9 -12   2   21.15    4.08
 -10  12  -2   20.12    3.56
  10 -12   2   24.96    4.80
 -11  12  -2   22.73    4.24
  11 -12   2   26.39    6.29
   8  11  -2   37.17    6.38
  -8 -11   2   39.44    4.98
   7  11  -2   26.14    4.02
  -7 -11   2   25.07    4.02
   6  11  -2   27.91    4.56
  -6 -11   2   30.00    3.71
   5  11  -2   51.10    5.01
  -5 -11   2   48.13    4.51
   4  11  -2   85.38    6.41
   4  11  -2   77.48    7.08
  -4 -11   2   80.76    6.10
   3  11  -2   53.88    5.34
   3  11  -2   49.15    4.56
  -3 -11   2   50.76    3.81
  -3 -11   2   56.78    4.43
   2  11  -2   46.34    5.57
   2  11  -2   65.64    4.78
  -2 -11   2   58.56    4.17
  -2 -11   2   65.03    4.72
   1  11  -2   24.36    2.70
   1  11  -2   27.00    3.43
  -1 -11   2   25.66    3.16
  -1 -11   2   22.49    2.26
   0  11  -2   12.14    2.06
   0  11  -2   14.46    2.05
   0 -11   2    9.42    1.67
  -1  11  -2   60.13    4.36
  -1  11  -2   60.59    4.93
   1 -11   2   60.54    4.31
   1 -11   2   64.15    5.19
  -2  11  -2   37.40    3.54
  -2  11  -2   34.90    2.81
   2 -11   2   34.35    2.94
   2 -11   2   32.80    3.86
  -3  11  -2   12.62    2.10
  -3  11  -2   12.27    1.61
   3 -11   2   12.55    1.98
  -4  11  -2    1.35    0.79
  -4  11  -2   -0.65    1.30
   4 -11   2    1.71    1.71
   4 -11   2    0.83    1.22
  -5  11  -2    1.94    1.40
   5 -11   2    1.01    1.66
   5 -11   2    0.36    1.33
  -6  11  -2    2.44    1.58
   6 -11   2    1.67    1.73
   6 -11   2    3.92    1.70
  -7  11  -2    1.68    1.74
   7 -11   2    0.53    1.83
   7 -11   2    1.05    1.93
  -8  11  -2    3.98    2.05
   8 -11   2    1.56    2.24
   8 -11   2    3.84    2.39
  -9  11  -2   12.33    2.81
   9 -11   2    9.93    3.28
   9 -11   2   11.10    3.17
 -10  11  -2    0.38    2.53
  10 -11   2    0.04    3.85
 -11  11  -2    3.43    3.18
  11 -11   2    5.21    5.49
 -12  11  -2   21.16    4.38
  12 -11   2   30.68    7.91
   9  10  -2    1.69    3.90
  -9 -10   2   -0.27    2.39
   8  10  -2    6.34    3.20
  -8 -10   2   -0.25    2.06
   7  10  -2    1.20    2.60
  -7 -10   2    0.99    1.87
   6  10  -2    1.45    2.28
  -6 -10   2   -0.55    1.63
   5  10  -2    1.24    1.97
  -5 -10   2    1.62    1.48
   4  10  -2   18.09    3.14
   4  10  -2   17.36    3.05
  -4 -10   2   22.24    2.67
  -4 -10   2   19.80    2.04
   3  10  -2    8.26    2.44
   3  10  -2    7.35    1.77
  -3 -10   2    5.92    1.09
  -3 -10   2    4.84    1.41
   2  10  -2    4.55    1.47
   2  10  -2    2.58    2.09
  -2 -10   2    5.67    1.39
  -2 -10   2    3.87    0.95
   1  10  -2  115.63    7.72
   1  10  -2  117.46    8.10
  -1 -10   2  119.04    7.85
  -1 -10   2  113.48    7.43
   0  10  -2   64.24    4.76
   0  10  -2   63.28    4.39
   0 -10   2   55.14    4.86
   0 -10   2   60.07    4.19
  -1  10  -2   20.63    2.06
  -1  10  -2   21.71    2.69
   1 -10   2   18.92    1.95
   1 -10   2   24.33    3.06
  -2  10  -2  134.03    8.94
  -2  10  -2  131.68    8.46
   2 -10   2  134.83    8.57
  -3  10  -2  120.87    7.54
  -3  10  -2  121.95    8.08
   3 -10   2  119.07    7.75
   3 -10   2  113.73    8.08
  -4  10  -2   44.32    3.83
  -4  10  -2   45.72    3.17
   4 -10   2   44.82    3.60
   4 -10   2   49.40    3.90
  -5  10  -2   41.16    3.71
   5 -10   2   40.62    3.49
   5 -10   2   46.63    3.69
  -6  10  -2  110.70    7.98
   6 -10   2  114.88    7.77
   6 -10   2  122.36    7.99
  -7  10  -2   82.58    6.26
   7 -10   2   78.32    5.98
   7 -10   2   88.73    6.38
  -8  10  -2   37.34    3.92
   8 -10   2   33.45    3.90
   8 -10   2   31.30    4.27
  -9  10  -2   70.26    5.94
   9 -10   2   68.39    6.43
   9 -10   2   64.35    5.71
 -10  10  -2   94.27    7.54
  10 -10   2   86.11    8.82
 -11  10  -2   72.72    7.05
  11 -10   2   61.89    9.44
 -12  10  -2   65.59    7.63
  12 -10   2   70.69   11.82
  10   9  -2   26.07    4.93
 -10  -9   2   22.21    3.61
   9   9  -2   51.74    6.22
  -9  -9   2   34.06    4.65
   8   9  -2   47.97    5.80
  -8  -9   2   51.49    4.76
   7   9  -2   79.76    6.71
  -7  -9   2   80.96    6.05
   6   9  -2   86.06    6.79
  -6  -9   2   88.68    6.29
   5   9  -2  109.36    9.12
   5   9  -2  145.31    9.18
  -5  -9   2  136.74    8.82
  -5  -9   2  135.06    8.39
   4   9  -2  158.82   10.31
  -4  -9   2  158.54   10.08
  -4  -9   2  149.18    9.74
   3   9  -2  157.23   10.08
   3   9  -2  157.67   10.50
  -3  -9   2  148.93    9.61
  -3  -9   2  150.36    9.86
   2   9  -2  124.08    8.17
  -2  -9   2  123.30    7.80
  -2  -9   2  121.83    8.00
   1   9  -2  155.55   10.10
   1   9  -2  155.66   10.29
  -1  -9   2  163.21   10.12
  -1  -9   2  156.29    9.86
   0   9  -2  225.29   13.91
   0   9  -2  223.26   13.71
   0  -9   2  213.60   13.92
   0  -9   2  214.17   13.56
  -1   9  -2  331.00   20.35
  -1   9  -2  329.37   20.08
   1  -9   2  304.06   20.02
   1  -9   2  342.55   20.54
  -2   9  -2  318.86   19.16
  -2   9  -2  306.60   18.80
   2  -9   2  293.78   18.85
  -3   9  -2  125.07    8.21
  -3   9  -2  117.81    7.77
   3  -9   2  131.57    8.22
   3  -9   2  121.26    7.98
  -4   9  -2  137.01    8.72
  -4   9  -2  138.54    9.19
   4  -9   2  134.77    9.02
   4  -9   2  150.05    9.05
  -5   9  -2  230.99   14.25
  -5   9  -2  225.08   14.74
   5  -9   2  233.97   14.52
   5  -9   2  238.88   14.66
  -6   9  -2  179.42   11.89
   6  -9   2  182.77   11.62
   6  -9   2  186.02   11.83
  -7   9  -2   53.42    4.51
   7  -9   2   55.12    4.66
   7  -9   2   52.02    4.30
  -8   9  -2   21.48    3.32
   8  -9   2   21.86    3.55
   8  -9   2   25.95    3.23
  -9   9  -2   81.14    6.55
   9  -9   2   79.61    7.12
   9  -9   2   81.42    6.31
 -10   9  -2   58.31    5.90
  10  -9   2   72.19    7.83
  10  -9   2   61.87    5.81
 -11   9  -2   19.64    3.72
  11  -9   2   25.26    6.18
 -12   9  -2   13.36    3.71
  12  -9   2   26.00    7.66
  10   8  -2   35.34    5.21
 -10  -8   2   37.64    4.71
   9   8  -2   29.35    5.09
  -9  -8   2   24.58    3.59
   8   8  -2   67.78    6.29
  -8  -8   2   70.36    5.57
   7   8  -2   95.70    7.20
  -7  -8   2   92.09    6.71
   6   8  -2   77.36    5.83
  -6  -8   2   69.65    4.96
  -6  -8   2   74.73    5.41
   5   8  -2   64.88    5.09
   5   8  -2   62.01    5.08
  -5  -8   2   65.07    4.74
  -5  -8   2   64.39    4.35
   4   8  -2   73.23    5.46
  -4  -8   2   74.40    4.88
  -4  -8   2   74.44    5.17
   3   8  -2   58.54    4.73
   3   8  -2   55.76    4.21
  -3  -8   2   49.93    3.89
  -3  -8   2   54.14    3.65
   2   8  -2   12.87    1.89
   2   8  -2    9.32    1.92
  -2  -8   2   13.27    1.35
  -2  -8   2   11.78    1.58
   1   8  -2   76.84    5.17
   1   8  -2   76.15    5.28
  -1  -8   2   72.74    4.90
  -1  -8   2   76.49    5.08
   0   8  -2  131.57    8.57
   0   8  -2  132.74    8.45
   0  -8   2  136.53    8.59
   0  -8   2  128.67    8.30
  -1   8  -2    6.38    0.95
  -1   8  -2    5.77    1.16
   1  -8   2    7.21    1.54
   1  -8   2    4.35    0.85
  -2   8  -2    1.76    0.67
  -2   8  -2    1.39    0.90
   2  -8   2    1.30    1.08
   2  -8   2    1.19    0.70
  -3   8  -2   75.61    4.91
  -3   8  -2   66.85    5.21
   3  -8   2   77.38    5.11
   3  -8   2   84.61    5.24
  -4   8  -2   53.30    3.55
  -4   8  -2   52.21    3.96
   4  -8   2   52.78    3.82
   4  -8   2   53.29    3.79
  -5   8  -2    5.32    1.34
  -5   8  -2    5.33    0.90
   5  -8   2    4.76    1.20
   5  -8   2    5.78    1.24
  -6   8  -2   -1.56    1.13
  -6   8  -2   -0.45    0.80
   6  -8   2    0.20    1.17
   6  -8   2    0.77    1.31
  -7   8  -2    3.73    1.11
  -7   8  -2    1.81    1.39
   7  -8   2    4.44    1.79
   7  -8   2    2.79    1.52
  -8   8  -2    6.66    1.90
   8  -8   2    8.18    1.97
   8  -8   2    8.27    2.45
  -9   8  -2   24.79    3.64
   9  -8   2   30.08    3.78
   9  -8   2   26.94    4.63
 -10   8  -2   15.34    3.07
  10  -8   2   20.22    3.09
  10  -8   2   24.45    4.73
 -11   8  -2   11.56    3.18
  11  -8   2   14.22    5.61
 -12   8  -2   19.68    3.85
  12  -8   2   12.34    7.42
  10   7  -2   -0.14    3.28
 -10  -7   2    0.80    2.06
   9   7  -2    0.45    2.68
  -9  -7   2   -2.08    1.64
   8   7  -2    1.26    2.19
  -8  -7   2   -0.73    1.48
   7   7  -2    1.31    1.87
  -7  -7   2    1.53    1.35
  -7  -7   2    0.74    1.05
   6   7  -2    0.96    1.56
  -6  -7   2    2.16    1.18
  -6  -7   2    2.02    0.95
   5   7  -2    7.46    1.68
   5   7  -2    8.17    1.59
  -5  -7   2    6.88    1.05
  -5  -7   2    7.20    1.30
   4   7  -2   18.98    3.00
   4   7  -2   28.77    2.76
  -4  -7   2   28.28    2.10
  -4  -7   2   26.94    2.39
   3   7  -2    1.62    1.53
   3   7  -2    1.79    1.07
  -3  -7   2    1.06    0.62
  -3  -7   2    0.63    0.73
   2   7  -2   27.08    3.05
   2   7  -2   31.64    2.67
  -2  -7   2   30.82    2.42
  -2  -7   2   34.51    2.29
   1   7  -2   96.38    6.15
   1   7  -2   94.40    6.19
  -1  -7   2   91.88    6.01
  -1  -7   2   90.94    5.92
   0   7  -2   78.93    5.22
   0   7  -2   81.19    5.34
   0  -7   2   75.37    5.09
   0  -7   2   82.66    5.29
  -1   7  -2  134.27    8.33
  -1   7  -2  141.00    8.51
   1  -7   2  127.80    8.28
   1  -7   2  125.98    8.64
  -2   7  -2   30.85    2.15
  -2   7  -2   29.59    2.40
   2  -7   2   29.19    2.16
   2  -7   2   23.17    2.40
  -3   7  -2   63.20    4.14
  -3   7  -2   57.54    4.39
   3  -7   2   69.34    4.29
   3  -7   2   63.63    4.29
  -4   7  -2  294.35   17.38
  -4   7  -2  265.55   17.62
   4  -7   2  290.71   17.46
   4  -7   2  284.30   17.58
  -5   7  -2  287.33   16.58
  -5   7  -2  253.60   16.84
   5  -7   2  268.25   16.67
   5  -7   2  269.61   16.84
  -6   7  -2  120.54    8.26
  -6   7  -2  116.61    7.89
   6  -7   2  127.96    8.11
   6  -7   2  134.48    8.37
  -7   7  -2   88.67    6.26
  -7   7  -2   81.82    5.77
   7  -7   2   92.98    6.52
   7  -7   2   87.22    6.10
  -8   7  -2  169.68   11.40
  -8   7  -2  186.66   11.94
   8  -7   2  172.90   11.69
   8  -7   2  196.99   12.41
  -9   7  -2  134.41   10.00
  -9   7  -2  160.33   10.16
   9  -7   2  141.47    9.81
   9  -7   2  151.44   10.92
 -10   7  -2   49.43    4.91
  10  -7   2   45.19    4.68
  10  -7   2   32.11    5.74
 -11   7  -2   48.63    5.52
  11  -7   2   53.78    5.48
  11  -7   2   38.28    7.08
 -12   7  -2   60.22    6.53
 -13   7  -2   22.65    5.90
  11   6  -2   23.99    4.55
 -11  -6   2   16.49    3.05
  10   6  -2   18.61    3.70
 -10  -6   2   16.19    2.66
   9   6  -2   47.88    5.29
  -9  -6   2   46.73    4.31
   8   6  -2   88.34    6.46
  -8  -6   2   80.49    5.55
  -8  -6   2   74.18    5.83
   7   6  -2   37.76    3.76
  -7  -6   2   33.08    2.86
  -7  -6   2   39.20    3.28
   6   6  -2   44.70    3.63
   6   6  -2   51.72    4.18
  -6  -6   2   52.10    3.54
  -6  -6   2   52.38    3.81
   5   6  -2  152.43   10.30
   5   6  -2  157.93   10.03
  -5  -6   2  158.97    9.91
  -5  -6   2  165.18   10.13
   4   6  -2  102.54    6.94
   4   6  -2  102.15    6.96
  -4  -6   2  106.86    6.75
  -4  -6   2  102.93    6.57
   3   6  -2  100.48    6.76
  -3  -6   2  103.30    6.45
  -3  -6   2  102.26    6.56
   2   6  -2  389.44   26.29
   2   6  -2  452.79   26.21
  -2  -6   2  434.38   26.04
  -2  -6   2  430.20   25.96
   1   6  -2  323.07   20.06
   1   6  -2  332.45   20.08
  -1  -6   2  324.89   19.92
  -1  -6   2  325.57   19.96
   0   6  -2  129.40    8.08
   0   6  -2  127.41    8.11
   0  -6   2  134.18    8.06
   0  -6   2  120.66    7.95
  -1   6  -2  202.51   12.13
  -1   6  -2  207.12   12.03
   1  -6   2  176.10   12.21
   1  -6   2  190.82   11.98
  -2   6  -2  449.90   28.07
  -2   6  -2  469.29   27.92
   2  -6   2  441.95   27.96
   2  -6   2  475.37   28.03
  -3   6  -2  390.01   22.91
  -3   6  -2  353.89   23.07
   3  -6   2  381.33   22.92
   3  -6   2  378.26   23.02
  -4   6  -2   74.72    5.30
  -4   6  -2   79.78    5.09
   4  -6   2   79.84    5.13
   4  -6   2   81.77    5.28
  -5   6  -2  147.15   10.05
  -5   6  -2  162.45    9.82
   5  -6   2  149.33   10.06
   5  -6   2  169.66    9.93
  -6   6  -2  236.47   15.36
  -6   6  -2  246.42   15.67
   6  -6   2  264.71   15.80
   6  -6   2  248.93   15.47
  -7   6  -2  172.43   11.13
  -7   6  -2  156.67   10.77
   7  -6   2  189.90   11.47
   7  -6   2  166.92   10.90
  -8   6  -2   86.12    6.04
  -8   6  -2   78.71    5.63
   8  -6   2   78.12    6.48
   8  -6   2   76.43    5.78
  -9   6  -2   41.44    3.73
  -9   6  -2   35.61    4.00
   9  -6   2   35.45    3.83
   9  -6   2   30.34    5.11
 -10   6  -2   23.20    3.93
  10  -6   2   22.64    3.16
 -11   6  -2   26.27    3.56
  11  -6   2   22.50    3.59
  11  -6   2   14.04    5.78
 -12   6  -2   15.63    4.46
 -12   6  -2   19.68    3.63
 -13   6  -2    6.41    5.12
  11   5  -2   58.90    6.74
 -11  -5   2   50.65    5.09
  10   5  -2   38.62    5.37
 -10  -5   2   44.28    4.11
   9   5  -2   61.76    5.82
  -9  -5   2   70.25    5.21
   8   5  -2   73.88    5.95
  -8  -5   2   75.90    5.50
  -8  -5   2   76.34    5.21
   7   5  -2   66.52    5.06
  -7  -5   2   60.21    4.40
  -7  -5   2   66.17    4.69
   6   5  -2   60.12    4.25
   6   5  -2   64.68    4.80
  -6  -5   2   62.52    4.27
  -6  -5   2   66.18    4.49
   5   5  -2   36.15    2.66
   5   5  -2   34.05    3.04
  -5  -5   2   35.88    2.57
  -5  -5   2   34.80    2.79
   4   5  -2  165.91    9.38
   4   5  -2  136.80    9.48
  -4  -5   2  135.17    9.31
  -4  -5   2  154.43    9.22
   3   5  -2  148.47    9.70
  -3  -5   2  157.50    9.56
  -3  -5   2  152.54    9.47
   2   5  -2   49.76    3.52
   2   5  -2   44.86    3.73
  -2  -5   2   52.04    3.30
  -2  -5   2   53.66    3.36
   1   5  -2   80.57    5.32
   1   5  -2   86.59    5.38
  -1  -5   2   84.19    5.21
  -1  -5   2   79.68    5.22
   0   5  -2  132.33    8.21
   0   5  -2  130.32    8.21
   0  -5   2  127.47    8.11
   0  -5   2  133.04    8.14
  -1   5  -2  139.85    8.37
  -1   5  -2  144.60    8.30
   1  -5   2  114.29    8.40
   1  -5   2  131.97    8.25
  -2   5  -2   37.70    2.65
  -2   5  -2   35.96    2.76
   2  -5   2   39.36    2.69
   2  -5   2   41.78    2.68
  -3   5  -2   13.80    1.32
  -3   5  -2   15.07    1.52
   3  -5   2   14.19    1.31
   3  -5   2   16.16    1.42
  -4   5  -2   13.09    1.66
  -4   5  -2   14.99    1.46
   4  -5   2   17.44    1.52
   4  -5   2   17.60    1.66
  -5   5  -2    4.38    1.04
  -5   5  -2    4.77    0.88
   5  -5   2    3.28    0.96
   5  -5   2    4.65    1.13
  -6   5  -2    2.04    1.02
  -6   5  -2    1.35    1.09
   6  -5   2    2.78    1.05
   6  -5   2    1.77    1.29
  -7   5  -2    7.21    1.59
  -7   5  -2   10.30    1.59
   7  -5   2    6.36    1.49
   7  -5   2    8.53    2.02
  -8   5  -2    4.70    1.75
  -8   5  -2    4.64    1.84
   8  -5   2    6.26    2.45
   8  -5   2    6.33    1.69
  -9   5  -2    0.19    1.78
  -9   5  -2    0.91    1.95
   9  -5   2   -1.89    2.75
   9  -5   2    3.43    1.85
 -10   5  -2    6.11    2.61
 -10   5  -2    5.63    2.34
  10  -5   2    5.19    2.34
  10  -5   2    3.81    4.15
 -11   5  -2   30.75    4.38
  11  -5   2   18.63    3.52
 -12   5  -2    7.52    3.10
 -12   5  -2    2.72    4.06
  12  -5   2    5.25    3.55
 -13   5  -2   18.25    5.06
  12   4  -2    0.80    4.38
 -12  -4   2    6.12    2.67
  11   4  -2    8.50    3.48
 -11  -4   2    8.49    2.21
  10   4  -2    0.97    2.58
 -10  -4   2    3.29    1.75
   9   4  -2    0.05    2.10
  -9  -4   2   -0.50    1.33
  -9  -4   2   -0.53    1.19
   8   4  -2    1.06    1.71
  -8  -4   2    0.32    1.15
  -8  -4   2    0.66    1.05
   7   4  -2    1.88    1.46
   7   4  -2    0.72    0.88
  -7  -4   2   -0.50    0.96
  -7  -4   2    2.25    0.91
   6   4  -2   23.14    1.93
   6   4  -2   21.31    2.48
  -6  -4   2   23.35    2.11
  -6  -4   2   21.81    1.95
   5   4  -2   25.63    2.49
   5   4  -2   26.14    2.03
  -5  -4   2   25.46    2.06
  -5  -4   2   28.67    2.23
   4   4  -2    9.97    1.53
   4   4  -2   12.07    1.26
  -4  -4   2   13.05    1.21
  -4  -4   2   12.60    1.34
   3   4  -2  177.21   11.26
   3   4  -2  191.91   11.21
  -3  -4   2  191.51   11.15
  -3  -4   2  175.19   11.06
  -3  -4   2  163.30   11.08
   2   4  -2   70.36    5.55
   2   4  -2   89.34    5.49
  -2  -4   2   91.01    5.34
  -2  -4   2   76.61    5.29
  -2  -4   2   92.68    5.31
   1   4  -2    5.05    0.86
   1   4  -2    5.04    0.67
  -1  -4   2    4.23    0.66
  -1  -4   2    5.15    0.62
  -1  -4   2    3.34    0.59
   0   4  -2  201.88   11.92
   0   4  -2  191.85   11.89
   0  -4   2  194.04   11.81
   0  -4   2  185.87   11.83
  -1   4  -2  515.63   31.10
  -1   4  -2  535.88   31.07
  -1   4  -2  516.40   30.99
   1  -4   2  480.40   31.03
  -2   4  -2  418.71   23.44
  -2   4  -2  372.00   23.46
  -2   4  -2  367.95   23.50
   2  -4   2  348.24   23.43
   2  -4   2  404.98   23.38
   2  -4   2  401.87   23.48
  -3   4  -2  214.24   14.22
  -3   4  -2  224.56   14.12
   3  -4   2  240.62   14.10
   3  -4   2  243.31   14.23
  -4   4  -2  204.63   13.76
  -4   4  -2  218.92   13.69
   4  -4   2  238.61   13.83
   4  -4   2  225.94   13.64
  -5   4  -2  201.54   13.55
  -5   4  -2  232.15   13.58
   5  -4   2  214.57   13.42
   5  -4   2  220.55   13.66
  -6   4  -2  212.69   12.57
  -6   4  -2  193.22   12.47
   6  -4   2  196.12   12.65
   6  -4   2  186.75   12.30
  -7   4  -2  137.98    8.83
  -7   4  -2  143.80    9.03
   7  -4   2  129.19    8.63
   7  -4   2  121.45    9.19
  -8   4  -2  122.78    8.49
  -8   4  -2  122.01    8.17
   8  -4   2  113.08    7.97
  -9   4  -2   86.58    6.18
  -9   4  -2   77.04    6.65
   9  -4   2   76.19    5.92
 -10   4  -2   94.19    7.07
 -10   4  -2   93.79    7.77
  10  -4   2   84.85    9.11
  10  -4   2   87.23    6.93
 -11   4  -2   85.54    7.37
 -11   4  -2   93.76    8.38
 -11   4  -2   88.75    8.59
  11  -4   2   97.20    7.50
 -12   4  -2   39.01    4.12
 -12   4  -2   24.30    5.02
 -12   4  -2   38.43    5.21
 -13   4  -2   35.52    5.73
  12   3  -2   24.07    5.33
 -12  -3   2   35.71    4.39
  11   3  -2   21.92    4.01
 -11  -3   2   15.45    2.65
  10   3  -2   40.47    5.03
 -10  -3   2   41.99    4.03
 -10  -3   2   42.64    3.86
   9   3  -2  115.19    8.23
  -9  -3   2  113.46    7.69
  -9  -3   2  112.52    7.62
   8   3  -2  116.89    8.17
  -8  -3   2  119.77    7.77
  -8  -3   2  116.67    7.79
   7   3  -2  105.01    6.93
   7   3  -2   98.00    6.40
  -7  -3   2   96.35    6.59
  -7  -3   2  102.07    6.65
   6   3  -2  138.91    8.97
   6   3  -2  132.28    8.56
  -6  -3   2  142.72    8.77
  -6  -3   2  137.12    8.74
   5   3  -2  235.79   14.80
   5   3  -2  242.88   14.50
  -5  -3   2  223.11   14.64
  -5  -3   2  245.99   14.65
   4   3  -2  344.18   20.61
   4   3  -2  367.56   21.00
   4   3  -2  339.49   20.88
  -4  -3   2  295.89   20.85
  -4  -3   2  352.89   20.74
  -4  -3   2  335.99   20.74
   3   3  -2  584.71   35.52
   3   3  -2  586.03   35.32
  -3  -3   2  578.28   35.37
  -3  -3   2  577.55   35.38
  -3  -3   2  591.11   35.40
   2   3  -2  352.98   21.38
  -2  -3   2  321.29   21.19
  -2  -3   2  348.35   21.26
  -2  -3   2  375.21   21.28
   1   3  -2  243.24   15.56
   1   3  -2  261.35   15.69
  -1  -3   2  263.26   15.57
  -1  -3   2  264.39   15.60
  -1  -3   2  247.24   15.56
   0   3  -2  483.97   28.44
   0   3  -2  496.69   28.41
   0   3  -2  445.49   28.31
   0  -3   2  455.62   28.38
   0  -3   2  482.40   28.33
   0  -3   2  444.03   28.38
  -1   3  -2  220.97   12.67
  -1   3  -2  205.02   12.75
  -1   3  -2  213.14   12.74
   1  -3   2  214.96   12.73
   1  -3   2  201.00   12.70
   1  -3   2  194.76   12.72
  -2   3  -2  184.07   11.84
  -2   3  -2  202.50   11.79
   2  -3   2  204.51   11.89
   2  -3   2  177.28   11.87
   2  -3   2  193.44   11.77
   2  -3   2  198.20   11.91
  -3   3  -2  208.37   13.28
  -3   3  -2  227.16   13.41
   3  -3   2  202.93   13.38
   3  -3   2  231.84   13.43
   3  -3   2  217.91   13.29
  -4   3  -2  411.90   24.30
   4  -3   2  372.12   24.09
   4  -3   2  423.53   24.28
   4  -3   2  377.41   24.19
  -5   3  -2  180.68   10.98
   5  -3   2  168.97   10.71
   5  -3   2  175.32   10.89
   5  -3   2  158.91   10.61
   6  -3   2   17.05    1.79
   6  -3   2   17.04    2.36
   6  -3   2   15.80    2.32
   6  -3   2   17.45    1.87
   7  -3   2   53.30    3.70
   7  -3   2   49.77    3.70
   7  -3   2   36.25    4.10
   8  -3   2  102.15    6.54
   8  -3   2  104.96    6.57
   8  -3   2   73.65    6.96
  -9   3  -2   41.08    3.72
   9  -3   2   34.39    5.57
   9  -3   2   24.75    4.33
   9  -3   2   34.02    3.67
 -10   3  -2   19.73    4.04
 -10   3  -2   31.28    4.70
 -10   3  -2   32.91    3.93
  10  -3   2   29.36    3.85
 -11   3  -2   31.83    4.47
 -11   3  -2   26.05    4.83
 -11   3  -2   25.50    4.40
 -11   3  -2   33.88    3.38
 -12   3  -2    9.29    3.58
 -12   3  -2    5.02    6.31
 -12   3  -2    7.16    2.26
 -13   3  -2    3.09    2.77
  12   2  -2   48.73    8.08
 -12  -2   2   57.85    5.31
  11   2  -2   49.68    6.20
 -11  -2   2   41.31    4.36
 -11  -2   2   49.70    4.51
  10   2  -2   82.82    6.84
 -10  -2   2   78.88    5.95
 -10  -2   2   78.35    5.95
   9   2  -2  106.87    7.90
  -9  -2   2  108.33    7.49
  -9  -2   2  112.84    7.44
   8   2  -2  108.67    7.95
   8   2  -2  113.33    7.78
  -8  -2   2  112.44    7.42
  -8  -2   2  115.13    7.56
   7   2  -2  128.59    8.21
   7   2  -2  120.10    7.74
   7   2  -2  127.09    8.38
  -7  -2   2  116.61    8.05
   6   2  -2  176.29   11.34
   6   2  -2  192.91   11.86
   6   2  -2  180.14   11.68
  -6  -2   2  188.81   11.65
   5   2  -2  165.00   10.28
   5   2  -2  157.26   10.54
   5   2  -2  167.45   10.69
  -5  -2   2  180.64   10.56
   4   2  -2   50.61    3.73
   4   2  -2   54.28    3.46
   4   2  -2   55.32    3.86
  -4  -2   2   56.98    3.70
  -4  -2   2   55.84    3.68
   3   2  -2   62.81    4.35
   3   2  -2   68.39    4.46
  -3  -2   2   68.57    4.30
   2   2  -2  133.27    8.83
   2   2  -2  148.58    8.87
  -2  -2   2  145.56    8.78
   1   2  -2   52.35    3.30
   1   2  -2   49.62    3.19
   1   2  -2   51.59    3.33
   1   2  -2   52.23    3.31
  -1  -2   2   53.44    3.26
  -1  -2   2   48.82    3.29
  -1  -2   2   49.43    3.19
   0   2  -2   73.47    5.33
   0   2  -2   87.15    5.34
   0   2  -2   91.03    5.37
   0   2  -2   90.00    5.41
   0  -2   2   86.04    5.28
   0  -2   2   90.80    5.37
  -1   2  -2    7.90    0.80
  -1   2  -2    7.75    0.73
  -1   2  -2    6.96    0.77
   1  -2   2    8.69    0.73
   1  -2   2    9.38    0.61
   1  -2   2    7.68    0.76
   1  -2   2    7.72    0.84
  -2   2  -2    0.43    0.28
  -2   2  -2    0.50    0.46
   2  -2   2    0.90    0.32
   2  -2   2    0.91    0.36
   2  -2   2    0.33    0.38
   2  -2   2    0.93    0.68
  -3   2  -2   10.11    1.01
  -3   2  -2    9.05    1.36
   3  -2   2   10.29    1.06
   3  -2   2    9.36    0.97
   3  -2   2   11.93    1.08
   4  -2   2   18.66    1.55
   4  -2   2   13.81    1.81
   4  -2   2   18.48    1.61
   4  -2   2   14.96    1.45
   5  -2   2   16.99    1.62
   5  -2   2   16.72    1.62
   5  -2   2   12.16    2.11
   5  -2   2   14.32    1.86
   6  -2   2   13.58    2.09
   6  -2   2   14.55    1.67
   6  -2   2    8.79    1.81
   6  -2   2   13.04    1.66
   7  -2   2   19.28    3.22
   7  -2   2   22.00    2.29
   7  -2   2   18.36    2.90
   7  -2   2   23.31    2.35
   8  -2   2   19.97    3.08
   8  -2   2   21.99    2.52
   8  -2   2   19.71    3.35
   8  -2   2   18.35    2.65
  -9   2  -2   24.81    3.80
   9  -2   2   19.04    2.74
   9  -2   2   18.22    2.99
   9  -2   2   18.03    3.36
 -10   2  -2   22.24    3.56
 -10   2  -2   24.67    3.77
 -10   2  -2   26.95    2.80
  10  -2   2   23.68    4.00
 -11   2  -2    9.45    3.10
 -11   2  -2    7.82    1.92
 -11   2  -2   10.42    2.69
  11  -2   2    6.29    3.60
 -12   2  -2   15.03    3.88
 -12   2  -2   23.02    3.74
 -12   2  -2   11.79    5.24
 -13   2  -2   31.50    4.76
  12   1  -2   21.44    5.04
 -12  -1   2   11.47    2.57
  11   1  -2    2.36    3.43
 -11  -1   2    6.08    2.16
 -11  -1   2    4.16    1.91
  10   1  -2    2.15    2.48
 -10  -1   2   -0.76    1.73
 -10  -1   2    0.69    1.39
   9   1  -2    0.91    1.91
   9   1  -2    0.40    2.08
  -9  -1   2    1.48    1.54
   8   1  -2    0.26    1.71
   8   1  -2    1.90    1.54
  -8  -1   2    0.75    1.09
  -8  -1   2    2.77    1.36
   7   1  -2   -1.73    1.31
   7   1  -2    1.49    1.25
  -7  -1   2    1.71    1.17
   6   1  -2    9.28    1.23
   6   1  -2   11.88    1.99
   6   1  -2   10.66    1.69
  -6  -1   2    9.80    1.50
   5   1  -2    1.91    0.82
   5   1  -2    3.07    0.59
   5   1  -2    3.13    1.03
  -5  -1   2    2.88    0.93
   4   1  -2   72.25    4.85
   4   1  -2   77.28    4.95
   4   1  -2   72.16    4.62
  -4  -1   2   80.33    4.98
  -4  -1   2   70.20    4.65
   3   1  -2   37.66    2.62
   3   1  -2   34.07    2.53
  -3  -1   2   38.87    2.61
   2   1  -2    3.28    0.60
   2   1  -2    3.46    0.63
  -2  -1   2    3.85    0.60
   1   1  -2  536.84   31.54
   1   1  -2  522.53   31.55
   1   1  -2  546.53   31.52
  -1  -1   2  509.14   31.51
  -1  -1   2  502.73   31.52
  -1  -1   2  508.27   31.54
   0   1  -2  412.07   25.12
   0   1  -2  423.90   25.14
   0  -1   2  428.07   25.08
   0  -1   2  398.60   25.14
  -1   1  -2   17.69    1.32
  -1   1  -2   18.31    1.26
  -1   1  -2   21.42    1.41
  -1   1  -2   17.63    1.17
  -1   1  -2   20.04    1.20
   1  -1   2   19.24    1.28
   1  -1   2   18.54    1.32
   1  -1   2   19.39    1.42
  -2   1  -2  112.70    7.19
  -2   1  -2  110.41    6.97
  -2   1  -2  120.09    6.97
   2  -1   2  112.71    7.04
   2  -1   2  101.13    6.94
   2  -1   2  123.76    7.02
   3  -1   2  376.71   23.73
   3  -1   2  393.80   23.81
   3  -1   2  402.28   23.81
   4  -1   2  329.77   19.19
   4  -1   2  295.13   19.54
   4  -1   2  349.14   19.26
   4  -1   2  280.07   19.26
   5  -1   2   83.18    6.25
   5  -1   2   88.73    5.76
   5  -1   2   91.55    5.77
   6  -1   2  137.04    9.24
   6  -1   2  134.79    8.61
   6  -1   2  145.90    8.64
   6  -1   2  118.84    9.01
   7  -1   2  254.70   16.11
   7  -1   2  262.38   16.10
   7  -1   2  264.62   16.82
   7  -1   2  249.44   16.74
  -8   1  -2   97.21    7.15
   8  -1   2   93.85    7.62
   8  -1   2   99.69    6.62
   8  -1   2   94.23    6.68
  -9   1  -2  100.21    7.89
  -9   1  -2  109.46    7.09
   9  -1   2  112.36    8.61
   9  -1   2  106.57    7.38
 -10   1  -2  147.16    9.36
 -10   1  -2  141.83   10.10
  10  -1   2  133.53    9.57
  10  -1   2  148.74   10.90
 -11   1  -2   55.96    5.57
 -11   1  -2   62.05    4.84
 -11   1  -2   47.79    5.26
  11  -1   2   57.33    6.92
 -12   1  -2   45.13    4.59
  12  -1   2   38.12    5.74
 -13   0   2   28.06    4.66
  12   0  -2   34.03    5.98
 -12   0   2   35.57    4.18
 -12   0   2   29.20    4.72
  11   0  -2   42.65    5.58
  11   0  -2   42.88    6.50
 -11   0   2   50.45    4.29
 -11   0   2   44.92    4.73
  10   0  -2   84.03    7.10
  10   0  -2   96.20    7.45
 -10   0   2   87.06    6.81
   9   0  -2   77.72    5.96
   9   0  -2   71.00    5.93
  -9   0   2   75.66    5.76
  -9   0   2   70.58    5.28
   8   0  -2  102.63    7.07
   8   0  -2   98.12    7.15
  -8   0   2  101.75    7.16
  -8   0   2  100.74    6.67
   7   0  -2  359.63   22.16
   7   0  -2  354.61   22.06
  -7   0   2  356.52   21.81
  -7   0   2  353.85   22.30
   6   0  -2  263.17   15.44
   6   0  -2  224.83   15.46
  -6   0   2  243.78   15.68
  -6   0   2  257.86   15.22
   5   0  -2   78.57    5.00
   5   0  -2   76.33    5.14
  -5   0   2   74.52    4.81
  -5   0   2   71.77    5.28
   4   0  -2  233.37   13.75
   4   0  -2  219.07   13.64
  -4   0   2  223.18   13.51
  -4   0   2  239.83   13.52
  -4   0   2  190.82   13.81
   3   0  -2  389.43   24.84
   3   0  -2  421.45   24.92
  -3   0   2  421.18   24.73
  -3   0   2  402.19   24.74
   2   0  -2  562.98   32.47
   2   0  -2  542.55   32.43
  -2   0   2  567.35   32.33
  -2   0   2  526.96   32.42
  -2   0   2  475.51   32.50
   1   0  -2  188.57   11.78
   1   0  -2  189.90   11.75
   1   0  -2  181.17   11.73
  -1   0   2  212.95   11.75
  -1   0   2  178.32   11.77
  -1   0   2  204.01   11.74
  -1   0   2  192.90   11.75
   0   0  -2  457.15   28.34
   0   0  -2  449.51   28.36
   0   0   2  474.26   28.33
   0   0   2  462.51   28.38
   0   0   2  499.77   28.36
  -1   0  -2  757.77   46.18
  -1   0  -2  792.04   46.27
  -1   0  -2  737.65   46.17
  -1   0  -2  747.13   46.35
  -1   0  -2  729.45   46.37
   1   0   2  753.54   46.17
   1   0   2  791.25   46.27
   1   0   2  814.46   46.20
  -2   0  -2  514.88   31.05
  -2   0  -2  518.28   31.11
  -2   0  -2  517.04   31.06
   2   0   2  541.37   31.11
   2   0   2  522.12   31.16
   2   0   2  465.68   31.33
  -3   0  -2  334.17   20.48
   3   0   2  348.45   20.61
   3   0   2  329.77   20.85
   4   0   2  213.54   12.91
   4   0   2  204.50   13.21
   4   0   2  207.72   12.91
   5   0   2  193.68   11.78
   5   0   2  193.23   12.07
   5   0   2  184.49   12.15
   5   0   2  182.90   11.78
  -6   0  -2  167.85   10.70
   6   0   2  172.91   11.37
   6   0   2  170.15   10.93
   6   0   2  180.33   10.90
   6   0   2  171.07   11.39
  -7   0  -2  135.37    8.39
  -7   0  -2  129.97    8.91
   7   0   2  126.77    9.30
   7   0   2  135.82    8.60
  -8   0  -2   41.37    3.09
  -8   0  -2   36.86    3.79
   8   0   2   38.43    4.60
   8   0   2   40.66    3.42
  -9   0  -2   33.84    3.74
  -9   0  -2   31.43    2.88
   9   0   2   35.83    4.93
   9   0   2   30.42    3.29
 -10   0  -2   35.31    4.05
 -10   0  -2   38.05    3.48
  10   0   2   38.67    5.77
  10   0   2   38.27    3.89
 -11   0  -2   14.23    2.31
  11   0   2   15.76    4.00
 -12   0  -2   20.66    2.91
  12   0   2   12.10    4.60
 -13   1   2   44.50    5.20
 -13   1   2   41.01    6.55
  12  -1  -2   27.62    6.65
  12  -1  -2   49.00    5.97
 -12   1   2   31.80    5.01
 -12   1   2   37.46    4.18
  11  -1  -2   66.19    6.46
  11  -1  -2   63.10    7.69
 -11   1   2   73.27    6.24
  10  -1  -2   79.91    6.44
  10  -1  -2   74.71    6.86
 -10   1   2   70.70    6.23
   9  -1  -2   73.25    5.95
   9  -1  -2   79.45    5.89
  -9   1   2   70.73    5.18
  -9   1   2   65.40    5.88
   8  -1  -2   94.52    6.77
   8  -1  -2  102.49    6.75
  -8   1   2   96.90    6.32
  -8   1   2   81.90    6.96
   7  -1  -2   84.51    6.00
   7  -1  -2   86.24    5.87
  -7   1   2   83.87    5.63
   6  -1  -2   77.14    5.11
   6  -1  -2   73.17    5.20
  -6   1   2   75.06    4.95
   5  -1  -2   87.86    5.54
   5  -1  -2   81.72    5.64
  -5   1   2   85.74    5.44
   4  -1  -2  184.88   11.75
   4  -1  -2  197.30   11.89
  -4   1   2  190.75   11.71
   3  -1  -2  222.88   14.39
   3  -1  -2  244.86   14.51
  -3   1   2  244.45   14.39
  -3   1   2  254.33   14.39
  -3   1   2  214.41   14.39
   2  -1  -2   20.32    1.30
   2  -1  -2   16.78    1.25
   2  -1  -2   20.44    1.37
  -2   1   2   14.15    1.49
  -2   1   2   20.61    1.29
  -2   1   2   15.63    1.25
   1  -1  -2   36.25    2.31
   1  -1  -2   35.55    2.34
   1  -1  -2   31.68    2.45
   1  -1  -2   40.45    2.43
  -1   1   2   40.25    2.46
  -1   1   2   35.08    2.34
  -1   1   2   34.75    2.30
   0  -1  -2  549.48   33.15
   0  -1  -2  525.19   33.08
   0  -1  -2  522.58   33.18
   0  -1  -2  579.42   33.26
   0   1   2  510.42   33.08
   0   1   2  600.91   33.27
  -1  -1  -2   74.84    4.61
  -1  -1  -2   76.77    4.54
  -1  -1  -2   68.24    4.71
  -1  -1  -2   61.22    4.78
   1   1   2   76.51    4.73
   1   1   2   73.61    4.62
   1   1   2   73.05    4.86
   1   1   2   83.42    4.56
  -2  -1  -2   37.97    2.32
  -2  -1  -2   35.78    2.38
   2   1   2   38.32    2.71
   2   1   2   35.96    2.50
  -3  -1  -2   -0.09    0.34
  -3  -1  -2    0.30    0.36
   3   1   2   -0.28    0.62
   3   1   2   -0.72    0.43
   3   1   2    0.55    0.57
  -4  -1  -2   13.26    1.16
   4   1   2   13.40    1.63
   4   1   2   11.50    1.65
   4   1   2   11.70    1.34
  -5  -1  -2   -0.88    0.85
  -5  -1  -2    0.43    0.50
   5   1   2    0.56    1.01
   5   1   2    0.46    0.71
  -6  -1  -2    5.60    1.26
  -6  -1  -2    5.10    0.86
   6   1   2    4.09    1.56
   6   1   2    6.00    1.10
  -7  -1  -2    1.63    0.80
  -7  -1  -2    1.27    1.25
   7   1   2    3.10    1.77
   7   1   2    1.59    1.08
  -8  -1  -2   15.59    2.52
  -8  -1  -2   15.55    1.90
   8   1   2   17.98    3.07
   8   1   2   14.27    2.30
  -9  -1  -2   25.01    2.95
  -9  -1  -2   24.62    2.61
   9   1   2   24.30    3.85
   9   1   2   25.80    3.02
 -10  -1  -2    5.82    1.64
 -10  -1  -2    8.45    2.31
  10   1   2   11.74    3.39
 -11  -1  -2    7.60    1.96
  11   1   2    8.32    3.83
 -12  -1  -2   25.93    3.80
  12   1   2   19.25    4.85
 -13   2   2    3.14    2.44
 -13   2   2   -0.60    3.34
  12  -2  -2    4.14    3.43
 -12   2   2   -0.04    2.86
  11  -2  -2   -0.45    2.80
  11  -2  -2    1.58    3.86
 -11   2   2    2.28    2.58
  10  -2  -2   -3.46    2.95
  10  -2  -2   -2.10    2.24
 -10   2   2    1.57    1.67
 -10   2   2    0.36    2.20
   9  -2  -2    3.02    2.05
   9  -2  -2    2.42    2.31
  -9   2   2    3.32    2.14
  -9   2   2    2.49    1.45
   8  -2  -2   24.69    3.26
   8  -2  -2   28.28    3.19
  -8   2   2   31.13    2.69
  -8   2   2   21.20    3.55
   7  -2  -2   39.87    3.54
   7  -2  -2   41.01    3.44
  -7   2   2   40.68    3.14
   6  -2  -2   -0.28    1.08
   6  -2  -2    0.42    0.92
  -6   2   2    1.60    1.38
  -6   2   2    1.01    0.77
   5  -2  -2   38.86    3.06
   5  -2  -2   42.13    2.94
  -5   2   2   41.48    2.89
   4  -2  -2  246.59   14.52
   4  -2  -2  201.16   14.96
   4  -2  -2  249.97   14.67
  -4   2   2  248.79   14.56
   3  -2  -2   73.13    4.58
   3  -2  -2   65.77    4.91
   3  -2  -2   68.00    4.42
  -3   2   2   69.54    4.43
  -3   2   2   77.65    4.54
   2  -2  -2    5.24    0.78
   2  -2  -2    6.60    0.76
   2  -2  -2    4.97    0.51
   2  -2  -2    6.90    1.10
  -2   2   2    5.89    0.70
  -2   2   2    6.13    0.54
   1  -2  -2  100.35    6.50
   1  -2  -2   97.73    6.53
   1  -2  -2  107.17    6.46
   1  -2  -2  108.74    6.36
  -1   2   2   99.84    6.43
  -1   2   2  108.18    6.51
   0  -2  -2  333.00   19.18
   0  -2  -2  281.93   19.06
   0  -2  -2  310.79   19.33
   0   2   2  286.82   19.10
   0   2   2  347.73   19.14
   0   2   2  289.52   18.97
   0   2   2  294.75   19.28
   0   2   2  361.97   19.01
  -1  -2  -2  498.84   31.96
   1   2   2  547.87   32.10
   1   2   2  538.51   32.19
  -2  -2  -2   55.78    3.35
  -2  -2  -2   54.28    3.38
  -2  -2  -2   52.90    3.48
   2   2   2   55.91    3.66
   2   2   2   54.41    3.66
  -3  -2  -2   61.70    3.93
  -3  -2  -2   61.37    3.84
  -3  -2  -2   61.48    3.96
   3   2   2   63.10    4.17
   3   2   2   60.41    4.08
  -4  -2  -2  197.22   12.26
  -4  -2  -2  204.74   12.28
   4   2   2  198.82   12.49
   4   2   2  195.03   12.36
  -5  -2  -2  152.90    9.48
  -5  -2  -2  148.45    9.44
   5   2   2  151.96    9.76
   5   2   2  151.08    9.55
  -6  -2  -2  209.73   13.14
  -6  -2  -2  207.38   13.12
   6   2   2  221.33   13.58
   6   2   2  206.92   13.22
  -7  -2  -2  105.45    6.60
  -7  -2  -2  101.53    6.58
   7   2   2  107.00    7.33
   7   2   2   88.37    6.67
  -8  -2  -2   85.64    5.75
  -8  -2  -2   83.97    5.74
   8   2   2   82.90    5.94
   8   2   2   85.34    6.88
  -9  -2  -2  108.25    6.95
  -9  -2  -2   98.72    6.93
   9   2   2  103.60    7.19
   9   2   2  100.94    8.39
 -10  -2  -2   55.72    4.56
  10   2   2   60.30    6.73
 -11  -2  -2   59.64    5.01
  11   2   2   59.40    7.37
 -12  -2  -2   48.12    4.98
  12   2   2   45.46    7.55
  13  -3  -2   20.16    4.80
 -13   3   2   14.05    4.12
  12  -3  -2   32.25    4.61
 -12   3   2   33.80    5.60
  11  -3  -2   54.80    5.66
 -11   3   2   44.00    5.91
  10  -3  -2   58.92    5.18
  10  -3  -2   39.53    6.08
 -10   3   2   38.59    5.40
 -10   3   2   61.02    4.51
   9  -3  -2   48.49    4.66
  -9   3   2   52.95    4.17
   8  -3  -2   82.06    6.11
  -8   3   2   86.62    5.82
   7  -3  -2   87.34    5.80
   7  -3  -2   71.06    5.74
  -7   3   2   75.22    6.26
  -7   3   2   93.06    5.59
   6  -3  -2  153.18   10.10
   6  -3  -2  140.59   10.80
   6  -3  -2  169.06   10.24
  -6   3   2  172.40   10.08
   5  -3  -2  569.02   32.48
   5  -3  -2  518.71   32.30
   5  -3  -2  475.21   32.84
  -5   3   2  560.77   32.38
   4  -3  -2  431.44   25.85
   4  -3  -2  423.78   25.68
   4  -3  -2  403.33   26.16
  -4   3   2  406.14   25.64
  -4   3   2  450.26   25.82
   3  -3  -2  195.20   12.16
   3  -3  -2  183.17   11.91
  -3   3   2  199.60   11.93
   2  -3  -2  446.09   27.05
   2  -3  -2  465.79   27.16
  -2   3   2  422.75   27.04
   1  -3  -2  443.67   27.28
  -1   3   2  485.78   27.30
  -1   3   2  414.26   27.11
   0  -3  -2  177.03   11.37
   0  -3  -2  187.98   11.23
   0   3   2  172.47   11.52
   0   3   2  192.36   11.12
  -1  -3  -2  130.91    8.23
   1   3   2  134.92    8.28
  -2  -3  -2  289.42   18.11
   2   3   2  299.33   18.38
   2   3   2  302.30   18.21
  -3  -3  -2  309.47   18.69
  -3  -3  -2  295.82   18.68
  -3  -3  -2  316.82   18.87
   3   3   2  303.87   18.99
   3   3   2  318.80   19.06
  -4  -3  -2   46.42    3.17
  -4  -3  -2   45.54    2.99
  -4  -3  -2   46.47    3.00
   4   3   2   49.35    3.39
   4   3   2   44.81    3.39
  -5  -3  -2   68.07    4.84
  -5  -3  -2   76.33    4.70
   5   3   2   74.31    5.16
   5   3   2   75.58    5.01
  -6  -3  -2  144.35    9.06
  -6  -3  -2  138.50    8.90
   6   3   2  140.74    9.18
   6   3   2  147.83    9.46
  -7  -3  -2   39.71    3.08
  -7  -3  -2   39.32    2.94
   7   3   2   41.11    3.96
   7   3   2   38.58    3.34
  -8  -3  -2   47.96    3.43
  -8  -3  -2   44.44    3.62
   8   3   2   46.34    3.89
   8   3   2   45.21    4.74
  -9  -3  -2   63.81    4.63
   9   3   2   56.76    4.86
   9   3   2   61.92    6.18
 -10  -3  -2   23.03    2.90
  10   3   2   17.61    3.99
 -11  -3  -2    1.25    1.96
  11   3   2    6.06    3.75
 -12  -3  -2    3.40    2.52
  12   3   2    2.13    4.33
  13  -4  -2   35.53    5.16
 -13   4   2   27.96    5.06
  12  -4  -2   51.11    5.95
 -12   4   2   34.25    5.32
  11  -4  -2  101.22    8.10
  10  -4  -2   82.92    6.63
 -10   4   2   82.57    6.15
   9  -4  -2   22.85    3.42
   9  -4  -2   29.25    3.56
  -9   4   2   22.53    3.64
  -9   4   2   30.86    3.12
   8  -4  -2   64.54    5.03
  -8   4   2   59.68    4.66
  -8   4   2   66.84    5.53
   7  -4  -2  159.36   11.64
   7  -4  -2  167.15   10.68
  -7   4   2  167.81   10.53
   6  -4  -2  112.39    8.58
   6  -4  -2  135.28    9.35
   6  -4  -2  146.07    8.71
  -6   4   2  142.24    8.60
   5  -4  -2   46.70    3.73
   5  -4  -2   35.59    3.05
   5  -4  -2   48.38    3.25
  -5   4   2   40.37    2.82
  -5   4   2   45.31    3.15
   4  -4  -2  116.70    7.65
   4  -4  -2  122.92    7.97
  -4   4   2  122.33    7.67
   3  -4  -2  251.18   15.07
   3  -4  -2  239.76   14.92
  -3   4   2  236.28   14.94
   2  -4  -2   17.10    1.48
   2  -4  -2   18.54    1.58
  -2   4   2   17.01    1.53
   1  -4  -2   85.08    5.48
   1  -4  -2   91.30    5.54
  -1   4   2   86.45    5.70
  -1   4   2   89.46    5.53
   0  -4  -2   18.37    1.87
   0  -4  -2   22.56    1.46
   0   4   2   19.62    2.06
   0   4   2   21.17    1.48
   0   4   2   22.11    1.59
  -1  -4  -2   63.55    4.06
   1   4   2   60.26    4.51
   1   4   2   61.62    4.03
  -2  -4  -2   99.43    6.30
   2   4   2   99.59    6.36
  -3  -4  -2   -0.31    0.47
   3   4   2    0.44    0.65
   3   4   2    1.38    0.92
  -4  -4  -2    6.23    0.82
  -4  -4  -2    6.94    0.69
  -4  -4  -2    5.87    0.92
   4   4   2    5.51    1.13
   4   4   2    7.60    1.25
  -5  -4  -2    8.52    1.33
  -5  -4  -2    9.12    0.93
   5   4   2    7.13    1.40
   5   4   2    9.00    1.43
  -6  -4  -2    0.44    0.84
  -6  -4  -2    1.50    0.61
   6   4   2    3.07    1.22
   6   4   2    1.27    1.28
  -7  -4  -2    2.11    1.04
  -7  -4  -2    1.80    0.81
   7   4   2    1.03    1.33
   7   4   2    0.44    1.60
  -8  -4  -2    4.86    1.37
   8   4   2    4.49    1.67
   8   4   2    4.30    2.19
  -9  -4  -2   10.23    1.81
   9   4   2    9.25    2.98
 -10  -4  -2   23.13    3.15
  10   4   2   18.41    4.08
 -11  -4  -2   19.10    2.83
  11   4   2   19.32    4.54
  13  -5  -2    3.98    4.32
 -13   5   2   -1.56    4.16
  12  -5  -2    9.37    3.56
 -12   5   2    5.46    3.65
  11  -5  -2    2.00    2.87
 -11   5   2    0.61    2.13
 -11   5   2    1.97    3.10
  10  -5  -2   -0.90    2.32
 -10   5   2    0.40    2.69
 -10   5   2   -0.02    1.77
   9  -5  -2    0.11    1.96
  -9   5   2    1.19    2.26
  -9   5   2    0.62    1.48
   8  -5  -2    1.57    1.54
   8  -5  -2    3.02    3.02
   8  -5  -2    2.80    1.69
  -8   5   2    0.69    1.29
   7  -5  -2    5.07    1.36
   7  -5  -2    4.34    2.34
   7  -5  -2    5.32    1.64
  -7   5   2    3.53    1.22
   6  -5  -2   69.54    4.27
   6  -5  -2   55.56    5.12
   6  -5  -2   65.27    4.59
  -6   5   2   61.53    4.50
   5  -5  -2   35.71    2.88
   5  -5  -2   35.11    3.30
  -5   5   2   37.35    2.85
   4  -5  -2    0.85    0.96
   4  -5  -2    2.40    0.85
  -4   5   2    1.51    0.79
   3  -5  -2  204.19   12.49
   3  -5  -2  202.50   12.46
  -3   5   2  193.75   12.48
   2  -5  -2  334.82   19.98
   2  -5  -2  321.73   20.13
  -2   5   2  323.47   20.08
   1  -5  -2   55.18    4.35
   1  -5  -2   63.87    4.08
   1  -5  -2   66.51    4.08
  -1   5   2   66.09    4.04
  -1   5   2   65.56    4.35
   0  -5  -2  116.21    6.59
   0  -5  -2   95.21    6.95
   0   5   2  104.39    7.13
   0   5   2  112.42    6.68
   0   5   2  103.95    6.62
  -1  -5  -2  177.23   10.72
  -1  -5  -2  178.80   10.43
   1   5   2  154.35   10.46
   1   5   2  164.23   10.63
   1   5   2  186.70   11.22
  -2  -5  -2  185.84   11.35
   2   5   2  179.59   11.37
  -3  -5  -2  126.42    7.55
   3   5   2  121.27    7.64
   3   5   2  106.48    7.93
  -4  -5  -2  170.78   10.72
   4   5   2  176.91   11.09
   4   5   2  164.60   10.85
  -5  -5  -2  259.98   15.53
  -5  -5  -2  259.18   15.88
   5   5   2  250.41   16.11
   5   5   2  251.15   16.06
  -6  -5  -2   99.90    6.09
  -6  -5  -2   99.04    6.51
   6   5   2   92.46    6.82
   6   5   2   96.50    6.76
  -7  -5  -2   70.68    5.01
   7   5   2   66.85    5.57
   7   5   2   70.84    5.30
  -8  -5  -2  116.14    7.80
   8   5   2  119.93    8.66
   8   5   2  112.09    8.01
  -9  -5  -2   89.58    6.26
   9   5   2   79.22    7.63
 -10  -5  -2   45.44    4.35
  10   5   2   43.95    6.58
 -11  -5  -2   50.14    5.00
  11   5   2   46.28    7.60
 -13   6   2    7.05    4.67
 -12   6   2   33.85    5.32
  11  -6  -2   48.24    5.52
 -11   6   2   46.32    6.26
 -11   6   2   49.81    4.98
  10  -6  -2   25.18    3.38
 -10   6   2   20.35    3.43
 -10   6   2   24.83    3.95
   9  -6  -2  127.58   10.51
   9  -6  -2  125.57    8.99
  -9   6   2  135.19    8.85
   8  -6  -2  227.47   16.39
   8  -6  -2  242.40   15.41
  -8   6   2  252.60   15.35
   7  -6  -2  161.28   11.22
   7  -6  -2  158.35   10.47
  -7   6   2  165.07   10.46
   6  -6  -2  101.66    6.95
   6  -6  -2   92.34    6.38
  -6   6   2   89.92    6.34
   5  -6  -2  153.01    9.69
   5  -6  -2  152.68    9.94
  -5   6   2  149.06    9.71
   4  -6  -2  248.74   15.18
   4  -6  -2  242.26   15.07
  -4   6   2  235.84   15.12
   3  -6  -2  268.56   16.15
   3  -6  -2  245.17   16.03
  -3   6   2  264.81   16.15
   2  -6  -2  445.64   26.97
  -2   6   2  439.22   27.15
   1  -6  -2  355.49   21.56
   1  -6  -2  358.27   21.92
  -1   6   2  342.80   21.52
  -1   6   2  360.18   21.87
   0  -6  -2  282.83   15.88
   0  -6  -2  227.41   16.25
   0   6   2  272.90   15.97
   0   6   2  256.60   16.44
  -1  -6  -2  351.39   20.88
  -1  -6  -2  342.80   21.21
   1   6   2  358.03   21.67
   1   6   2  327.27   21.07
  -2  -6  -2  310.29   19.35
   2   6   2  304.55   19.34
   2   6   2  329.96   19.90
  -3  -6  -2  158.29    9.12
   3   6   2  127.77    9.10
  -4  -6  -2  118.06    7.24
   4   6   2  105.59    7.71
   4   6   2  108.08    7.34
  -5  -6  -2  203.79   12.65
   5   6   2  194.83   12.84
   5   6   2  203.12   13.03
  -6  -6  -2   88.05    5.88
   6   6   2   83.63    6.26
   6   6   2   82.46    6.21
  -7  -6  -2   51.85    3.90
   7   6   2   45.49    4.62
   7   6   2   46.32    4.36
  -8  -6  -2   25.95    2.92
   8   6   2   26.22    4.33
  -9  -6  -2    3.47    1.77
   9   6   2    1.28    2.85
 -10  -6  -2    8.78    2.25
  10   6   2   12.68    3.95
 -11  -6  -2   25.29    4.24
  11   6   2   21.66    5.27
  13  -7  -2   37.34    5.53
 -13   7   2   28.54    5.76
  12  -7  -2   45.00    6.46
 -12   7   2   52.03    7.04
  11  -7  -2   33.38    5.03
 -11   7   2   40.27    5.83
 -11   7   2   39.90    4.61
  10  -7  -2   61.34    5.73
 -10   7   2   66.75    6.37
 -10   7   2   63.72    5.42
   9  -7  -2  116.33    9.55
   9  -7  -2  112.12    8.07
  -9   7   2  110.00    7.89
   8  -7  -2   74.60    5.56
   8  -7  -2   63.65    6.63
  -8   7   2   74.22    5.41
   7  -7  -2   22.55    3.61
   7  -7  -2   23.56    2.89
  -7   7   2   27.74    2.78
   6  -7  -2   57.93    4.35
   6  -7  -2   54.86    4.71
  -6   7   2   57.74    4.33
   5  -7  -2  190.39   11.64
   5  -7  -2  193.21   11.84
  -5   7   2  165.88   11.64
   4  -7  -2   47.13    3.53
   4  -7  -2   43.88    3.44
  -4   7   2   45.13    3.52
   3  -7  -2    0.97    1.02
   3  -7  -2    2.09    0.86
  -3   7   2    2.18    0.97
   2  -7  -2   52.04    3.77
   2  -7  -2   61.09    3.94
  -2   7   2   63.27    3.73
  -2   7   2   54.98    4.18
   1  -7  -2   39.39    2.71
   1  -7  -2   41.33    3.26
  -1   7   2   39.27    3.19
  -1   7   2   37.63    2.67
   0  -7  -2    0.16    0.49
   0  -7  -2    0.01    1.00
   0   7   2    0.83    0.59
   0   7   2    0.42    1.10
  -1  -7  -2    4.02    1.07
  -1  -7  -2    3.20    0.56
   1   7   2    4.49    1.46
   1   7   2    1.54    0.67
   1   7   2    2.24    0.78
  -2  -7  -2    8.10    0.80
  -2  -7  -2    7.30    1.20
   2   7   2    9.11    1.85
   2   7   2    7.18    0.95
   2   7   2    7.40    1.19
  -3  -7  -2    0.78    0.86
   3   7   2    0.24    1.66
   3   7   2   -0.31    0.93
  -4  -7  -2   -0.43    0.95
   4   7   2    3.02    1.75
   4   7   2    1.58    1.16
  -5  -7  -2    0.20    1.03
   5   7   2    1.60    1.41
   5   7   2    1.50    1.82
  -6  -7  -2    6.82    1.52
   6   7   2    9.71    2.18
  -7  -7  -2   19.53    2.65
   7   7   2   19.31    2.84
   7   7   2   13.51    2.76
  -8  -7  -2   24.54    3.18
   8   7   2   21.42    3.64
  -9  -7  -2   10.89    2.25
   9   7   2    7.47    3.49
 -10  -7  -2   15.09    2.75
  10   7   2   13.64    4.47
  13  -8  -2   -1.19    4.28
 -13   8   2   -0.08    4.50
  12  -8  -2    8.28    3.71
 -12   8   2    6.10    4.06
 -12   8   2    5.39    4.20
  11  -8  -2    9.64    3.28
 -11   8   2    9.15    2.77
 -11   8   2    5.09    3.49
  10  -8  -2   -0.75    4.38
  10  -8  -2    0.53    2.58
 -10   8   2   -0.76    2.03
   9  -8  -2   10.20    2.49
   9  -8  -2    7.84    3.77
  -9   8   2   13.26    2.25
   8  -8  -2   -0.68    1.84
   8  -8  -2    1.78    2.65
  -8   8   2    0.75    1.49
   7  -8  -2    0.40    2.20
   7  -8  -2   -1.09    1.57
  -7   8   2    1.63    1.31
   6  -8  -2   17.79    2.57
   6  -8  -2   17.09    2.76
  -6   8   2   16.98    2.41
   5  -8  -2   23.00    2.78
   5  -8  -2   27.59    2.86
  -5   8   2   26.67    2.68
   4  -8  -2   66.06    4.76
   4  -8  -2   67.48    4.93
  -4   8   2   66.97    4.90
   3  -8  -2   83.76    5.41
   3  -8  -2   69.58    5.68
  -3   8   2   87.42    5.71
   2  -8  -2   34.86    2.65
  -2   8   2   34.72    3.06
  -2   8   2   35.85    2.44
   1  -8  -2  192.27   11.69
   1  -8  -2  181.34   11.16
  -1   8   2  176.35   11.64
  -1   8   2  171.91   11.12
   0  -8  -2  252.14   14.55
   0   8   2  214.25   15.24
   0   8   2  243.28   14.66
  -1  -8  -2  220.70   12.71
  -1  -8  -2  206.02   13.21
   1   8   2  197.89   13.59
   1   8   2  204.16   12.94
  -2  -8  -2  142.04    9.45
  -2  -8  -2  146.41    8.95
   2   8   2  141.43    9.37
   2   8   2  156.35   10.08
  -3  -8  -2   72.22    5.03
   3   8   2   69.23    5.04
   3   8   2   69.97    5.80
  -4  -8  -2  143.90    9.31
   4   8   2  140.21    9.40
  -5  -8  -2  116.40    7.63
   5   8   2  108.39    7.87
  -6  -8  -2   95.60    6.64
   6   8   2   97.14    7.13
   6   8   2   88.17    7.32
  -7  -8  -2   78.75    6.11
   7   8   2   83.83    6.80
   7   8   2   83.69    6.91
  -8  -8  -2   25.06    3.42
   8   8   2   30.20    4.33
  -9  -8  -2   34.06    4.24
   9   8   2   35.47    5.15
 -10  -8  -2   56.70    5.69
  10   8   2   53.96    8.52
  12  -9  -2   25.72    4.68
 -12   9   2   33.63    5.52
 -12   9   2   41.25    5.39
  11  -9  -2   42.33    5.78
 -11   9   2   41.41    6.09
 -11   9   2   43.42    5.27
  10  -9  -2   91.54    9.35
  10  -9  -2   93.18    7.69
 -10   9   2  102.18    7.54
   9  -9  -2   84.56    6.56
   9  -9  -2   70.64    7.94
  -9   9   2   88.82    6.52
   8  -9  -2   60.15    5.14
  -8   9   2   61.97    5.07
   7  -9  -2  162.95   11.08
   7  -9  -2  159.13   10.55
  -7   9   2  156.45   10.59
   6  -9  -2  330.71   21.09
   6  -9  -2  332.27   20.92
  -6   9   2  339.72   21.00
   5  -9  -2  207.06   13.48
   5  -9  -2  212.72   13.55
  -5   9   2  211.58   13.54
   4  -9  -2  122.74    8.45
   4  -9  -2  124.61    8.19
  -4   9   2  124.86    8.40
   3  -9  -2  227.46   14.45
  -3   9   2  235.46   14.80
   2  -9  -2  314.17   20.71
   2  -9  -2  327.51   20.28
  -2   9   2  331.80   20.12
  -2   9   2  346.06   20.75
   1  -9  -2  221.52   13.60
   1  -9  -2  202.54   13.02
  -1   9   2  205.30   13.01
  -1   9   2  214.39   13.67
   0  -9  -2  175.18   10.11
   0  -9  -2  161.08   10.78
   0   9   2  137.98   10.89
   0   9   2  171.92   10.24
  -1  -9  -2  250.26   13.94
  -1  -9  -2  222.70   14.54
   1   9   2  202.69   14.16
   1   9   2  233.36   15.00
  -2  -9  -2  122.84    8.61
  -2  -9  -2  132.53    7.98
   2   9   2  137.30    9.19
   2   9   2  124.70    8.44
  -3  -9  -2   96.57    6.85
   3   9   2  108.46    7.66
   3   9   2   96.93    6.87
  -4  -9  -2  114.04    7.34
   4   9   2   89.31    7.97
   4   9   2  111.54    7.44
  -5  -9  -2   45.66    4.07
   5   9   2   42.79    4.33
  -6  -9  -2   32.65    3.57
   6   9   2   29.25    4.08
   6   9   2   26.73    4.63
  -7  -9  -2   41.56    4.34
   7   9   2   48.27    5.53
  -8  -9  -2   40.53    4.47
   8   9   2   39.20    6.17
  -9  -9  -2   14.75    2.94
   9   9   2   17.95    4.67
  12 -10  -2   67.94    7.70
 -12  10   2   89.63    8.29
 -12  10   2   73.17    7.45
  11 -10  -2   51.72    6.34
 -11  10   2   51.76    6.43
 -11  10   2   52.50    5.86
  10 -10  -2   48.34    5.40
  10 -10  -2   45.51    7.23
 -10  10   2   49.43    5.23
   9 -10  -2   77.35    6.74
   9 -10  -2   81.14    8.13
  -9  10   2   94.34    6.79
   8 -10  -2  148.23   11.17
   8 -10  -2  160.25   10.63
  -8  10   2  156.06   10.58
   7 -10  -2   88.26    6.61
   7 -10  -2   84.51    6.88
  -7  10   2   89.71    6.55
   6 -10  -2   70.97    5.70
   6 -10  -2   75.56    5.69
  -6  10   2   69.12    5.54
   5 -10  -2   40.07    3.87
   5 -10  -2   50.28    4.28
  -5  10   2   42.60    4.03
   4 -10  -2   32.44    3.00
   4 -10  -2   30.60    3.70
  -4  10   2   37.11    3.50
   3 -10  -2  127.62    8.40
  -3  10   2  130.65    8.84
   2 -10  -2   34.66    2.88
   2 -10  -2   38.44    3.81
  -2  10   2   34.72    3.53
  -2  10   2   34.36    2.62
   1 -10  -2    6.13    1.74
   1 -10  -2    6.71    1.17
  -1  10   2    7.70    1.88
  -1  10   2    6.75    1.15
   0 -10  -2   18.75    1.85
   0 -10  -2   17.73    2.81
   0  10   2   16.74    2.87
   0  10   2   20.37    2.09
  -1 -10  -2    2.33    1.60
  -1 -10  -2    4.84    0.95
   1  10   2    2.75    1.89
   1  10   2    3.44    1.22
  -2 -10  -2    2.69    1.13
  -2 -10  -2    3.23    1.63
   2  10   2    1.58    1.91
   2  10   2    3.13    1.32
  -3 -10  -2    0.16    1.45
   3  10   2   -2.89    1.94
   3  10   2    1.58    1.47
  -4 -10  -2    1.36    1.59
   4  10   2    2.52    2.46
   4  10   2   -1.59    1.69
  -5 -10  -2    9.07    2.01
   5  10   2    1.10    2.83
   5  10   2    5.50    2.29
  -6 -10  -2    3.61    1.92
   6  10   2    3.10    2.49
   6  10   2    3.27    3.02
  -7 -10  -2   -0.48    2.12
   7  10   2    5.50    3.01
  -8 -10  -2    6.56    2.70
   8  10   2    6.56    3.92
  -9 -10  -2   13.25    3.28
   9  10   2   15.20    4.96
  12 -11  -2    7.02    4.30
 -12  11   2    1.96    3.50
 -12  11   2    6.30    3.98
  11 -11  -2   -0.62    5.54
  11 -11  -2    2.84    3.71
 -11  11   2    2.11    2.81
  10 -11  -2   -2.23    4.50
  10 -11  -2    3.93    3.12
 -10  11   2   -3.01    2.37
   9 -11  -2   -1.44    3.51
   9 -11  -2    2.96    2.77
  -9  11   2    1.55    2.07
   8 -11  -2    1.31    3.02
   8 -11  -2    5.76    2.61
  -8  11   2    6.47    2.21
   7 -11  -2   28.90    3.96
   7 -11  -2   29.51    4.17
  -7  11   2   24.94    3.67
   6 -11  -2    2.66    2.22
   6 -11  -2    3.74    2.09
  -6  11   2    1.47    1.72
   5 -11  -2   23.40    3.51
   5 -11  -2   15.10    2.46
  -5  11   2   16.50    2.49
   4 -11  -2   88.41    6.33
  -4  11   2   92.26    6.75
   3 -11  -2   72.84    5.09
   3 -11  -2   59.78    5.88
  -3  11   2   76.03    5.65
   2 -11  -2   46.18    3.68
   2 -11  -2   50.05    4.48
  -2  11   2   48.85    4.50
  -2  11   2   46.53    3.46
   1 -11  -2   25.85    3.26
   1 -11  -2   28.12    2.49
  -1  11   2   25.93    2.47
  -1  11   2   22.44    3.65
   0 -11  -2   51.25    3.73
   0 -11  -2   52.96    4.71
   0  11   2   51.51    3.97
  -1 -11  -2   54.57    5.47
  -1 -11  -2   67.15    4.37
   1  11   2   62.09    5.77
   1  11   2   68.85    4.84
  -2 -11  -2   74.59    6.34
   2  11   2   82.38    5.89
   2  11   2   84.24    6.70
  -3 -11  -2  128.18    9.33
   3  11   2  141.72    9.85
   3  11   2  130.65    9.11
  -4 -11  -2   89.60    7.05
   4  11   2   94.34    7.06
   4  11   2   94.34    7.81
  -5 -11  -2   48.25    4.62
   5  11   2   33.01    4.72
   5  11   2   38.18    4.84
  -6 -11  -2   71.17    6.20
   6  11   2   70.79    6.83
  -7 -11  -2   87.38    7.47
   7  11   2   96.46    8.61
  -8 -11  -2   51.96    6.05
   8  11   2   61.09    8.21
 -12  12   2   27.59    5.10
 -12  12   2   33.23    4.99
  11 -12  -2   36.49    5.04
  11 -12  -2   20.33    6.67
 -11  12   2   36.77    5.92
  10 -12  -2   59.94    6.50
  10 -12  -2   49.92    7.92
 -10  12   2   51.07    5.91
   9 -12  -2   78.99    7.28
   9 -12  -2   81.32    8.15
  -9  12   2   81.40    6.93
   8 -12  -2   67.77    6.67
   8 -12  -2   77.35    7.22
  -8  12   2   74.43    6.32
   7 -12  -2   62.12    6.01
   7 -12  -2   63.85    6.09
  -7  12   2   64.72    5.66
   6 -12  -2   61.13    5.74
   6 -12  -2   55.64    5.26
  -6  12   2   60.04    5.32
   5 -12  -2   95.95    7.94
   5 -12  -2  109.78    7.47
   4 -12  -2  150.93   10.77
  -4  12   2  180.87   11.40
   3 -12  -2  134.74    8.72
   3 -12  -2  120.45    9.44
  -3  12   2  134.98    9.38
   2 -12  -2   95.95    6.72
   2 -12  -2  103.33    7.49
  -2  12   2   97.12    6.54
  -2  12   2  101.68    7.70
   1 -12  -2   84.05    6.20
   1 -12  -2   76.45    5.45
  -1  12   2   73.33    6.69
  -1  12   2   79.33    5.46
   0 -12  -2   76.09    5.16
   0 -12  -2   78.88    6.09
   0  12   2   76.37    5.42
   0  12   2   62.73    6.64
  -1 -12  -2   46.65    4.95
   1  12   2   39.67    5.17
   1  12   2   54.16    4.21
  -2 -12  -2   62.97    6.47
   2  12   2   84.47    6.76
   2  12   2   80.65    5.93
  -3 -12  -2  113.32    8.91
   3  12   2  120.76    8.56
   3  12   2  124.56    9.25
  -4 -12  -2   34.19    4.79
   4  12   2   34.74    5.34
   4  12   2   43.57    4.60
  -5 -12  -2   35.33    4.85
   5  12   2   42.59    5.11
   5  12   2   25.93    4.71
  -6 -12  -2   62.78    6.27
   6  12   2   65.86    7.04
  -7 -12  -2   21.46    3.99
   7  12   2   30.06    5.11
  11 -13  -2   48.59    7.13
  11 -13  -2   54.60    9.05
 -11  13   2   58.44    7.05
  10 -13  -2   67.82    7.09
  10 -13  -2   52.63    8.00
 -10  13   2   64.86    6.82
   9 -13  -2   21.76    4.24
   9 -13  -2   26.79    4.90
  -9  13   2   27.16    3.83
   8 -13  -2    6.54    3.42
   8 -13  -2    9.42    3.76
  -8  13   2    7.23    2.59
   7 -13  -2   72.83    6.62
   7 -13  -2   64.30    6.29
  -7  13   2   59.16    5.90
   6 -13  -2   58.94    5.34
   6 -13  -2   63.18    6.08
  -6  13   2   44.12    5.19
   5 -13  -2    9.84    2.47
   5 -13  -2    5.27    3.04
  -5  13   2   11.44    2.60
   4 -13  -2   26.92    3.49
  -4  13   2   32.65    4.18
   3 -13  -2   39.46    3.85
   3 -13  -2   43.26    5.19
  -3  13   2   43.88    4.80
   2 -13  -2    4.45    1.83
   2 -13  -2    6.99    2.54
  -2  13   2    6.74    2.61
   1 -13  -2    8.28    2.54
   1 -13  -2    7.96    1.90
  -1  13   2    7.96    2.92
  -1  13   2   12.61    1.88
   0 -13  -2   25.98    3.71
   0  13   2   17.17    3.58
   0  13   2   24.56    3.05
  -1 -13  -2    0.38    2.31
   1  13   2    4.36    2.63
   1  13   2    3.90    1.84
  -2 -13  -2    2.95    2.67
   2  13   2   -0.45    1.93
   2  13   2    2.22    2.57
  -3 -13  -2    0.13    2.69
   3  13   2    3.08    2.31
   3  13   2    1.93    2.76
  -4 -13  -2    2.65    2.90
   4  13   2    5.69    3.20
   4  13   2    4.57    2.69
  -5 -13  -2    5.37    3.20
   5  13   2   -0.23    3.02
  -6 -13  -2    9.81    3.83
   6  13   2   13.85    4.02
  11 -14  -2    3.06    6.40
 -11  14   2   -2.61    3.70
  10 -14  -2    1.13    4.35
  10 -14  -2   -1.86    5.13
 -10  14   2   -1.34    3.09
   9 -14  -2    9.94    4.83
   9 -14  -2   -1.64    3.91
  -9  14   2    6.30    2.96
   8 -14  -2   10.72    3.94
   8 -14  -2   12.10    4.22
  -8  14   2   10.32    2.92
   7 -14  -2    5.12    3.70
   7 -14  -2    0.88    3.18
  -7  14   2    0.06    2.41
   6 -14  -2   10.64    3.24
   6 -14  -2   12.03    3.87
  -6  14   2   11.64    2.88
   5 -14  -2   20.97    3.21
  -5  14   2   15.98    3.24
   4 -14  -2    4.42    3.36
   4 -14  -2    8.09    2.43
  -4  14   2    3.84    2.55
   3 -14  -2   22.13    3.86
   3 -14  -2   28.31    3.60
  -3  14   2   22.30    3.77
   2 -14  -2   26.89    4.57
   2 -14  -2   31.36    3.65
  -2  14   2   30.46    5.23
   1 -14  -2   23.39    3.40
  -1  14   2   21.57    4.26
   0 -14  -2   59.41    5.56
   0  14   2   54.28    4.84
   0  14   2   49.38    6.39
  -1 -14  -2   57.30    5.84
   1  14   2   60.11    5.26
   1  14   2   58.17    6.55
  -2 -14  -2   41.29    5.84
   2  14   2   49.69    5.03
   2  14   2   42.26    5.80
  -3 -14  -2   22.95    4.25
   3  14   2   26.48    3.69
   3  14   2   19.75    4.07
  -4 -14  -2   29.09    4.81
   4  14   2   33.36    4.91
   4  14   2   40.44    5.83
  -5 -14  -2   52.45    7.39
   5  14   2   47.58    7.13
  10 -15  -2   30.05    6.67
  10 -15  -2   19.76    6.59
 -10  15   2   29.05    4.74
   9 -15  -2   39.28    5.73
   9 -15  -2   22.04    5.71
  -9  15   2   37.46    5.83
   8 -15  -2   84.12    8.61
   8 -15  -2   97.91    9.51
  -8  15   2   83.51    7.87
   7 -15  -2  104.44    8.62
   7 -15  -2   86.38    9.10
  -7  15   2   94.69    8.28
   6 -15  -2   64.17    6.51
  -6  15   2   62.02    6.50
   5 -15  -2   58.37    5.99
  -5  15   2   66.80    6.41
   4 -15  -2   89.84    6.93
   4 -15  -2   73.71    8.09
  -4  15   2   92.44    7.95
   3 -15  -2   67.87    6.98
   3 -15  -2   56.19    5.58
  -3  15   2   69.67    7.19
   2 -15  -2   76.19    6.94
  -2  15   2   67.00    7.78
   1 -15  -2  141.75    9.70
  -1  15   2  108.36   10.64
   0 -15  -2   61.84    6.39
   0  15   2   69.64    7.53
  -1 -15  -2   37.70    5.36
   1  15   2   38.09    4.87
   1  15   2   34.66    5.03
  -2 -15  -2   49.86    6.64
   2  15   2   59.25    6.11
   2  15   2   57.30    6.86
  -3 -15  -2   47.81    7.05
   3  15   2   66.71    7.34
   3  15   2   64.14    6.80
  -4 -15  -2   28.28    5.29
   4  15   2   29.42    4.77
   9 -16  -2    7.77    6.01
   9 -16  -2   28.45    5.94
  -9  16   2   17.00    4.43
   8 -16  -2   28.82    5.90
   8 -16  -2   50.14    8.20
  -8  16   2   41.18    6.42
   7 -16  -2   36.66    6.14
   7 -16  -2   30.40    5.47
  -7  16   2   39.62    5.92
   6 -16  -2   14.77    4.23
  -6  16   2   17.89    3.76
   5 -16  -2   15.26    4.84
   5 -16  -2   23.14    4.22
   4 -16  -2   24.00    4.79
   4 -16  -2   24.17    4.04
  -4  16   2   25.78    4.60
   3 -16  -2   11.96    3.87
  -3  16   2   12.02    4.18
   2 -16  -2    9.47    3.45
  -2  16   2    8.44    4.40
   1 -16  -2    3.38    3.09
  -1  16   2    7.46    4.34
   0 -16  -2    1.56    2.93
   0  16   2   -1.36    3.58
  -1 -16  -2    2.17    3.13
   1  16   2    5.65    3.71
  -2 -16  -2    5.36    3.62
   2  16   2    5.33    3.78
  -3 -16  -2   -8.59    3.88
   3  16   2    6.59    3.92
   3  16   2    5.49    4.92
   8 -17  -2    0.46    6.47
   8 -17  -2    7.07    5.71
  -8  17   2    1.51    3.90
   7 -17  -2   -0.21    5.97
   7 -17  -2   10.62    4.96
  -7  17   2    0.22    3.60
   6 -17  -2    4.21    5.60
   6 -17  -2   11.58    4.70
  -6  17   2    8.41    3.80
   5 -17  -2   12.25    4.40
   5 -17  -2   -4.25    5.02
  -5  17   2   11.38    4.01
   4 -17  -2    7.76    4.77
  -4  17   2   10.81    4.35
   3 -17  -2   27.17    4.97
  -3  17   2   25.48    5.65
   2 -17  -2   33.48    4.87
  -2  17   2   26.64    6.03
   1 -17  -2   17.45    3.92
  -1  17   2   19.12    5.29
   0 -17  -2   18.07    3.94
   0  17   2   12.93    4.79
  -1 -17  -2   21.67    4.52
   1  17   2   28.25    5.27
  -2 -17  -2   49.37    7.34
   2  17   2   37.20    5.73
   6 -18  -2   53.33    8.04
   6 -18  -2   50.50    7.68
  -6  18   2   61.02    8.02
   5 -18  -2   43.52    7.19
  -5  18   2   52.56    8.54
   4 -18  -2   41.11    6.42
  -4  18   2   33.02    6.63
   3 -18  -2   43.96    6.27
  -3  18   2   45.71    7.25
   2 -18  -2   50.29    6.38
  -2  18   2   58.65    9.59
   1 -18  -2   35.84    5.20
  -1  18   2   27.50    6.17
   0  18  -3    7.51    6.09
   0 -18   3    1.52    3.91
  -1  18  -3   -0.54    4.89
   1 -18   3   -1.95    4.19
  -2  18  -3    8.96    4.78
  -3  18  -3   23.24    4.77
   3 -18   3   21.14    3.80
  -4  18  -3   20.97    4.56
   4 -18   3   25.11    4.00
  -5  18  -3   10.07    4.05
   5 -18   3   12.35    3.69
  -6  18  -3   14.14    4.26
   6 -18   3   14.77    4.29
   2  17  -3   42.77    6.15
  -2 -17   3   56.17    7.75
  -1 -17   3   26.91    4.56
   0  17  -3   30.26    5.87
   0 -17   3   34.51    4.81
  -1  17  -3   55.84    7.97
   1 -17   3   55.85    6.91
  -2  17  -3   86.97    8.20
   2 -17   3   66.83    6.30
   2 -17   3   93.61    8.54
  -3  17  -3   82.98    8.24
   3 -17   3   89.03    6.93
  -4  17  -3   61.90    6.78
   4 -17   3   51.15    5.47
  -5  17  -3   53.21    6.82
   5 -17   3   69.89    6.21
  -6  17  -3   89.00    8.12
   6 -17   3   86.08    7.58
  -7  17  -3   57.29    6.95
   7 -17   3   54.27    6.43
  -8  17  -3   27.11    4.66
   8 -17   3   18.64    4.70
   4  16  -3   49.29    6.64
  -4 -16   3   61.78    8.00
   3  16  -3   66.34    6.37
  -3 -16   3   48.98    7.90
   2  16  -3   38.29    4.97
  -2 -16   3   28.98    4.84
   1  16  -3   28.65    5.36
   1  16  -3   35.29    4.56
  -1 -16   3   34.46    5.64
   0  16  -3   40.87    7.02
   0  16  -3   50.79    6.22
   0 -16   3   59.45    6.33
  -1  16  -3   33.57    5.74
   1 -16   3   30.68    4.37
   1 -16   3   27.80    3.85
  -2  16  -3    6.04    3.12
   2 -16   3    7.49    3.62
   2 -16   3    7.95    2.47
  -3  16  -3   16.22    3.47
   3 -16   3   12.09    4.13
   3 -16   3   14.54    2.77
  -4  16  -3   34.89    5.40
   4 -16   3   44.45    4.50
  -5  16  -3   15.88    3.40
   5 -16   3   15.62    3.06
  -6  16  -3    3.20    2.89
   6 -16   3    3.44    2.80
  -7  16  -3    2.94    2.94
   7 -16   3    3.65    3.13
  -8  16  -3    8.13    3.49
   8 -16   3    6.94    3.77
  -9  16  -3    6.76    3.68
   9 -16   3   -4.09    4.30
   5  15  -3   -1.10    3.51
  -5 -15   3    6.46    3.68
   4  15  -3   -3.48    2.88
  -4 -15   3   -1.57    3.14
   3  15  -3   -0.52    2.63
  -3 -15   3    3.52    3.08
   2  15  -3    3.84    2.43
  -2 -15   3    1.39    3.23
   1  15  -3    1.80    2.11
   1  15  -3   -0.31    3.60
  -1 -15   3    2.57    2.93
   0  15  -3    6.25    3.18
   0  15  -3    5.65    2.03
   0 -15   3    2.39    1.96
   0 -15   3    7.06    2.89
  -1  15  -3   16.44    3.33
  -1  15  -3   16.86    2.37
   1 -15   3   13.65    2.47
   1 -15   3   16.90    3.41
  -2  15  -3   24.23    3.59
   2 -15   3   14.91    3.59
   2 -15   3   17.20    2.63
  -3  15  -3   10.08    2.87
   3 -15   3   13.98    2.45
  -4  15  -3   14.30    3.05
   4 -15   3    5.48    3.44
   4 -15   3   12.41    2.43
  -5  15  -3   36.95    4.94
   5 -15   3   43.74    4.45
  -6  15  -3   27.55    4.31
   6 -15   3   20.91    3.24
  -7  15  -3   12.02    3.05
   7 -15   3   12.94    3.20
  -8  15  -3   29.05    4.98
   8 -15   3   31.90    5.17
  -9  15  -3   39.17    6.01
   9 -15   3   37.86    5.99
 -10  15  -3   18.34    4.32
  10 -15   3   21.84    5.22
   6  14  -3   18.10    4.11
  -6 -14   3   20.75    3.91
   5  14  -3   34.00    5.45
  -5 -14   3   42.64    5.31
   4  14  -3   61.41    5.92
  -4 -14   3   52.37    5.89
   3  14  -3   30.92    4.48
  -3 -14   3   28.05    3.90
   2  14  -3   43.49    4.36
   2  14  -3   29.83    4.69
  -2 -14   3   33.22    4.95
   1  14  -3  125.13   10.65
   1  14  -3  155.92    9.71
  -1 -14   3  154.24    9.32
  -1 -14   3  122.00   10.26
   0  14  -3  103.81    8.13
   0  14  -3  100.10    7.13
   0 -14   3  101.97    8.09
   0 -14   3   98.14    6.96
  -1  14  -3   30.98    3.25
  -1  14  -3   29.19    4.34
   1 -14   3   34.86    4.58
   1 -14   3   29.19    3.21
  -2  14  -3   94.32    6.64
  -2  14  -3  100.79    7.60
   2 -14   3  100.31    6.90
   2 -14   3   91.20    7.93
  -3  14  -3  151.38   10.83
   3 -14   3  157.34   10.27
  -4  14  -3  107.91    8.05
   4 -14   3   95.66    8.21
   4 -14   3  112.66    7.56
  -5  14  -3   75.28    6.65
   5 -14   3   89.56    6.86
   5 -14   3   80.97    6.26
  -6  14  -3   92.02    7.36
   6 -14   3   92.06    7.06
  -7  14  -3   98.65    8.14
   7 -14   3  110.45    7.97
  -8  14  -3   56.69    5.88
   8 -14   3   50.13    5.81
  -9  14  -3   98.90    8.32
   9 -14   3   91.44    8.17
 -10  14  -3   97.90    8.89
  10 -14   3   96.67    9.49
   7  13  -3   86.30    8.11
  -7 -13   3   70.35    7.22
   6  13  -3   68.39    7.10
  -6 -13   3   68.19    6.40
   5  13  -3   41.77    5.35
  -5 -13   3   44.18    4.94
   4  13  -3   45.04    5.14
  -4 -13   3   48.77    4.93
   3  13  -3   73.80    5.78
   3  13  -3   52.48    6.64
  -3 -13   3   64.34    5.55
   2  13  -3   75.19    7.91
   2  13  -3  103.37    7.05
  -2 -13   3   95.46    6.40
  -2 -13   3   95.75    7.29
   1  13  -3   68.30    5.20
   1  13  -3   58.77    6.08
  -1 -13   3   57.26    5.81
  -1 -13   3   68.21    4.82
   0  13  -3   53.32    4.31
   0  13  -3   47.15    4.91
   0 -13   3   49.78    5.23
   0 -13   3   53.33    4.07
  -1  13  -3   65.92    5.67
  -1  13  -3   62.93    4.84
   1 -13   3   66.83    5.82
   1 -13   3   66.55    4.84
  -2  13  -3   75.57    5.55
  -2  13  -3   85.67    6.41
   2 -13   3   74.63    6.62
   2 -13   3   83.71    5.74
  -3  13  -3   62.16    5.29
  -3  13  -3   59.58    4.42
   3 -13   3   61.32    4.74
  -4  13  -3   25.18    3.62
   4 -13   3   31.07    4.24
   4 -13   3   28.64    3.02
  -5  13  -3   39.15    4.33
   5 -13   3   38.14    3.86
   5 -13   3   50.71    4.48
  -6  13  -3   39.61    4.54
   6 -13   3   47.26    4.62
   6 -13   3   48.83    4.42
  -7  13  -3    9.95    2.46
   7 -13   3    9.44    2.64
  -8  13  -3    0.91    2.27
   8 -13   3   -3.78    2.59
  -9  13  -3    5.70    2.89
   9 -13   3    9.42    3.46
 -10  13  -3    4.03    3.03
  10 -13   3    2.37    3.97
 -11  13  -3    3.58    3.47
  11 -13   3   -5.12    5.16
   8  12  -3   17.62    4.45
  -8 -12   3   13.79    3.40
   7  12  -3   10.32    3.60
  -7 -12   3   10.71    2.92
   6  12  -3    0.80    2.86
  -6 -12   3    0.77    2.14
   5  12  -3   -0.42    2.40
  -5 -12   3    0.28    1.96
   4  12  -3   14.93    2.72
  -4 -12   3   12.30    2.27
   3  12  -3    4.36    2.73
   3  12  -3    2.33    1.92
  -3 -12   3    5.48    1.86
  -3 -12   3    4.14    1.33
   2  12  -3   12.20    3.13
   2  12  -3   17.38    2.50
  -2 -12   3   17.67    2.26
  -2 -12   3   19.94    3.03
   1  12  -3    5.17    2.13
   1  12  -3    2.78    1.57
  -1 -12   3    1.23    1.84
  -1 -12   3    4.29    1.27
   0  12  -3    8.05    2.16
   0  12  -3   12.58    1.83
   0 -12   3    8.31    2.32
   0 -12   3    8.42    1.50
  -1  12  -3    0.83    1.19
  -1  12  -3    0.79    1.63
   1 -12   3   -0.79    1.81
   1 -12   3    1.28    1.17
  -2  12  -3   12.29    2.22
  -2  12  -3   14.95    1.97
   2 -12   3   14.42    2.08
   2 -12   3    8.14    2.41
  -3  12  -3    7.37    1.89
  -3  12  -3    5.89    1.21
   3 -12   3    1.09    2.05
   3 -12   3    6.01    1.59
  -4  12  -3   11.59    1.77
  -4  12  -3   14.27    2.35
   4 -12   3   14.70    2.26
   4 -12   3   16.66    2.48
  -5  12  -3   24.48    3.34
   5 -12   3   26.58    3.12
   5 -12   3   35.31    3.51
  -6  12  -3   33.26    3.85
   6 -12   3   38.76    3.86
   6 -12   3   36.94    3.65
  -7  12  -3   27.87    3.82
   7 -12   3   27.61    3.63
   7 -12   3   32.42    3.83
  -8  12  -3   69.83    6.21
   8 -12   3   69.94    6.05
  -9  12  -3   65.63    6.54
   9 -12   3   73.78    6.65
 -10  12  -3   40.42    5.75
  10 -12   3   38.32    6.59
 -11  12  -3   36.29    6.27
  11 -12   3   44.09    6.98
   8  11  -3   25.04    4.36
  -8 -11   3   25.67    4.26
   7  11  -3   29.76    5.19
  -7 -11   3   28.52    4.18
   6  11  -3   13.85    3.06
  -6 -11   3   10.96    2.45
   5  11  -3   37.91    4.50
  -5 -11   3   36.07    3.83
   4  11  -3   84.10    6.33
  -4 -11   3   80.78    5.94
  -4 -11   3   75.17    5.48
   3  11  -3   82.11    6.04
   3  11  -3   77.28    6.69
  -3 -11   3   77.83    5.70
  -3 -11   3   76.37    5.34
   2  11  -3   28.87    4.56
   2  11  -3   44.70    3.81
  -2 -11   3   37.75    3.56
  -2 -11   3   44.02    3.22
   1  11  -3   49.64    4.13
   1  11  -3   53.11    4.57
  -1 -11   3   49.90    4.30
  -1 -11   3   53.19    3.81
   0  11  -3  116.33    7.48
   0  11  -3  116.31    7.80
   0 -11   3  116.00    7.32
   0 -11   3   95.07    7.86
  -1  11  -3  225.25   14.62
  -1  11  -3  238.15   15.01
   1 -11   3  252.28   15.22
   1 -11   3  221.43   14.58
  -2  11  -3  139.94    8.97
  -2  11  -3  154.76    9.54
   2 -11   3  120.47    9.51
   2 -11   3  145.45    9.07
  -3  11  -3   74.52    5.54
  -3  11  -3   72.40    4.93
   3 -11   3   73.15    5.14
  -4  11  -3  114.05    7.75
  -4  11  -3  106.41    7.11
   4 -11   3  112.43    7.47
   4 -11   3  112.08    7.59
  -5  11  -3  108.21    7.16
  -5  11  -3  108.04    7.83
   5 -11   3  117.35    7.65
   5 -11   3  116.20    7.62
  -6  11  -3  102.99    7.88
   6 -11   3  114.99    7.60
   6 -11   3  116.34    7.75
  -7  11  -3   77.05    6.00
   7 -11   3   71.93    5.62
   7 -11   3   72.97    5.78
  -8  11  -3  105.73    7.97
   8 -11   3  104.09    7.87
  -9  11  -3   79.00    6.82
   9 -11   3   80.20    7.20
 -10  11  -3   46.83    5.47
  10 -11   3   35.72    6.17
 -11  11  -3   88.29    8.05
  11 -11   3   79.64   10.03
 -12  11  -3   56.82    7.95
  12 -11   3   70.08   11.67
   9  10  -3   68.12    7.66
  -9 -10   3   67.18    6.21
   8  10  -3   54.83    6.32
  -8 -10   3   55.58    5.15
   7  10  -3   26.10    3.80
  -7 -10   3   26.63    3.55
   6  10  -3   68.23    6.01
  -6 -10   3   65.87    5.31
   5  10  -3  208.21   13.51
  -5 -10   3  205.57   13.19
  -5 -10   3  199.09   12.79
   4  10  -3  115.84    9.50
   4  10  -3  144.66    9.22
  -4 -10   3  134.47    8.86
  -4 -10   3  134.30    8.53
   3  10  -3   49.27    4.75
   3  10  -3   47.29    4.02
  -3 -10   3   40.22    3.29
  -3 -10   3   43.91    3.62
   2  10  -3  118.10    7.56
   2  10  -3   91.97    7.85
  -2 -10   3  113.03    7.12
  -2 -10   3  113.62    7.36
   1  10  -3  173.53   11.78
   1  10  -3  192.13   11.68
  -1 -10   3  179.69   11.38
  -1 -10   3  180.24   11.61
   0  10  -3   83.62    6.12
   0  10  -3   97.61    6.44
   0 -10   3   94.74    6.54
   0 -10   3   89.36    5.99
  -1  10  -3  117.10    7.60
  -1  10  -3  106.41    7.21
   1 -10   3  112.63    7.85
   1 -10   3  107.84    7.19
  -2  10  -3  103.00    7.08
  -2  10  -3  103.77    6.69
   2 -10   3  101.23    6.75
  -3  10  -3   57.30    4.48
  -3  10  -3   54.75    3.97
   3 -10   3   62.14    4.52
   3 -10   3   56.92    4.15
  -4  10  -3   33.25    2.72
  -4  10  -3   36.17    3.30
   4 -10   3   36.62    3.15
   4 -10   3   41.06    3.26
  -5  10  -3   51.14    4.32
  -5  10  -3   53.87    3.70
   5 -10   3   54.20    4.02
   5 -10   3   52.01    4.16
  -6  10  -3   24.34    2.23
  -6  10  -3   25.44    3.06
   6 -10   3   27.63    2.96
   6 -10   3   19.80    2.77
  -7  10  -3   -1.95    1.54
   7 -10   3    0.13    1.70
   7 -10   3    2.25    1.71
  -8  10  -3   16.63    2.74
   8 -10   3   13.57    2.74
   8 -10   3   16.32    2.46
  -9  10  -3   13.89    2.85
   9 -10   3    9.60    3.28
 -10  10  -3    1.35    2.53
  10 -10   3   -2.74    3.86
 -11  10  -3   -2.99    2.88
  11 -10   3   -1.49    5.17
 -12  10  -3    2.29    3.56
  12 -10   3    8.20    7.32
  10   9  -3   12.35    4.34
 -10  -9   3   19.17    3.35
   9   9  -3    6.32    3.43
  -9  -9   3    7.00    2.37
   8   9  -3   15.06    3.22
  -8  -9   3   10.91    2.33
   7   9  -3   16.44    3.02
  -7  -9   3   15.54    2.38
   6   9  -3   10.47    2.49
  -6  -9   3   10.18    1.91
  -6  -9   3   13.52    1.71
   5   9  -3    2.42    1.81
  -5  -9   3    1.70    1.31
  -5  -9   3    1.69    1.06
   4   9  -3    1.26    2.03
   4   9  -3    0.95    1.51
  -4  -9   3    0.51    0.90
  -4  -9   3    0.69    1.09
   3   9  -3   17.08    2.47
   3   9  -3   15.87    2.62
  -3  -9   3   16.46    1.75
  -3  -9   3   15.80    2.03
   2   9  -3    7.01    1.50
   2   9  -3    3.87    1.74
  -2  -9   3    9.53    1.35
  -2  -9   3    6.67    1.24
   1   9  -3    5.12    1.29
   1   9  -3    5.16    1.31
  -1  -9   3    4.39    0.88
  -1  -9   3    5.38    1.14
   0   9  -3   65.74    4.57
   0   9  -3   66.40    4.73
   0  -9   3   61.87    4.38
   0  -9   3   66.59    4.75
  -1   9  -3   12.93    2.02
  -1   9  -3   14.00    1.63
   1  -9   3   10.86    1.47
   1  -9   3   13.03    2.01
  -2   9  -3    1.00    0.77
  -2   9  -3    1.02    1.09
   2  -9   3    1.21    0.83
   2  -9   3    0.32    1.20
  -3   9  -3   48.68    3.39
  -3   9  -3   47.08    3.79
   3  -9   3   45.08    3.49
   3  -9   3   50.90    3.76
  -4   9  -3   64.76    4.90
  -4   9  -3   67.84    4.50
   4  -9   3   72.53    4.67
   4  -9   3   62.91    4.71
  -5   9  -3   50.23    4.20
  -5   9  -3   54.39    3.71
   5  -9   3   51.49    4.00
   5  -9   3   54.35    3.92
  -6   9  -3   51.08    3.53
  -6   9  -3   44.47    4.02
   6  -9   3   48.67    4.00
   6  -9   3   45.40    3.76
  -7   9  -3   53.25    4.75
  -7   9  -3   59.02    4.13
   7  -9   3   64.15    4.88
   7  -9   3   50.35    4.43
  -8   9  -3   54.03    4.93
   8  -9   3   61.03    5.34
   8  -9   3   51.63    4.68
  -9   9  -3   44.12    4.95
   9  -9   3   45.25    4.62
   9  -9   3   53.88    5.47
 -10   9  -3   77.17    6.90
  10  -9   3   81.42    8.18
 -11   9  -3   54.66    6.21
  11  -9   3   55.28    9.02
 -12   9  -3   22.81    4.29
  12  -9   3   15.42    7.52
  10   8  -3   13.97    3.99
 -10  -8   3   11.41    2.81
   9   8  -3   12.73    3.33
  -9  -8   3   15.21    2.59
   8   8  -3   10.59    2.87
  -8  -8   3   11.87    2.25
   7   8  -3   47.78    4.79
  -7  -8   3   43.59    4.04
   6   8  -3  118.94    8.35
  -6  -8   3  116.96    7.93
  -6  -8   3  117.21    7.63
   5   8  -3   88.97    6.36
   5   8  -3   90.97    6.56
  -5  -8   3   91.21    6.21
  -5  -8   3   89.64    5.94
   4   8  -3   54.89    4.45
  -4  -8   3   54.28    3.79
  -4  -8   3   54.80    4.05
   3   8  -3  244.84   15.04
   3   8  -3  239.58   15.30
  -3  -8   3  229.19   14.64
  -3  -8   3  235.11   14.77
   2   8  -3  334.10   20.12
   2   8  -3  326.49   20.21
  -2  -8   3  319.59   19.82
  -2  -8   3  312.86   19.88
   1   8  -3  181.52   11.25
   1   8  -3  173.34   11.23
  -1  -8   3  176.27   11.10
  -1  -8   3  176.96   11.03
   0   8  -3  252.45   15.67
   0   8  -3  250.90   15.73
   0  -8   3  265.64   15.72
   0  -8   3  239.63   15.53
  -1   8  -3  231.22   14.05
  -1   8  -3  241.03   14.21
   1  -8   3  210.41   14.30
   1  -8   3  220.08   13.98
  -2   8  -3  246.78   14.83
  -2   8  -3  240.51   15.02
   2  -8   3  231.82   14.85
  -3   8  -3  204.80   14.31
  -3   8  -3  243.60   14.13
   3  -8   3  206.83   14.17
   3  -8   3  257.08   14.22
  -4   8  -3  293.03   18.81
  -4   8  -3  306.47   18.55
   4  -8   3  304.78   18.72
   4  -8   3  302.42   18.55
  -5   8  -3  296.38   19.22
  -5   8  -3  315.96   18.92
   5  -8   3  308.61   19.15
   5  -8   3  309.08   18.94
  -6   8  -3  113.82    8.23
  -6   8  -3  130.06    7.84
   6  -8   3  120.27    7.92
   6  -8   3  122.10    8.16
  -7   8  -3  173.67   11.22
  -7   8  -3  175.30   11.68
   7  -8   3  186.23   11.76
   7  -8   3  176.25   11.37
  -8   8  -3  165.88   11.00
  -8   8  -3  152.66   10.37
   8  -8   3  162.88   10.61
   8  -8   3  169.52   11.19
  -9   8  -3   67.02    5.88
   9  -8   3   71.97    6.48
   9  -8   3   68.60    5.56
 -10   8  -3   60.52    5.68
  10  -8   3   55.53    6.99
 -11   8  -3   52.49    5.90
  11  -8   3   38.03    6.87
 -12   8  -3   18.94    4.01
  12  -8   3    9.48    7.41
  11   7  -3   26.86    4.87
 -11  -7   3   34.45    4.70
  10   7  -3   26.38    4.21
 -10  -7   3   24.10    3.28
   9   7  -3   71.39    6.55
  -9  -7   3   68.75    5.59
   8   7  -3   98.26    7.72
  -8  -7   3  101.80    7.13
   7   7  -3  124.84    8.67
  -7  -7   3  121.60    8.26
  -7  -7   3  121.21    7.97
   6   7  -3  115.55    7.97
  -6  -7   3  105.85    7.35
  -6  -7   3  120.95    7.66
   5   7  -3  113.88    7.60
   5   7  -3  120.11    7.96
  -5  -7   3  111.85    7.43
  -5  -7   3  119.51    7.64
   4   7  -3  185.72   11.12
   4   7  -3  142.61   10.97
  -4  -7   3  171.01   10.66
  -4  -7   3  183.03   10.83
   3   7  -3  275.40   17.40
   3   7  -3  284.59   17.23
  -3  -7   3  266.97   16.97
  -3  -7   3  272.35   16.88
   2   7  -3  242.13   15.05
   2   7  -3  244.99   15.07
  -2  -7   3  238.99   14.78
  -2  -7   3  234.31   14.82
   1   7  -3   68.80    4.67
   1   7  -3   69.38    4.71
  -1  -7   3   67.69    4.49
  -1  -7   3   68.46    4.51
   0   7  -3  193.44   12.13
   0   7  -3  195.41   12.16
   0  -7   3  197.95   12.08
   0  -7   3  189.26   12.00
  -1   7  -3  345.21   19.88
  -1   7  -3  340.64   19.97
   1  -7   3  321.57   19.80
   1  -7   3  285.14   20.01
  -2   7  -3  110.06    7.46
  -2   7  -3  120.28    7.33
   2  -7   3  114.31    7.41
   2  -7   3  115.78    7.33
  -3   7  -3   38.12    2.68
  -3   7  -3   35.89    2.87
   3  -7   3   33.90    2.73
   3  -7   3   37.51    2.65
  -4   7  -3   81.18    4.87
  -4   7  -3   64.89    5.03
   4  -7   3   76.33    4.82
   4  -7   3   69.90    4.99
  -5   7  -3   60.82    4.04
  -5   7  -3   52.83    4.32
   5  -7   3   58.21    4.06
   5  -7   3   61.03    4.30
  -6   7  -3   14.14    1.84
  -6   7  -3   15.97    2.32
   6  -7   3   17.70    2.32
   6  -7   3   14.14    2.06
  -7   7  -3   60.69    4.70
  -7   7  -3   52.58    4.11
   7  -7   3   56.33    4.31
   7  -7   3   60.20    4.74
  -8   7  -3   23.97    3.21
  -8   7  -3   19.87    2.50
   8  -7   3   16.45    2.76
   8  -7   3   21.80    3.43
  -9   7  -3    5.30    2.12
  -9   7  -3    3.55    1.65
   9  -7   3    6.72    3.04
   9  -7   3    4.34    1.96
 -10   7  -3   -0.51    2.22
  10  -7   3   -2.50    2.19
  10  -7   3   -2.68    3.52
 -11   7  -3   -2.47    2.63
  11  -7   3    0.40    5.10
  12  -7   3   11.60    7.22
  11   6  -3   12.77    4.02
 -11  -6   3   12.76    2.76
  10   6  -3   23.11    3.95
 -10  -6   3   28.01    3.73
   9   6  -3   47.48    5.09
  -9  -6   3   42.47    4.17
   8   6  -3   18.29    2.80
  -8  -6   3   19.05    2.25
  -8  -6   3   15.57    2.64
   7   6  -3    1.85    1.78
  -7  -6   3    2.14    1.07
  -7  -6   3    1.61    1.24
   6   6  -3   13.37    2.09
  -6  -6   3   14.59    1.69
  -6  -6   3   11.66    1.96
   5   6  -3   30.11    2.49
   5   6  -3   34.66    3.14
  -5  -6   3   29.23    2.44
  -5  -6   3   33.14    2.67
   4   6  -3   -0.25    1.06
   4   6  -3    1.57    1.12
  -4  -6   3    0.06    0.73
  -4  -6   3    0.41    0.62
   3   6  -3   -1.14    1.30
   3   6  -3    0.98    0.94
  -3  -6   3    0.89    0.66
  -3  -6   3   -0.31    0.54
   2   6  -3    9.15    1.50
   2   6  -3    9.57    1.33
  -2  -6   3    9.37    1.08
  -2  -6   3    9.01    1.10
   1   6  -3    5.29    0.98
   1   6  -3    4.27    0.87
  -1  -6   3    3.81    0.69
  -1  -6   3    4.99    0.84
   0   6  -3    4.82    0.87
   0   6  -3    5.37    0.92
   0  -6   3    5.07    0.77
   0  -6   3    4.52    0.72
  -1   6  -3    4.69    0.88
  -1   6  -3    5.73    1.03
   1  -6   3    4.13    1.09
   1  -6   3    4.80    0.76
  -2   6  -3    8.65    1.29
  -2   6  -3    9.48    1.17
   2  -6   3    8.69    1.14
   2  -6   3    9.48    1.21
  -3   6  -3   31.49    2.59
  -3   6  -3   34.59    2.44
   3  -6   3   31.94    2.49
   3  -6   3   33.38    2.33
  -4   6  -3   87.04    5.63
  -4   6  -3   81.46    5.81
   4  -6   3   87.89    5.76
   4  -6   3   90.56    5.57
  -5   6  -3   73.20    5.21
  -5   6  -3   71.45    4.94
   5  -6   3   76.22    5.15
   5  -6   3   76.55    4.93
  -6   6  -3   57.77    4.57
  -6   6  -3   58.21    4.21
   6  -6   3   60.37    4.23
   6  -6   3   63.45    4.55
  -7   6  -3   48.65    3.74
  -7   6  -3   50.07    4.17
   7  -6   3   44.24    3.71
   7  -6   3   51.82    4.28
  -8   6  -3   58.08    4.91
  -8   6  -3   58.50    4.51
   8  -6   3   55.45    4.44
   8  -6   3   58.12    5.35
  -9   6  -3   50.18    4.82
  -9   6  -3   47.60    4.36
   9  -6   3   48.29    5.50
   9  -6   3   46.79    4.30
 -10   6  -3   64.94    5.56
 -10   6  -3   58.13    5.79
  10  -6   3   64.15    5.47
 -11   6  -3   72.66    6.71
 -12   6  -3   41.51    7.38
 -12   6  -3   59.84    6.38
 -13   6  -3   34.35    6.39
  11   5  -3    4.31    3.53
 -11  -5   3    1.14    2.12
  10   5  -3   10.66    3.12
 -10  -5   3    7.85    2.09
   9   5  -3   27.59    4.06
  -9  -5   3   19.87    2.69
  -9  -5   3   22.99    3.05
   8   5  -3   59.26    5.08
  -8  -5   3   57.26    4.27
  -8  -5   3   58.87    4.51
   7   5  -3   40.23    3.91
  -7  -5   3   40.47    3.16
  -7  -5   3   40.96    3.41
   6   5  -3   39.30    3.54
  -6  -5   3   43.62    3.28
  -6  -5   3   39.66    3.03
   5   5  -3   94.31    6.45
  -5  -5   3   92.98    6.06
  -5  -5   3   94.93    6.21
   4   5  -3  206.96   12.03
   4   5  -3  201.22   12.34
  -4  -5   3  194.79   12.04
  -4  -5   3  174.77   12.09
   3   5  -3  215.11   13.67
  -3  -5   3  214.38   13.44
  -3  -5   3  225.51   13.50
   2   5  -3   89.01    5.85
   2   5  -3   92.59    5.78
  -2  -5   3   86.11    5.64
  -2  -5   3   88.34    5.64
   1   5  -3  372.61   22.33
   1   5  -3  385.15   22.47
  -1  -5   3  359.28   22.30
  -1  -5   3  347.79   22.26
   0   5  -3  600.88   36.11
   0   5  -3  602.40   36.15
   0  -5   3  573.89   36.05
   0  -5   3  600.56   36.01
  -1   5  -3  518.04   30.35
  -1   5  -3  485.83   30.35
   1  -5   3  491.55   30.30
  -2   5  -3  359.14   21.41
  -2   5  -3  324.24   21.33
  -2   5  -3  329.25   21.46
   2  -5   3  359.67   21.43
   2  -5   3  380.22   21.32
  -3   5  -3  234.53   14.93
  -3   5  -3  234.89   14.82
   3  -5   3  247.65   14.71
   3  -5   3  245.66   14.89
  -4   5  -3  253.49   16.02
  -4   5  -3  246.16   16.16
   4  -5   3  267.81   15.95
   4  -5   3  274.05   16.16
  -5   5  -3  197.86   12.47
  -5   5  -3  193.97   12.62
   5  -5   3  197.14   12.38
   5  -5   3  210.99   12.65
  -6   5  -3  345.39   21.40
  -6   5  -3  345.77   21.25
   6  -5   3  361.32   21.48
   6  -5   3  324.49   21.09
  -7   5  -3  243.08   14.88
  -7   5  -3  244.30   15.01
   7  -5   3  233.16   15.17
   7  -5   3  220.43   14.64
  -8   5  -3   29.62    3.29
  -8   5  -3   30.35    3.38
   8  -5   3   25.50    3.93
   8  -5   3   22.95    2.90
  -9   5  -3   57.44    5.06
  -9   5  -3   60.18    5.18
   9  -5   3   50.96    4.61
 -10   5  -3  150.21   10.11
 -10   5  -3  152.69   10.19
  10  -5   3  124.14    9.66
 -11   5  -3   57.75    5.85
  11  -5   3   54.76    5.57
  11  -5   3   46.20    7.46
 -12   5  -3   28.52    5.27
 -12   5  -3   41.36    5.48
 -13   5  -3   25.13    5.65
  12   4  -3   35.83    5.77
 -12  -4   3   40.27    4.96
  11   4  -3   64.96    6.87
 -11  -4   3   68.01    5.70
  10   4  -3  124.24    9.06
 -10  -4   3  124.94    8.40
 -10  -4   3  110.64    8.08
   9   4  -3  105.25    7.57
  -9  -4   3   95.48    7.00
  -9  -4   3   99.83    6.83
   8   4  -3   62.39    5.26
  -8  -4   3   65.25    4.65
  -8  -4   3   66.13    4.79
   7   4  -3  151.37   10.24
  -7  -4   3  154.96    9.89
  -7  -4   3  159.26   10.00
   6   4  -3  285.44   17.80
  -6  -4   3  276.84   17.52
  -6  -4   3  289.60   17.61
   5   4  -3  123.87    8.29
  -5  -4   3  127.08    8.04
  -5  -4   3  129.42    8.10
   4   4  -3  143.48    9.35
  -4  -4   3  147.51    9.13
  -4  -4   3  147.12    9.17
   3   4  -3  302.31   18.54
   3   4  -3  316.03   18.38
  -3  -4   3  263.25   18.21
  -3  -4   3  301.55   18.36
  -3  -4   3  318.88   18.39
   2   4  -3  286.23   17.41
   2   4  -3  300.63   17.28
  -2  -4   3  287.88   17.27
  -2  -4   3  278.98   17.24
  -2  -4   3  258.83   17.16
   1   4  -3  291.90   17.80
   1   4  -3  295.67   17.94
  -1  -4   3  272.39   17.77
  -1  -4   3  293.25   17.83
  -1  -4   3  307.38   17.77
   0   4  -3  208.11   12.69
   0   4  -3  208.90   12.76
   0  -4   3  201.74   12.67
   0  -4   3  208.08   12.59
  -1   4  -3  371.21   21.84
  -1   4  -3  334.87   21.81
  -1   4  -3  370.89   21.66
   1  -4   3  354.83   21.80
  -2   4  -3  135.30    8.69
  -2   4  -3  137.77    8.65
   2  -4   3  141.13    8.49
   2  -4   3  141.74    8.66
  -3   4  -3  161.19   10.26
  -3   4  -3  168.69   10.14
   3  -4   3  173.20   10.31
   3  -4   3  153.66   10.29
   3  -4   3  169.59   10.13
  -4   4  -3  137.13    8.81
   4  -4   3  132.57    8.82
   4  -4   3  137.98    8.65
   4  -4   3  150.71    8.88
  -5   4  -3   28.54    2.47
   5  -4   3   24.84    2.10
   5  -4   3   26.03    2.33
   6  -4   3   24.02    2.30
   6  -4   3   23.50    2.17
   6  -4   3   20.21    2.53
  -7   4  -3    4.89    1.72
   7  -4   3    4.64    1.35
   7  -4   3    4.46    1.79
   7  -4   3    2.89    1.23
  -8   4  -3    3.79    2.05
  -8   4  -3    2.99    1.61
   8  -4   3    1.68    1.43
   8  -4   3    2.27    2.15
  -9   4  -3   12.21    2.83
  -9   4  -3   14.33    2.39
   9  -4   3   10.52    2.14
   9  -4   3   12.99    3.56
 -10   4  -3    7.69    3.09
 -10   4  -3    4.06    2.28
  10  -4   3    0.26    3.88
  10  -4   3    3.84    2.23
 -11   4  -3    5.73    3.32
 -11   4  -3    2.36    1.65
 -11   4  -3   -1.11    2.52
 -11   4  -3   -1.92    3.53
 -12   4  -3    2.56    2.38
 -12   4  -3   -2.92    3.84
 -12   4  -3   -2.86    2.94
  12   3  -3   32.68    5.51
 -12  -3   3   27.40    3.68
  11   3  -3   21.06    3.97
 -11  -3   3   24.39    3.65
  10   3  -3   14.43    3.10
 -10  -3   3   17.15    2.41
 -10  -3   3   16.76    2.33
   9   3  -3    7.38    2.26
  -9  -3   3    4.88    1.54
  -9  -3   3    6.87    1.61
   8   3  -3   49.44    4.45
  -8  -3   3   53.90    3.98
  -8  -3   3   49.59    3.92
   7   3  -3   93.26    6.78
   7   3  -3   99.03    7.03
  -7  -3   3   99.83    6.54
  -7  -3   3   99.78    6.53
   6   3  -3   20.55    2.31
   6   3  -3   22.05    2.68
  -6  -3   3   18.75    1.97
   5   3  -3    4.32    1.34
   5   3  -3    5.96    1.20
  -5  -3   3    5.55    0.96
   4   3  -3   -1.02    0.70
   4   3  -3   -0.22    0.89
  -4  -3   3    0.93    0.57
   3   3  -3   27.13    2.23
   3   3  -3   23.07    2.05
  -3  -3   3   26.12    1.91
   2   3  -3   77.51    5.10
   2   3  -3   81.25    5.11
  -2  -3   3   76.58    4.98
   1   3  -3   31.67    2.18
   1   3  -3   33.32    2.21
   1   3  -3   33.76    2.39
  -1  -3   3   32.57    2.18
  -1  -3   3   35.18    2.28
   0   3  -3   34.22    2.31
   0   3  -3   35.12    2.22
   0   3  -3   29.46    2.18
   0  -3   3   32.49    2.18
   0  -3   3   34.60    2.22
   0  -3   3   31.89    2.09
  -1   3  -3  313.18   19.54
  -1   3  -3  319.70   19.72
   1  -3   3  321.72   19.60
   1  -3   3  334.07   19.71
   1  -3   3  328.33   19.71
  -2   3  -3   82.27    5.45
  -2   3  -3   91.49    5.29
   2  -3   3   82.82    5.45
   2  -3   3   84.98    5.27
   2  -3   3   88.00    5.45
  -3   3  -3    3.78    0.76
  -3   3  -3    3.93    0.54
   3  -3   3    4.01    0.70
   3  -3   3    2.56    0.50
   3  -3   3    2.89    0.66
  -4   3  -3   54.82    3.78
   4  -3   3   56.88    3.65
   4  -3   3   52.45    3.61
   4  -3   3   45.13    3.38
  -5   3  -3  213.19   12.63
   5  -3   3  196.58   12.37
   5  -3   3  204.26   12.47
   5  -3   3  177.45   12.18
  -6   3  -3   85.79    6.28
   6  -3   3   92.68    5.90
   6  -3   3   81.04    6.08
   6  -3   3   86.91    5.71
  -7   3  -3   15.73    2.64
   7  -3   3   21.78    2.39
   7  -3   3   22.55    2.31
  -8   3  -3   53.42    5.65
   8  -3   3   54.16    5.68
   8  -3   3   72.96    4.92
   8  -3   3   69.02    4.84
   9  -3   3  136.06    9.04
   9  -3   3  134.03    9.02
   9  -3   3  128.60   10.30
 -10   3  -3   46.25    4.71
 -10   3  -3   49.54    3.79
 -10   3  -3   33.70    6.03
  10  -3   3   48.55    7.26
 -11   3  -3   25.02    3.11
 -11   3  -3   18.50    3.30
 -11   3  -3   18.92    4.64
 -11   3  -3   17.78    3.95
 -12   3  -3   42.35    6.12
 -12   3  -3   41.60    5.70
 -12   3  -3   35.36    4.95
 -12   3  -3   31.30    4.25
  12   2  -3    8.22    4.42
 -12  -2   3    5.94    2.42
  11   2  -3   17.66    3.89
 -11  -2   3   18.88    3.25
 -11  -2   3   22.82    3.45
  10   2  -3   15.15    2.97
 -10  -2   3   14.65    2.28
 -10  -2   3   12.65    2.12
   9   2  -3    8.22    2.53
   9   2  -3   11.78    2.35
  -9  -2   3   13.46    2.15
  -9  -2   3   10.38    1.91
   8   2  -3   44.21    4.35
   8   2  -3   50.03    4.26
  -8  -2   3   51.55    3.95
   7   2  -3   93.15    6.73
   7   2  -3   96.52    6.89
  -7  -2   3  104.71    6.69
   6   2  -3   30.68    3.02
   6   2  -3   29.59    2.78
  -6  -2   3   36.74    2.77
   5   2  -3   57.31    4.22
   5   2  -3   60.59    4.39
  -5  -2   3   64.37    4.22
   4   2  -3  183.57   12.00
   4   2  -3  196.18   12.10
  -4  -2   3  197.52   11.98
   3   2  -3  306.32   19.21
   3   2  -3  312.04   19.24
  -3  -2   3  321.39   19.18
   2   2  -3  458.16   27.20
   2   2  -3  435.31   27.21
  -2  -2   3  447.34   27.16
   1   2  -3   75.52    5.03
   1   2  -3   89.81    5.17
   1   2  -3   78.96    5.04
   1   2  -3   82.63    5.22
  -1  -2   3   75.30    5.12
  -1  -2   3   90.89    5.17
   0   2  -3  249.40   16.13
   0   2  -3  269.10   16.23
   0  -2   3  264.15   16.15
   0  -2   3  261.71   16.09
   0  -2   3  282.93   16.21
  -1   2  -3  282.55   17.78
   1  -2   3  301.85   17.76
   1  -2   3  290.23   17.76
  -2   2  -3  508.20   30.55
  -2   2  -3  526.38   30.78
   2  -2   3  474.96   30.55
   2  -2   3  501.53   30.73
   2  -2   3  516.12   30.70
  -3   2  -3  597.41   35.88
  -3   2  -3  634.54   36.18
   3  -2   3  609.90   36.01
   3  -2   3  584.60   36.03
   3  -2   3  538.71   35.86
  -4   2  -3  162.38   11.15
   4  -2   3  168.24   10.77
   4  -2   3  188.93   10.96
   4  -2   3  178.74   10.94
   5  -2   3  101.29    6.11
   5  -2   3   78.53    6.30
   5  -2   3   88.37    6.16
   5  -2   3   99.59    5.97
   6  -2   3  143.07    8.26
   6  -2   3  112.39    8.65
   7  -2   3  154.86   11.41
   7  -2   3  180.40   10.95
   7  -2   3  148.46   11.39
   7  -2   3  199.01   11.07
   8  -2   3  165.74   11.21
   8  -2   3  155.72   10.20
   8  -2   3  141.67   10.76
   8  -2   3  165.31   10.27
  -9   2  -3  117.82    7.34
   9  -2   3  117.81    7.74
   9  -2   3  114.36    9.19
   9  -2   3   92.47    8.36
 -10   2  -3   40.93    4.95
 -10   2  -3   38.69    3.35
  10  -2   3   29.34    4.50
  10  -2   3   36.55    3.96
 -11   2  -3   45.00    5.40
 -11   2  -3   46.70    4.22
 -11   2  -3   44.23    5.07
 -12   2  -3   21.08    5.84
  12   1  -3   51.93    8.06
 -12  -1   3   56.92    5.56
 -12  -1   3   61.86    5.47
  11   1  -3   55.89    6.28
 -11  -1   3   51.55    4.97
 -11  -1   3   50.84    4.68
  10   1  -3   53.86    5.53
  10   1  -3   58.46    5.48
 -10  -1   3   56.77    4.99
   9   1  -3  159.01   10.50
   9   1  -3  147.27   10.54
  -9  -1   3  157.60   10.36
   8   1  -3  211.25   13.16
   8   1  -3  204.56   13.32
  -8  -1   3  193.15   12.66
  -8  -1   3  208.66   13.19
   7   1  -3  145.91    9.70
   7   1  -3  154.74    9.92
  -7  -1   3  152.00    9.82
  -7  -1   3  146.28    9.33
   6   1  -3   69.81    5.04
   6   1  -3   76.18    5.29
  -6  -1   3   70.55    4.69
  -6  -1   3   77.31    5.20
   5   1  -3  173.33   11.50
   5   1  -3  180.32   11.62
  -5  -1   3  198.07   11.67
   4   1  -3  273.22   17.31
   4   1  -3  294.49   17.41
  -4  -1   3  277.26   17.40
   3   1  -3   50.70    3.32
   3   1  -3   43.37    3.21
  -3  -1   3   49.96    3.31
   2   1  -3  284.82   17.74
   2   1  -3  305.11   17.75
  -2  -1   3  281.60   17.74
   1   1  -3  440.24   26.85
   1   1  -3  428.64   26.72
   1   1  -3  459.49   26.80
  -1  -1   3  434.67   26.78
  -1  -1   3  442.14   26.83
  -1  -1   3  448.40   26.72
   0   1  -3   85.69    5.37
   0   1  -3   90.54    5.31
   0   1  -3   85.15    5.37
   0   1  -3   79.29    5.42
   0  -1   3   93.80    5.41
   0  -1   3   88.11    5.30
   0  -1   3   84.82    5.37
  -1   1  -3   18.83    1.46
  -1   1  -3   16.96    1.25
   1  -1   3   19.24    1.30
   1  -1   3   18.64    1.36
  -2   1  -3  212.21   13.00
  -2   1  -3  196.52   12.95
  -2   1  -3  233.22   13.31
   2  -1   3  222.64   13.07
   2  -1   3  205.54   13.12
  -3   1  -3  139.14    8.84
   3  -1   3  140.81    9.04
   3  -1   3  154.47    9.01
   4  -1   3    4.17    0.85
   4  -1   3    4.28    0.86
   4  -1   3    5.02    0.81
   4  -1   3    3.26    1.11
   5  -1   3   78.76    5.56
   5  -1   3   71.99    4.98
   5  -1   3   76.11    5.07
  -6   1  -3  159.63   10.30
   6  -1   3  168.05   10.52
   6  -1   3  173.84   11.16
   6  -1   3  155.04   10.80
   6  -1   3  174.99   10.59
  -7   1  -3   15.38    1.58
   7  -1   3   14.33    2.55
   7  -1   3   15.33    2.42
   7  -1   3   13.90    2.04
  -8   1  -3   -0.83    0.79
   8  -1   3    1.27    1.31
   8  -1   3    2.71    2.38
   8  -1   3   -2.43    1.89
  -9   1  -3    7.88    2.34
  -9   1  -3   10.20    1.53
   9  -1   3   10.24    1.97
   9  -1   3    8.67    2.85
 -10   1  -3    1.79    2.30
 -10   1  -3    2.15    1.42
  10  -1   3    2.53    1.90
  10  -1   3    5.76    2.99
 -11   1  -3   -1.98    1.63
  11  -1   3    2.48    3.41
 -12   1  -3   11.06    5.71
 -12   1  -3    4.39    2.18
 -13   0   3   17.86    3.23
  12   0  -3    9.37    4.89
 -12   0   3   22.10    3.59
 -12   0   3   16.83    3.31
  11   0  -3   46.74    5.88
  11   0  -3   56.32    6.45
 -11   0   3   53.53    5.35
  10   0  -3   53.26    5.40
  10   0  -3   46.43    5.06
 -10   0   3   53.88    4.89
   9   0  -3    4.85    2.05
   9   0  -3   -3.80    2.00
  -9   0   3    5.84    1.88
   8   0  -3    3.83    1.78
   8   0  -3    0.01    1.45
  -8   0   3    0.97    1.04
  -8   0   3    3.24    1.56
   7   0  -3   36.70    3.27
   7   0  -3   40.44    3.56
  -7   0   3   39.81    3.59
  -7   0   3   39.10    2.89
   6   0  -3    5.19    1.34
   6   0  -3    6.13    1.11
  -6   0   3    4.48    1.29
  -6   0   3    4.37    0.82
   5   0  -3    1.72    0.99
   5   0  -3    2.57    0.80
  -5   0   3    1.49    0.56
  -5   0   3    2.09    0.63
  -5   0   3    2.92    1.02
   4   0  -3    3.11    0.71
   4   0  -3    3.06    0.91
  -4   0   3    4.00    0.69
  -4   0   3    4.18    0.54
  -4   0   3    3.87    0.94
   3   0  -3    5.21    0.81
   3   0  -3    5.62    0.95
  -3   0   3    4.22    0.81
   2   0  -3    5.81    0.73
   2   0  -3    5.47    0.56
   2   0  -3    5.24    0.83
  -2   0   3    5.99    0.83
  -2   0   3    3.85    0.74
   1   0  -3   58.43    3.73
   1   0  -3   57.54    3.78
   1   0  -3   64.75    3.82
   1   0  -3   58.19    3.77
  -1   0   3   55.12    3.76
  -1   0   3   62.07    3.73
  -1   0   3   57.17    3.78
  -1   0   3   58.96    3.73
   0   0  -3   22.76    1.57
   0   0  -3   20.82    1.62
   0   0  -3   24.13    1.68
   0   0  -3   24.28    1.55
   0   0   3   25.23    1.60
   0   0   3   24.75    1.56
   0   0   3   20.96    1.66
   0   0   3   21.08    1.60
  -1   0  -3  104.68    6.71
  -1   0  -3  113.75    6.96
  -1   0  -3  112.83    6.73
   1   0   3  115.23    6.74
   1   0   3  102.38    6.80
   1   0   3  109.56    6.70
  -2   0  -3   71.83    4.80
  -2   0  -3   74.82    4.73
  -2   0  -3   75.24    4.75
   2   0   3   75.29    4.89
   2   0   3   86.20    4.81
  -3   0  -3   82.41    4.83
   3   0   3   68.51    4.89
   3   0   3   81.40    5.35
   3   0   3   77.38    5.00
  -4   0  -3   46.90    3.06
   4   0   3   45.75    3.27
   4   0   3   48.10    3.79
  -5   0  -3   42.34    2.87
   5   0   3   42.86    3.75
   5   0   3   41.30    3.32
   5   0   3   42.34    3.13
  -6   0  -3   94.89    6.22
   6   0   3  109.17    6.93
   6   0   3   94.41    6.46
   6   0   3   93.01    7.10
  -7   0  -3   74.10    5.17
   7   0   3   87.12    6.17
   7   0   3   76.19    5.46
   7   0   3   79.14    6.34
  -8   0  -3   48.71    4.35
  -8   0  -3   48.04    3.60
   8   0   3   45.92    3.95
   8   0   3   53.80    5.11
  -9   0  -3   35.33    3.73
  -9   0  -3   29.94    2.92
   9   0   3   35.96    4.77
   9   0   3   32.05    3.45
 -10   0  -3   71.29    5.22
 -10   0  -3   66.76    5.75
  10   0   3   63.38    5.58
  10   0   3   82.24    7.12
 -11   0  -3   83.19    6.30
  11   0   3   90.98    8.24
 -12   0  -3   30.71    4.15
  12   0   3   36.09    5.58
 -13   1   3   20.28    4.07
 -13   1   3   31.06    4.48
  12  -1  -3    6.01    3.66
 -12   1   3   11.69    3.17
  11  -1  -3    2.29    3.07
  11  -1  -3    8.57    3.71
 -11   1   3    6.47    2.60
  10  -1  -3   42.68    5.02
  10  -1  -3   45.18    5.26
 -10   1   3   50.18    4.83
   9  -1  -3   70.30    5.46
   9  -1  -3   62.30    5.52
  -9   1   3   59.72    5.47
  -9   1   3   66.87    4.71
   8  -1  -3   66.56    5.16
   8  -1  -3   69.48    5.03
  -8   1   3   65.32    4.52
  -8   1   3   56.49    5.17
   7  -1  -3   66.18    4.57
   7  -1  -3   68.66    4.74
  -7   1   3   63.30    4.26
  -7   1   3   49.41    4.85
   6  -1  -3  189.27   11.75
   6  -1  -3  165.74   11.84
  -6   1   3  205.56   11.62
   5  -1  -3  221.18   13.99
   5  -1  -3  228.69   14.14
  -5   1   3  229.54   13.89
   4  -1  -3  128.38    8.51
   4  -1  -3  142.18    8.68
  -4   1   3  140.67    8.44
  -4   1   3  136.30    8.44
   3  -1  -3  447.12   28.65
   3  -1  -3  478.22   28.62
   3  -1  -3  491.88   28.76
  -3   1   3  473.08   28.61
   2  -1  -3  287.77   17.71
   2  -1  -3  285.21   17.72
   2  -1  -3  291.83   17.77
  -2   1   3  281.61   17.72
  -2   1   3  309.77   17.78
   1  -1  -3   96.31    5.67
   1  -1  -3  100.42    5.68
   1  -1  -3   92.23    5.73
   1  -1  -3   84.79    5.89
  -1   1   3   79.61    5.70
  -1   1   3   92.41    5.65
  -1   1   3   90.38    5.65
   0  -1  -3  130.13    8.10
   0  -1  -3  141.23    8.09
   0  -1  -3  133.30    7.92
   0  -1  -3  112.08    7.99
   0   1   3  118.58    7.93
   0   1   3  143.03    8.12
   0   1   3  119.91    8.03
   0   1   3  134.82    8.05
  -1  -1  -3  208.86   12.39
  -1  -1  -3  204.18   12.48
   1   1   3  212.48   12.41
   1   1   3  197.76   12.47
   1   1   3  197.84   12.58
  -2  -1  -3  453.87   27.48
  -2  -1  -3  445.05   27.54
   2   1   3  487.05   27.94
   2   1   3  437.06   27.68
   2   1   3  451.63   27.52
  -3  -1  -3  251.40   15.17
  -3  -1  -3  250.88   15.23
   3   1   3  245.62   15.38
   3   1   3  249.86   15.68
  -4  -1  -3  346.07   20.65
   4   1   3  310.91   21.09
   4   1   3  322.50   20.78
   4   1   3  374.69   20.84
  -5  -1  -3  438.73   26.76
   5   1   3  480.00   27.10
   5   1   3  429.38   26.92
   5   1   3  409.37   27.28
  -6  -1  -3  138.53    8.48
  -6  -1  -3  138.66    8.76
   6   1   3  129.10    9.21
   6   1   3  129.60    8.65
  -7  -1  -3   72.15    4.99
  -7  -1  -3   67.62    4.61
   7   1   3   68.74    5.71
   7   1   3   62.88    4.85
  -8  -1  -3  121.34    7.94
  -8  -1  -3  123.91    8.22
   8   1   3  121.93    8.19
   8   1   3  122.50    9.20
  -9  -1  -3   79.63    5.89
  -9  -1  -3   84.99    5.71
   9   1   3   79.21    7.19
   9   1   3   80.46    6.02
 -10  -1  -3   57.98    4.58
  10   1   3   53.54    5.06
  10   1   3   68.97    6.61
 -11  -1  -3   37.63    3.92
  11   1   3   34.08    6.02
 -12  -1  -3   24.62    4.04
  12   1   3   30.46    5.17
  13  -2  -3   27.97    5.11
 -13   2   3   29.55    4.74
  12  -2  -3   86.80    8.18
 -12   2   3   95.04    8.06
  11  -2  -3  125.17    8.74
  11  -2  -3   85.63    9.31
 -11   2   3  111.72    8.61
  10  -2  -3   61.21    5.52
  10  -2  -3   59.57    5.87
 -10   2   3   48.97    5.44
   9  -2  -3   67.23    5.78
   9  -2  -3   76.93    5.76
  -9   2   3   67.47    5.02
   8  -2  -3  174.99   11.29
   8  -2  -3  174.47   11.39
  -8   2   3  171.02   10.96
   7  -2  -3  131.32    8.19
   7  -2  -3  121.51    8.29
  -7   2   3  120.75    7.96
   6  -2  -3  207.86   13.63
   6  -2  -3  221.34   13.50
  -6   2   3  220.11   13.41
   5  -2  -3  351.05   20.42
   5  -2  -3  343.98   20.23
  -5   2   3  279.13   20.61
  -5   2   3  346.39   20.22
   4  -2  -3  286.34   17.51
   4  -2  -3  304.40   17.69
  -4   2   3  296.32   17.55
  -4   2   3  260.23   17.90
   3  -2  -3  182.53   11.03
   3  -2  -3  176.59   10.88
  -3   2   3  174.06   11.24
  -3   2   3  179.94   10.90
  -3   2   3  176.97   10.95
   2  -2  -3  184.87   12.26
   2  -2  -3  207.87   12.38
  -2   2   3  197.47   12.26
  -2   2   3  207.57   12.53
  -2   2   3  209.95   12.39
   1  -2  -3  386.72   23.57
   1  -2  -3  415.29   23.52
  -1   2   3  397.81   23.51
  -1   2   3  370.15   23.58
  -1   2   3  367.27   23.64
   0  -2  -3   20.11    1.66
   0  -2  -3   22.39    1.79
   0  -2  -3   24.26    1.49
   0   2   3   17.65    1.83
   0   2   3   18.45    1.41
  -1  -2  -3  102.45    6.48
   1   2   3  105.64    6.70
   1   2   3  103.96    6.71
  -2  -2  -3  129.58    8.05
   2   2   3  134.87    8.28
   2   2   3  126.66    8.38
  -3  -2  -3  112.86    6.73
  -3  -2  -3  112.82    6.88
   3   2   3  106.95    7.24
   3   2   3  108.56    6.89
   3   2   3  108.78    7.06
  -4  -2  -3   53.12    3.65
  -4  -2  -3   61.54    3.81
  -4  -2  -3   57.92    3.84
   4   2   3   59.62    4.01
   4   2   3   56.93    4.28
  -5  -2  -3    4.01    0.90
  -5  -2  -3    3.73    0.76
   5   2   3    5.10    1.47
   5   2   3    2.30    0.90
  -6  -2  -3    5.78    1.15
  -6  -2  -3    7.06    1.06
   6   2   3    7.63    1.83
   6   2   3    6.96    1.28
  -7  -2  -3    1.03    0.85
  -7  -2  -3    0.11    0.96
   7   2   3    1.14    1.20
   7   2   3    1.10    1.75
  -8  -2  -3   14.95    1.97
  -8  -2  -3   13.26    2.00
   8   2   3   14.50    2.08
   8   2   3   12.93    2.83
  -9  -2  -3    0.84    1.21
   9   2   3   -1.69    1.65
   9   2   3   -0.56    2.50
 -10  -2  -3    2.36    1.57
  10   2   3    4.15    3.04
 -11  -2  -3    2.32    1.89
  11   2   3    2.64    3.32
 -12  -2  -3   -1.56    2.30
  12   2   3    0.19    3.91
  13  -3  -3   12.87    4.45
 -13   3   3   10.34    4.18
  12  -3  -3   29.41    4.47
 -12   3   3   21.98    4.13
  11  -3  -3   15.83    3.37
 -11   3   3   11.71    3.28
  10  -3  -3   16.88    2.99
  10  -3  -3    8.60    3.25
 -10   3   3    9.26    2.90
 -10   3   3   12.68    2.08
   9  -3  -3   25.78    4.08
   9  -3  -3   33.19    3.69
  -9   3   3   35.58    3.15
   8  -3  -3   42.82    4.27
   8  -3  -3   55.12    4.38
  -8   3   3   56.42    3.94
   7  -3  -3    0.90    1.27
   7  -3  -3    2.22    1.42
  -7   3   3    3.18    1.03
  -7   3   3    2.88    1.68
   6  -3  -3    6.54    1.42
   6  -3  -3    5.96    1.18
  -6   3   3    6.23    1.07
  -6   3   3    9.15    1.78
   5  -3  -3   39.38    2.68
   5  -3  -3   35.24    2.92
  -5   3   3   38.19    2.72
  -5   3   3   33.55    3.19
   4  -3  -3    0.69    0.49
   4  -3  -3    2.74    1.32
   4  -3  -3    1.39    0.77
  -4   3   3    1.14    0.64
  -4   3   3    0.65    0.50
   3  -3  -3    3.38    0.72
   3  -3  -3    2.93    0.54
   3  -3  -3    2.92    1.12
  -3   3   3    2.79    0.66
   2  -3  -3   37.42    2.55
   2  -3  -3   34.13    2.74
  -2   3   3   34.29    2.53
   1  -3  -3   48.13    3.53
   1  -3  -3   52.10    3.60
   1  -3  -3   56.00    3.70
  -1   3   3   55.65    3.59
  -1   3   3   60.77    3.61
  -1   3   3   54.12    3.84
   0  -3  -3  200.53   12.26
   0   3   3  169.93   11.97
   0   3   3  212.24   12.01
   0   3   3  189.79   12.43
   0   3   3  210.65   12.20
  -1  -3  -3   63.41    3.78
   1   3   3   59.50    3.96
   1   3   3   46.86    4.03
  -2  -3  -3   13.31    1.18
   2   3   3   14.79    1.69
   2   3   3   11.80    1.54
  -3  -3  -3   83.34    5.42
   3   3   3   87.31    5.73
   3   3   3   84.67    5.70
  -4  -3  -3  165.50   10.10
  -4  -3  -3  155.62    9.88
  -4  -3  -3  164.09    9.87
   4   3   3  161.84   10.41
   4   3   3  162.18   10.30
  -5  -3  -3   69.90    4.35
  -5  -3  -3   63.30    4.54
   5   3   3   69.11    5.05
   5   3   3   70.28    4.79
  -6  -3  -3   73.51    5.00
  -6  -3  -3   71.36    4.77
   6   3   3   76.06    5.27
   6   3   3   76.26    5.66
  -7  -3  -3  121.44    7.73
  -7  -3  -3  114.46    7.50
   7   3   3  121.79    7.98
   7   3   3  116.78    8.53
  -8  -3  -3   94.36    6.20
   8   3   3   87.23    7.31
   8   3   3   88.24    6.45
  -9  -3  -3   66.70    4.94
   9   3   3   63.16    6.50
   9   3   3   66.41    5.33
 -10  -3  -3   45.21    4.04
  10   3   3   40.89    6.05
 -11  -3  -3   36.03    4.27
  11   3   3   39.52    6.36
  13  -4  -3    7.01    4.24
 -13   4   3    6.80    4.05
  12  -4  -3   13.19    3.73
 -12   4   3   10.10    3.85
  11  -4  -3   13.84    3.16
 -11   4   3    4.63    3.15
  10  -4  -3    9.74    2.71
 -10   4   3   12.50    3.18
 -10   4   3   13.09    2.13
   9  -4  -3   19.81    3.21
   9  -4  -3   24.11    3.58
  -9   4   3   24.46    2.79
  -9   4   3   18.31    3.28
   8  -4  -3   26.04    3.53
   8  -4  -3   31.44    3.46
  -8   4   3   27.82    3.88
  -8   4   3   38.20    3.01
   7  -4  -3  123.86    8.03
  -7   4   3  119.98    7.77
  -7   4   3  112.35    8.46
   6  -4  -3  110.45    8.16
   6  -4  -3  106.37    7.31
  -6   4   3  113.32    7.16
   5  -4  -3   80.24    5.55
   5  -4  -3   84.36    6.19
  -5   4   3   85.35    5.51
   4  -4  -3  124.24    8.72
   4  -4  -3  134.78    8.38
  -4   4   3  134.88    8.34
   3  -4  -3  250.39   15.84
   3  -4  -3  256.07   15.62
  -3   4   3  252.43   15.61
   2  -4  -3  507.58   30.10
   2  -4  -3  487.80   30.14
  -2   4   3  484.76   30.09
   1  -4  -3  560.33   34.95
  -1   4   3  590.09   35.18
   0  -4  -3  518.42   30.88
   0  -4  -3  514.57   31.16
   0   4   3  483.41   31.01
   0   4   3  519.50   31.38
  -1  -4  -3  300.51   18.71
   1   4   3  309.13   18.76
  -2  -4  -3  361.35   21.18
   2   4   3  378.06   21.34
   2   4   3  297.89   21.49
  -3  -4  -3  279.49   17.10
   3   4   3  288.58   17.48
   3   4   3  267.09   17.27
  -4  -4  -3  122.22    7.86
   4   4   3  129.70    8.20
   4   4   3  119.61    8.12
  -5  -4  -3   61.83    3.99
  -5  -4  -3   64.36    3.96
  -5  -4  -3   61.14    4.34
   5   4   3   65.27    4.66
   5   4   3   63.00    4.77
  -6  -4  -3  128.91    9.06
  -6  -4  -3  145.93    8.76
   6   4   3  148.24    9.37
   6   4   3  145.24    9.63
  -7  -4  -3  243.86   14.88
   7   4   3  233.70   15.08
   7   4   3  232.67   15.49
  -8  -4  -3   59.29    4.34
   8   4   3   58.32    4.73
   8   4   3   49.16    5.51
  -9  -4  -3   24.21    2.92
   9   4   3   26.39    3.65
   9   4   3   31.49    5.10
 -10  -4  -3   53.34    4.58
  10   4   3   48.74    6.56
 -11  -4  -3   28.50    4.16
  11   4   3   31.71    5.09
  13  -5  -3   26.94    5.12
 -13   5   3   21.15    4.85
 -12   5   3   25.49    4.74
  11  -5  -3   63.25    5.82
 -11   5   3   38.36    6.39
  10  -5  -3  113.85    8.31
 -10   5   3  114.94    7.81
 -10   5   3  104.11    9.02
   9  -5  -3  179.44   11.93
  -9   5   3  176.99   12.53
  -9   5   3  180.53   11.61
   8  -5  -3  120.77    8.00
   8  -5  -3   99.83    7.81
  -8   5   3  114.91    8.43
  -8   5   3  123.40    7.73
   7  -5  -3  140.43   10.31
   7  -5  -3  166.12   11.43
   7  -5  -3  172.79   10.58
  -7   5   3  169.60   10.40
   6  -5  -3  229.80   15.43
   6  -5  -3  236.41   14.82
  -6   5   3  240.15   14.75
   5  -5  -3  159.62   11.02
   5  -5  -3  166.77   10.58
  -5   5   3  173.42   10.59
   4  -5  -3  225.49   14.20
   4  -5  -3  224.05   14.49
  -4   5   3  235.16   14.23
   3  -5  -3  361.83   22.07
   3  -5  -3  358.50   22.17
  -3   5   3  356.65   22.06
   2  -5  -3  242.93   14.65
   2  -5  -3  223.85   14.72
  -2   5   3  242.06   14.71
   1  -5  -3  123.67    9.19
   1  -5  -3  154.55    9.01
  -1   5   3  147.76    9.01
  -1   5   3  150.27    9.33
   0  -5  -3  311.82   18.41
   0  -5  -3  298.60   18.77
   0   5   3  319.68   18.57
   0   5   3  276.64   18.94
  -1  -5  -3  330.30   20.63
   1   5   3  344.30   21.04
   1   5   3  332.07   20.58
  -2  -5  -3   44.79    3.16
   2   5   3   44.24    3.25
  -3  -5  -3    9.98    1.34
   3   5   3    7.43    1.70
   3   5   3    9.25    1.38
  -4  -5  -3   85.55    5.73
   4   5   3   87.30    6.22
   4   5   3   87.37    5.98
  -5  -5  -3   56.95    4.08
   5   5   3   55.45    4.51
   5   5   3   60.80    4.62
  -6  -5  -3    9.62    1.47
   6   5   3    8.10    1.97
   6   5   3   12.13    2.00
  -7  -5  -3    1.69    1.20
   7   5   3    0.34    1.63
   7   5   3    0.07    1.84
   8   5   3    3.60    1.96
   8   5   3    3.03    2.40
  -9  -5  -3    2.89    1.59
   9   5   3   -5.36    2.59
 -10  -5  -3    0.04    1.86
  10   5   3   -3.45    3.26
 -11  -5  -3    1.64    2.29
  11   5   3   -1.45    3.84
  13  -6  -3   15.37    4.44
 -13   6   3    0.49    4.52
  12  -6  -3   28.45    4.29
 -12   6   3   17.41    4.38
  11  -6  -3   28.61    4.67
 -11   6   3   21.85    4.31
 -11   6   3   27.40    3.88
  10  -6  -3   21.99    3.27
 -10   6   3   23.83    3.89
 -10   6   3   21.22    3.38
   9  -6  -3   22.96    3.50
  -9   6   3   20.02    2.95
  -9   6   3   18.75    3.31
   8  -6  -3    6.49    3.19
   8  -6  -3    2.74    1.76
  -8   6   3    0.95    1.29
   7  -6  -3   11.53    1.92
   7  -6  -3   10.94    2.68
  -7   6   3    9.57    1.66
   6  -6  -3   23.00    3.42
   6  -6  -3   27.74    2.84
  -6   6   3   32.55    2.73
   5  -6  -3    2.07    1.14
   5  -6  -3    2.37    1.40
  -5   6   3    2.72    1.04
   4  -6  -3   24.22    2.51
   4  -6  -3   25.30    2.31
  -4   6   3   24.56    2.31
   3  -6  -3   16.12    1.92
   3  -6  -3   17.57    1.94
  -3   6   3   18.28    1.92
   2  -6  -3    5.39    1.29
   2  -6  -3    9.59    1.32
   2  -6  -3    8.62    1.07
  -2   6   3   11.67    1.52
   1  -6  -3   11.49    1.73
   1  -6  -3   13.40    1.26
  -1   6   3    9.83    1.70
  -1   6   3    8.98    1.34
   0  -6  -3    1.98    1.04
   0  -6  -3    1.83    0.59
   0   6   3    1.19    0.53
   0   6   3    0.69    0.70
   0   6   3    1.97    1.21
  -1  -6  -3   45.20    3.39
   1   6   3   43.88    3.20
   1   6   3   44.58    3.83
  -2  -6  -3   76.48    5.13
   2   6   3   75.95    5.13
   2   6   3   75.84    5.71
  -3  -6  -3   21.59    2.06
   3   6   3   22.75    2.25
  -4  -6  -3   12.93    1.71
   4   6   3   14.51    2.27
   4   6   3   12.13    2.08
  -5  -6  -3   82.72    5.65
   5   6   3   83.33    6.05
   5   6   3   81.82    6.25
  -6  -6  -3  130.57    8.67
   6   6   3  131.45    9.14
   6   6   3  134.27    9.19
  -7  -6  -3   23.08    2.70
   7   6   3   17.51    3.05
   7   6   3   22.40    3.46
  -8  -6  -3   26.10    3.05
   8   6   3   26.12    3.31
   8   6   3   20.42    3.63
  -9  -6  -3   75.94    5.62
   9   6   3   60.86    7.10
 -10  -6  -3   44.56    4.67
  10   6   3   49.94    6.97
  13  -7  -3   -0.10    4.37
 -13   7   3    1.90    4.50
  12  -7  -3    3.83    3.65
 -12   7   3    2.59    3.85
  11  -7  -3   37.09    5.06
 -11   7   3   32.56    4.42
 -11   7   3   33.89    5.64
  10  -7  -3   31.12    4.49
 -10   7   3   36.91    5.23
 -10   7   3   36.68    4.01
   9  -7  -3   11.94    2.61
  -9   7   3   15.03    2.34
  -9   7   3   18.59    3.14
   8  -7  -3   73.73    7.15
   8  -7  -3   74.55    5.88
  -8   7   3   81.27    5.74
   7  -7  -3  134.03   10.07
   7  -7  -3  143.07    9.42
  -7   7   3  146.13    9.38
   6  -7  -3   76.95    6.39
   6  -7  -3   84.51    5.95
  -6   7   3   91.83    6.01
   5  -7  -3  170.24   11.83
   5  -7  -3  186.95   11.66
  -5   7   3  188.19   11.68
   4  -7  -3  285.48   18.10
   4  -7  -3  291.88   18.08
  -4   7   3  290.70   18.08
   3  -7  -3  115.43    7.03
   3  -7  -3  106.02    7.18
  -3   7   3   98.90    7.09
   2  -7  -3   78.59    5.43
   2  -7  -3   91.02    5.64
  -2   7   3   84.09    5.89
  -2   7   3   88.25    5.44
   1  -7  -3  244.75   14.46
   1  -7  -3  254.78   14.91
  -1   7   3  203.59   14.45
  -1   7   3  238.10   14.97
   0  -7  -3  370.57   21.97
   0  -7  -3  344.54   22.44
   0   7   3  366.90   22.12
  -1  -7  -3  170.32    9.93
  -1  -7  -3  139.27   10.37
   1   7   3  174.36   10.87
   1   7   3  164.06   10.22
  -2  -7  -3   88.34    5.94
   2   7   3   85.23    5.88
   2   7   3   89.14    6.55
  -3  -7  -3  230.84   13.48
   3   7   3  179.51   13.91
   3   7   3  227.73   13.55
  -4  -7  -3  202.98   12.28
   4   7   3  182.54   12.38
  -5  -7  -3  103.99    6.60
   5   7   3   95.74    6.87
   5   7   3   84.52    7.16
  -6  -7  -3   65.00    4.84
   6   7   3   63.14    5.59
   6   7   3   59.86    5.42
  -7  -7  -3   53.50    4.46
   7   7   3   52.22    5.46
   7   7   3   55.34    5.28
  -8  -7  -3   58.80    4.83
   8   7   3   52.76    6.23
  -9  -7  -3   28.71    3.75
   9   7   3   28.43    4.52
 -10  -7  -3   17.07    2.96
  10   7   3   20.23    4.60
  13  -8  -3   45.92    7.44
 -13   8   3   46.18    6.58
  12  -8  -3   45.73    6.37
 -12   8   3   55.58    6.95
  11  -8  -3   65.45    6.59
 -11   8   3   73.73    6.24
 -11   8   3   66.94    7.47
  10  -8  -3   72.67    6.72
 -10   8   3   78.60    6.23
 -10   8   3   76.83    6.90
   9  -8  -3   43.67    6.24
   9  -8  -3   46.11    4.78
  -9   8   3   53.61    4.59
   8  -8  -3   78.47    7.25
   8  -8  -3   85.73    6.29
  -8   8   3   82.29    6.15
   7  -8  -3  118.97    9.40
   7  -8  -3  130.41    8.72
  -7   8   3  133.65    8.71
   6  -8  -3  167.55   10.93
   6  -8  -3  162.40   11.24
  -6   8   3  171.20   10.93
   5  -8  -3  133.01    9.12
   5  -8  -3  133.29    8.99
  -5   8   3  138.29    8.99
   4  -8  -3  123.03    8.28
   4  -8  -3  125.58    8.41
  -4   8   3  125.64    8.34
   3  -8  -3   93.67    6.40
  -3   8   3   99.02    6.67
   2  -8  -3   97.05    6.17
  -2   8   3   84.21    6.01
  -2   8   3  102.83    6.61
   1  -8  -3  122.03    7.66
   1  -8  -3  127.34    8.15
  -1   8   3  113.49    8.26
  -1   8   3  120.15    7.70
   0  -8  -3   33.80    2.33
   0  -8  -3   27.25    3.02
   0   8   3   30.50    2.53
  -1  -8  -3   26.75    2.97
  -1  -8  -3   34.50    2.21
   1   8   3   30.86    2.63
   1   8   3   28.36    2.25
   1   8   3   32.31    3.44
  -2  -8  -3   68.21    5.21
   2   8   3   73.57    5.10
   2   8   3   75.89    5.86
  -3  -8  -3   50.86    3.82
   3   8   3   40.78    3.77
   3   8   3   50.12    4.62
  -4  -8  -3    1.82    1.29
   4   8   3   -0.38    1.86
   4   8   3    0.87    1.41
  -5  -8  -3   -0.14    1.30
   5   8   3    1.48    2.18
   5   8   3    2.24    1.76
  -6  -8  -3   29.16    3.09
   6   8   3   23.34    3.85
   6   8   3   17.45    3.23
  -7  -8  -3   10.50    2.09
   7   8   3    8.87    2.96
   7   8   3   10.60    2.90
  -8  -8  -3    0.17    1.88
   8   8   3   -2.41    2.82
  -9  -8  -3    6.54    2.30
   9   8   3    2.36    3.54
  12  -9  -3   14.27    4.19
 -12   9   3   13.77    4.33
  11  -9  -3   14.83    3.73
 -11   9   3   22.29    4.15
 -11   9   3   17.06    3.22
  10  -9  -3   42.87    5.07
 -10   9   3   34.87    5.25
 -10   9   3   42.50    4.70
   9  -9  -3    2.31    3.78
   9  -9  -3    0.06    2.37
  -9   9   3    0.15    1.86
   8  -9  -3    0.65    2.01
   8  -9  -3    1.48    2.99
  -8   9   3    0.45    1.59
   7  -9  -3   11.12    2.27
   7  -9  -3    6.55    2.59
  -7   9   3   13.35    2.12
   6  -9  -3    1.59    1.80
   6  -9  -3    1.27    1.99
  -6   9   3    1.28    1.39
   5  -9  -3    5.72    1.90
   5  -9  -3    7.23    1.92
  -5   9   3    3.92    1.53
   4  -9  -3    6.04    1.85
   4  -9  -3    9.11    1.70
  -4   9   3    6.69    1.65
   3  -9  -3    4.93    1.34
   3  -9  -3    0.67    1.68
  -3   9   3    6.88    1.61
   2  -9  -3   34.84    2.74
   2  -9  -3   34.57    3.39
  -2   9   3   26.93    2.58
  -2   9   3   36.05    3.32
   1  -9  -3   72.36    4.78
   1  -9  -3   74.13    5.42
  -1   9   3   66.01    5.57
  -1   9   3   70.35    4.82
   0  -9  -3   14.79    2.44
   0  -9  -3   13.12    1.61
   0   9   3   11.36    2.38
   0   9   3   17.48    1.90
  -1  -9  -3    7.99    1.28
  -1  -9  -3    5.28    1.63
   1   9   3   10.43    2.15
   1   9   3    6.50    1.33
  -2  -9  -3   59.56    4.74
   2   9   3   65.33    5.31
   2   9   3   56.89    4.51
  -3  -9  -3   53.62    4.47
   3   9   3   53.14    4.46
   3   9   3   62.18    5.34
   4   9   3   38.71    4.70
   4   9   3   41.99    4.01
  -5  -9  -3   44.88    4.02
   5   9   3   42.06    4.49
  -6  -9  -3   33.31    3.70
   6   9   3   21.54    3.87
   6   9   3   35.22    4.66
  -7  -9  -3   24.37    3.71
   7   9   3   35.47    5.30
  -8  -9  -3   25.43    4.08
   8   9   3   20.22    4.31
  -9  -9  -3   23.71    3.50
   9   9   3   19.19    4.84
  12 -10  -3   12.09    4.32
 -12  10   3   12.78    4.22
 -12  10   3    8.84    3.51
  11 -10  -3   17.99    3.97
 -11  10   3   18.34    3.53
 -11  10   3   24.88    4.21
  10 -10  -3   16.08    3.50
  10 -10  -3   16.24    5.33
 -10  10   3   24.43    3.41
   9 -10  -3   34.21    4.55
   9 -10  -3   30.17    5.28
  -9  10   3   34.59    4.35
   8 -10  -3   60.38    5.25
   8 -10  -3   51.11    6.01
  -8  10   3   56.93    5.09
   7 -10  -3   65.83    6.54
   7 -10  -3   82.77    6.21
  -7  10   3   78.80    6.07
   6 -10  -3   83.72    6.21
   6 -10  -3   74.55    6.21
  -6  10   3   74.85    5.94
   5 -10  -3   90.79    6.80
   5 -10  -3   86.91    6.56
  -5  10   3   90.57    6.62
   4 -10  -3   89.66    6.38
  -4  10   3   90.94    6.65
   3 -10  -3  206.90   14.01
  -3  10   3  239.41   14.54
   2 -10  -3  303.18   17.80
   2 -10  -3  280.60   17.20
  -2  10   3  236.77   17.04
  -2  10   3  291.29   17.87
   1 -10  -3   89.64    5.77
   1 -10  -3   92.87    6.44
  -1  10   3   75.64    6.67
  -1  10   3   86.22    5.82
   0 -10  -3   93.01    5.67
   0 -10  -3   87.54    6.39
   0  10   3   86.38    5.88
   0  10   3   73.49    6.75
  -1 -10  -3  193.06   12.02
   1  10   3  195.46   13.14
   1  10   3  195.27   12.40
  -2 -10  -3  173.82   12.61
   2  10   3  202.07   12.40
   2  10   3  199.71   13.02
  -3 -10  -3   65.92    5.44
   3  10   3   73.78    6.11
   3  10   3   66.17    5.33
  -4 -10  -3   71.19    5.89
   4  10   3   78.08    6.12
   4  10   3   82.36    6.82
  -5 -10  -3  141.03    9.78
   5  10   3  141.01   10.11
  -6 -10  -3   60.67    5.48
   6  10   3   62.85    6.36
  -7 -10  -3   35.07    4.56
   7  10   3   46.45    6.20
  -8 -10  -3   36.95    4.96
   8  10   3   35.46    5.61
  12 -11  -3   30.89    5.37
 -12  11   3   39.82    5.83
 -12  11   3   48.05    6.72
  11 -11  -3   72.37    7.27
 -11  11   3   66.97    6.87
 -11  11   3   59.03    7.00
  10 -11  -3   54.54    7.65
  10 -11  -3   46.09    6.04
 -10  11   3   59.94    5.88
   9 -11  -3  104.85    9.26
   9 -11  -3   97.49    7.98
  -9  11   3  100.56    7.86
   8 -11  -3  135.65    9.56
   8 -11  -3  125.90   10.26
  -8  11   3  133.29    9.49
   7 -11  -3   44.09    5.64
   7 -11  -3   66.11    5.56
  -7  11   3   58.21    5.21
   6 -11  -3   37.35    4.50
   6 -11  -3   49.67    4.82
  -6  11   3   42.15    4.38
   5 -11  -3  114.83    7.72
   5 -11  -3   95.93    7.88
  -5  11   3  109.45    7.82
   4 -11  -3  115.86    7.92
  -4  11   3  112.30    8.20
   3 -11  -3   49.87    4.07
   3 -11  -3   43.42    4.72
  -3  11   3   54.71    4.68
   2 -11  -3   43.34    3.56
   2 -11  -3   47.94    4.46
  -2  11   3   46.28    4.56
  -2  11   3   37.39    3.40
   1 -11  -3   92.94    6.34
   1 -11  -3  103.33    7.03
  -1  11   3   90.06    6.40
   0 -11  -3   56.35    4.86
   0 -11  -3   61.33    4.17
   0  11   3   46.48    5.40
   0  11   3   60.27    4.45
  -1 -11  -3    9.40    2.38
   1  11   3   14.52    2.52
   1  11   3   16.11    2.84
  -2 -11  -3   19.39    3.13
   2  11   3   27.69    3.91
   2  11   3   25.88    3.19
  -3 -11  -3   17.85    2.91
   3  11   3   20.63    3.32
   3  11   3   20.36    3.40
  -4 -11  -3   23.00    3.98
   4  11   3   30.34    4.03
   4  11   3   25.15    3.97
  -5 -11  -3   11.26    2.69
   5  11   3    9.32    2.90
   5  11   3    6.39    3.15
  -6 -11  -3    2.94    2.48
   6  11   3    1.34    3.08
   6  11   3    5.72    3.90
  -7 -11  -3    4.25    2.77
   7  11   3   -3.19    3.53
  -8 -11  -3    2.79    3.07
   8  11   3   -2.64    4.20
  11 -12  -3    6.26    4.28
 -11  12   3    1.82    3.35
 -11  12   3   11.89    3.65
  10 -12  -3    4.17    4.98
  10 -12  -3   11.30    3.81
 -10  12   3    9.95    3.08
   9 -12  -3    5.14    3.33
   9 -12  -3   11.97    4.55
  -9  12   3    9.08    2.75
   8 -12  -3    3.86    3.09
   8 -12  -3    0.67    3.30
  -8  12   3    6.53    2.38
   7 -12  -3    6.40    3.04
   7 -12  -3    4.86    3.01
  -7  12   3    5.69    2.39
   6 -12  -3    0.76    2.48
   6 -12  -3    1.23    2.71
  -6  12   3    0.05    1.92
   5 -12  -3   -2.42    2.11
   5 -12  -3    2.79    2.64
  -5  12   3    0.23    1.91
   4 -12  -3   31.01    3.50
  -4  12   3   26.33    3.90
   3 -12  -3   38.35    4.61
   3 -12  -3   33.14    3.54
  -3  12   3   28.57    4.11
   2 -12  -3    0.35    1.62
   2 -12  -3    2.92    2.12
  -2  12   3   -0.42    1.29
  -2  12   3   -1.39    2.05
   1 -12  -3    0.83    1.85
   1 -12  -3    1.30    1.57
  -1  12   3   -0.82    2.27
  -1  12   3    2.43    1.49
   0 -12  -3   39.02    4.11
   0  12   3   32.77    4.91
   0  12   3   40.60    3.73
  -1 -12  -3   56.21    5.56
   1  12   3   61.66    5.96
   1  12   3   64.55    5.09
  -2 -12  -3    8.70    2.69
   2  12   3   13.34    2.45
   2  12   3   14.85    2.92
   3  12   3   10.32    2.63
   3  12   3   12.94    3.06
  -4 -12  -3   44.48    5.49
   4  12   3   46.09    5.38
   4  12   3   42.98    5.74
  -5 -12  -3   36.86    5.16
   5  12   3   47.01    5.64
   5  12   3   26.52    4.56
  -6 -12  -3   24.40    3.97
   6  12   3   25.58    4.51
  -7 -12  -3   41.98    6.21
   7  12   3   38.29    5.89
  11 -13  -3   16.88    4.90
 -11  13   3   10.63    3.86
 -11  13   3   11.69    3.85
  10 -13  -3   37.39    6.51
  10 -13  -3   29.78    5.17
 -10  13   3   37.79    5.66
   9 -13  -3   57.71    6.84
   9 -13  -3   46.10    7.02
  -9  13   3   58.23    6.00
   8 -13  -3   16.99    3.99
   8 -13  -3   17.49    4.21
  -8  13   3   19.09    3.33
   7 -13  -3   17.85    3.91
  -7  13   3   26.15    4.31
   6 -13  -3   97.85    8.54
   6 -13  -3  101.58    8.12
  -6  13   3  108.62    8.14
   5 -13  -3   68.98    6.07
  -5  13   3   70.26    6.25
   4 -13  -3   21.30    3.91
   4 -13  -3   30.86    3.82
  -4  13   3   33.31    4.37
   3 -13  -3   60.10    6.00
   3 -13  -3   56.90    5.04
  -3  13   3   61.80    5.95
   2 -13  -3  135.91    9.32
   2 -13  -3  153.61   10.14
  -2  13   3  128.75   10.53
   1 -13  -3  119.15    8.67
   1 -13  -3  121.71    8.06
  -1  13   3  111.18    8.06
   0 -13  -3   79.78    6.42
   0  13   3   77.41    6.06
   0  13   3   77.42    7.24
  -1 -13  -3   79.25    6.86
   1  13   3   79.60    7.31
   1  13   3   85.79    6.49
  -2 -13  -3   56.49    6.42
   2  13   3   71.33    6.62
   2  13   3   72.41    6.03
  -3 -13  -3   64.42    7.52
   3  13   3   89.37    7.22
   3  13   3   94.86    7.70
  -4 -13  -3   58.36    7.14
   4  13   3   80.04    7.31
   4  13   3   72.52    7.18
  -5 -13  -3   36.24    5.02
   5  13   3   35.44    6.31
   5  13   3   37.92    5.14
  -6 -13  -3   45.88    6.79
   6  13   3   26.01    5.34
  10 -14  -3   50.24    7.99
  10 -14  -3   38.54    7.42
 -10  14   3   64.97    7.01
   9 -14  -3   65.39    8.15
   9 -14  -3   67.82    8.35
  -9  14   3   69.29    7.10
   8 -14  -3   60.21    7.50
   8 -14  -3   74.34    7.80
  -8  14   3   64.74    6.82
   7 -14  -3   55.05    7.07
   7 -14  -3   77.90    7.80
  -7  14   3   80.44    7.00
   6 -14  -3  100.84    8.47
  -6  14   3  107.28    8.51
   5 -14  -3   42.28    5.36
  -5  14   3   46.15    5.32
   4 -14  -3   33.28    4.74
   4 -14  -3   36.88    4.38
  -4  14   3   34.62    5.09
   3 -14  -3   92.84    7.70
   3 -14  -3   86.70    6.95
  -3  14   3   92.49    8.16
   2 -14  -3   69.40    6.00
   2 -14  -3   84.61    6.89
  -2  14   3   70.64    7.53
   1 -14  -3   32.96    4.48
  -1  14   3   29.37    4.82
   0 -14  -3   16.18    3.10
   0  14   3   21.61    3.03
   0  14   3   16.76    3.74
  -1 -14  -3   34.93    5.15
   1  14   3   49.12    5.04
   1  14   3   40.92    5.77
  -2 -14  -3   24.50    3.91
   2  14   3   31.03    4.92
   2  14   3   27.61    4.35
  -3 -14  -3    8.71    3.63
   3  14   3    6.19    3.16
   3  14   3    7.10    3.35
  -4 -14  -3    4.14    3.80
   4  14   3    4.26    3.55
   4  14   3    3.88    3.64
  -5 -14  -3    0.38    4.18
   5  14   3    0.29    3.87
  10 -15  -3    5.82    5.44
  10 -15  -3    0.54    6.18
 -10  15   3   -0.95    3.80
   9 -15  -3   17.64    5.46
   9 -15  -3   27.27    5.46
  -9  15   3    9.47    3.72
   8 -15  -3   -1.80    4.71
   8 -15  -3    7.45    5.03
  -8  15   3   10.42    3.48
   7 -15  -3   -2.83    4.42
   7 -15  -3   -5.25    3.97
  -7  15   3   -4.14    2.78
   6 -15  -3   -7.05    4.11
   6 -15  -3    1.57    3.80
  -6  15   3   -1.40    2.80
   5 -15  -3    8.43    3.57
   5 -15  -3    2.30    4.08
  -5  15   3   14.44    3.63
   4 -15  -3    3.39    3.51
   4 -15  -3   -0.76    3.06
  -4  15   3    1.99    3.11
   3 -15  -3    7.43    3.12
   3 -15  -3    7.01    3.39
  -3  15   3    4.28    3.53
   2 -15  -3    3.97    2.98
  -2  15   3    0.63    3.68
   1 -15  -3    3.80    2.79
  -1  15   3    0.76    3.53
   0 -15  -3    3.56    2.78
   0  15   3   10.29    3.44
  -1 -15  -3   12.27    3.26
   1  15   3   16.71    3.93
   1  15   3   13.34    5.46
  -2 -15  -3   31.27    4.66
   2  15   3   33.97    5.79
   2  15   3   36.14    5.78
  -3 -15  -3   26.57    4.77
   3  15   3   36.52    6.27
   3  15   3   32.41    4.80
  -4 -15  -3   16.61    4.73
   4  15   3   16.58    4.52
   9 -16  -3   15.08    6.20
   9 -16  -3    8.75    5.93
  -9  16   3   15.31    4.36
   8 -16  -3   21.88    6.14
   8 -16  -3   13.95    5.57
  -8  16   3   20.24    4.37
   7 -16  -3   27.43    6.35
   7 -16  -3   50.33    7.20
  -7  16   3   45.37    6.41
   6 -16  -3   20.42    5.01
  -6  16   3   28.23    4.61
   5 -16  -3   37.51    5.27
   5 -16  -3   33.43    5.69
  -5  16   3   39.74    6.43
   4 -16  -3  100.35    9.39
   4 -16  -3   82.94    9.28
  -4  16   3  102.54    9.55
   3 -16  -3   89.20    8.08
  -3  16   3   71.82    9.00
   2 -16  -3   34.65    5.74
  -2  16   3   27.40    5.63
   1 -16  -3   40.39    5.63
  -1  16   3   32.78    5.61
   0 -16  -3   93.75    8.07
   0  16   3   85.05    9.05
  -1 -16  -3   59.29    6.82
   1  16   3   56.37    7.56
  -2 -16  -3   50.53    6.98
   2  16   3   54.13    7.41
  -3 -16  -3   58.95    7.99
   3  16   3   55.18    9.12
   3  16   3   69.66    7.89
   7 -17  -3   20.93    6.16
   7 -17  -3   10.13    6.44
  -7  17   3   36.32    5.45
   6 -17  -3   42.54    6.44
   6 -17  -3   27.92    6.56
  -6  17   3   47.96    7.59
   5 -17  -3   54.04    8.25
  -5  17   3   59.43    8.25
   4 -17  -3   44.73    6.10
  -4  17   3   43.09    6.73
   3 -17  -3   30.28    4.94
  -3  17   3   21.30    5.81
   2 -17  -3   23.82    4.56
  -2  17   3   24.33    5.74
   1 -17  -3   24.63    4.47
  -1  17   3   25.01    5.49
   0 -17  -3   11.96    3.86
   0  17   3   18.43    4.85
  -1 -17  -3   -0.30    3.76
   1  17   3    2.84    4.30
  -5  18   3   10.22    5.32
   4 -18  -3   -3.80    5.02
  -4  18   3    0.49    5.62
   3 -18  -3    3.24    4.66
  -3  18   3    3.26    5.64
   2 -18  -3   -4.59    4.01
  -2  18   3   -0.20    5.21
   1 -18  -3    9.61    4.21
  -1  18   3   17.28    5.64
  -1  18  -4   37.38    6.13
  -2  18  -4   50.29    7.80
  -3  18  -4   50.88    7.50
   3 -18   4   51.54    5.76
  -4  18  -4   25.92    4.77
   4 -18   4   18.62    3.92
  -5  18  -4   49.16    6.92
   5 -18   4   37.46    5.68
  -6  18  -4   60.59    7.75
   6 -18   4   58.86    6.80
   2  17  -4    2.04    3.16
  -2 -17   4    8.24    4.32
  -1 -17   4   10.42    3.97
   0  17  -4   -2.44    4.33
   0 -17   4   -2.52    3.54
  -1  17  -4    1.76    3.92
   1 -17   4    5.11    3.39
   1 -17   4   -4.30    3.63
  -2  17  -4    0.18    3.42
   2 -17   4    1.59    2.61
  -3  17  -4    0.60    3.28
   3 -17   4    2.29    2.68
  -4  17  -4    2.82    3.14
   4 -17   4    1.27    2.71
  -5  17  -4    2.83    3.12
   5 -17   4   -1.12    2.84
  -6  17  -4   -4.86    3.09
   6 -17   4   -0.23    3.16
  -7  17  -4    4.22    3.48
   7 -17   4    2.34    3.60
   4  16  -4    4.96    3.60
  -4 -16   4   11.07    4.27
   3  16  -4    7.36    3.15
  -3 -16   4   11.01    4.17
   2  16  -4   19.83    3.28
  -2 -16   4   12.48    4.01
   1  16  -4    9.65    5.47
   1  16  -4   12.99    2.85
  -1 -16   4   13.96    3.75
   0  16  -4   38.20    6.18
   0  16  -4   32.15    4.20
   0 -16   4   30.23    4.31
   0 -16   4   27.20    3.89
  -1  16  -4   72.90    7.36
   1 -16   4   78.15    7.40
   1 -16   4   69.01    5.82
  -2  16  -4   57.83    6.36
   2 -16   4   48.48    6.79
   2 -16   4   55.74    5.01
  -3  16  -4   25.48    3.90
   3 -16   4   22.98    3.81
  -4  16  -4   51.35    5.77
   4 -16   4   44.04    4.86
  -5  16  -4   70.36    6.77
   5 -16   4   68.54    6.08
  -6  16  -4   39.48    5.49
   6 -16   4   43.01    4.80
  -7  16  -4   32.38    5.43
   7 -16   4   26.61    4.28
  -8  16  -4   34.45    6.05
   8 -16   4   50.72    6.10
  -9  16  -4   55.03    6.92
   9 -16   4   43.80    7.02
   5  15  -4   28.82    4.50
  -5 -15   4   25.70    4.50
   4  15  -4   38.06    5.68
  -4 -15   4   47.44    5.88
   3  15  -4   51.34    5.76
  -3 -15   4   54.78    6.60
   2  15  -4   75.27    6.06
  -2 -15   4   55.69    6.90
   1  15  -4   69.39    5.75
   1  15  -4   58.99    7.40
  -1 -15   4   65.59    6.98
  -1 -15   4   67.00    5.25
   0  15  -4   57.71    5.40
   0  15  -4   70.53    6.73
   0 -15   4   65.76    6.66
   0 -15   4   68.04    5.25
  -1  15  -4   64.76    5.28
  -1  15  -4   67.76    6.44
   1 -15   4   66.27    5.38
   1 -15   4   64.29    6.60
  -2  15  -4   74.27    6.48
   2 -15   4   64.16    6.84
   2 -15   4   68.54    5.52
  -3  15  -4   49.24    5.59
   3 -15   4   61.45    5.00
  -4  15  -4   66.67    6.20
   4 -15   4   64.56    5.48
  -5  15  -4   41.23    5.13
   5 -15   4   41.47    4.39
  -6  15  -4   14.50    3.18
   6 -15   4   12.34    2.86
  -7  15  -4   20.75    3.64
   7 -15   4   22.02    3.58
  -8  15  -4   46.25    5.93
   8 -15   4   43.69    5.75
  -9  15  -4   25.75    4.61
   9 -15   4   37.17    6.08
   6  14  -4   13.98    3.88
  -6 -14   4   13.95    3.54
   5  14  -4   33.96    5.41
  -5 -14   4   31.25    5.04
   4  14  -4   16.18    3.36
  -4 -14   4   14.99    3.09
   3  14  -4    4.72    2.54
  -3 -14   4    4.78    2.59
   2  14  -4   25.95    3.82
   2  14  -4   18.73    4.20
  -2 -14   4   20.02    3.03
  -2 -14   4   28.55    4.50
   1  14  -4   13.19    3.25
   1  14  -4   11.11    2.36
  -1 -14   4   11.58    2.04
  -1 -14   4    7.59    2.95
   0  14  -4    0.73    2.36
   0  14  -4    1.35    1.73
   0 -14   4    2.25    2.64
   0 -14   4    3.13    1.68
  -1  14  -4   11.60    2.70
  -1  14  -4   10.73    1.99
   1 -14   4   13.00    2.98
   1 -14   4   13.53    2.12
  -2  14  -4   17.22    2.22
  -2  14  -4   23.34    3.13
   2 -14   4   17.33    2.84
   2 -14   4   11.61    3.23
  -3  14  -4    3.60    2.17
   3 -14   4    0.73    2.70
   3 -14   4   -1.65    1.70
  -4  14  -4    6.99    2.43
   4 -14   4    7.73    2.75
   4 -14   4    8.67    2.13
  -5  14  -4    4.27    2.20
   5 -14   4    0.27    1.87
  -6  14  -4   -1.50    2.11
   6 -14   4    0.85    2.22
  -7  14  -4   10.42    2.76
   7 -14   4    8.06    2.76
  -8  14  -4   13.99    3.23
   8 -14   4   16.87    3.54
  -9  14  -4    5.11    3.26
   9 -14   4   11.29    3.68
 -10  14  -4    9.79    3.71
  10 -14   4    6.04    4.67
   7  13  -4   -1.10    3.74
  -7 -13   4    2.61    2.96
   6  13  -4   -0.51    3.19
  -6 -13   4   -0.96    2.52
   5  13  -4    5.88    2.82
  -5 -13   4   -0.23    2.12
   4  13  -4   32.95    4.45
  -4 -13   4   23.75    3.79
   3  13  -4   56.47    5.24
  -3 -13   4   58.18    4.47
  -3 -13   4   54.59    5.09
   2  13  -4   40.95    4.41
  -2 -13   4   44.13    3.70
  -2 -13   4   43.48    4.46
   1  13  -4   42.14    4.87
   1  13  -4   42.37    4.06
  -1 -13   4   39.74    3.60
  -1 -13   4   42.89    4.71
   0  13  -4   27.89    3.17
   0  13  -4   27.88    3.87
   0 -13   4   27.27    4.35
   0 -13   4   26.38    2.86
  -1  13  -4   54.98    4.94
  -1  13  -4   47.67    4.16
   1 -13   4   57.00    5.34
   1 -13   4   50.35    4.11
  -2  13  -4   71.46    5.28
  -2  13  -4   76.87    6.00
   2 -13   4   79.81    5.44
   2 -13   4   64.10    6.27
  -3  13  -4  124.35    8.68
  -3  13  -4  114.86    7.89
   3 -13   4  123.28    8.18
  -4  13  -4  100.31    7.63
   4 -13   4  107.95    7.67
   4 -13   4  103.19    7.30
  -5  13  -4   56.15    5.19
   5 -13   4   57.26    5.05
   5 -13   4   61.25    4.91
  -6  13  -4  105.20    8.13
   6 -13   4  114.91    7.98
  -7  13  -4  133.98    9.84
   7 -13   4  138.54    9.70
  -8  13  -4   85.35    7.22
   8 -13   4   84.92    7.06
  -9  13  -4   61.44    6.54
   9 -13   4   59.45    6.30
 -10  13  -4   91.78    8.52
  10 -13   4   90.39    8.94
 -11  13  -4   87.69    8.89
  11 -13   4   88.34   10.50
   8  12  -4   48.10    6.96
  -8 -12   4   37.37    5.56
   7  12  -4   50.86    6.53
  -7 -12   4   43.47    5.22
   6  12  -4   54.11    6.14
  -6 -12   4   58.88    5.42
   5  12  -4   75.68    6.60
  -5 -12   4   73.25    5.98
   4  12  -4   70.28    5.84
  -4 -12   4   64.64    5.39
  -4 -12   4   60.67    5.28
   3  12  -4  108.33    7.98
   3  12  -4  104.94    8.57
  -3 -12   4  114.28    7.36
  -3 -12   4  109.03    7.70
   2  12  -4  125.25    8.51
  -2 -12   4  119.21    8.39
  -2 -12   4  120.36    8.01
   1  12  -4   56.64    5.12
   1  12  -4   58.75    4.70
  -1 -12   4   56.73    5.03
  -1 -12   4   58.06    4.35
   0  12  -4  110.02    7.51
   0  12  -4  117.65    7.89
   0 -12   4   92.39    8.10
   0 -12   4  116.31    7.35
  -1  12  -4  152.45   10.38
  -1  12  -4  147.72    9.96
   1 -12   4  164.52   10.67
   1 -12   4  152.56    9.94
  -2  12  -4   76.09    5.68
  -2  12  -4   70.67    5.04
   2 -12   4   58.88    5.84
   2 -12   4   75.86    5.14
  -3  12  -4   64.58    5.24
  -3  12  -4   63.97    4.56
   3 -12   4   64.55    4.83
   3 -12   4   62.49    5.39
  -4  12  -4  109.33    7.77
  -4  12  -4  100.65    7.11
   4 -12   4  112.10    7.47
   4 -12   4  116.06    7.66
  -5  12  -4  143.90   10.17
   5 -12   4  149.51    9.83
   5 -12   4  154.34    9.94
  -6  12  -4   78.36    6.28
   6 -12   4   79.28    5.96
  -7  12  -4   36.20    4.36
   7 -12   4   40.09    4.27
  -8  12  -4   39.66    4.74
   8 -12   4   37.51    4.55
  -9  12  -4   29.14    3.99
   9 -12   4   19.38    3.82
 -10  12  -4   46.12    5.99
  10 -12   4   36.45    5.70
  11 -12   4   20.56    5.93
   8  11  -4   25.10    4.49
  -8 -11   4   33.10    4.64
   7  11  -4   20.28    3.79
  -7 -11   4   24.06    3.88
   6  11  -4   45.34    5.33
  -6 -11   4   42.70    4.37
   5  11  -4   32.96    4.29
  -5 -11   4   27.08    3.46
   4  11  -4   26.72    3.69
  -4 -11   4   19.67    2.86
  -4 -11   4   19.02    2.40
   3  11  -4   59.20    5.05
   3  11  -4   61.75    5.89
  -3 -11   4   58.18    4.30
  -3 -11   4   57.42    4.56
   2  11  -4   35.85    4.30
   2  11  -4   36.07    3.61
  -2 -11   4   34.87    3.30
  -2 -11   4   39.22    3.11
   1  11  -4   14.58    2.28
   1  11  -4   14.70    2.10
  -1 -11   4   15.14    2.12
  -1 -11   4   14.18    1.96
   0  11  -4    5.43    1.64
   0  11  -4    6.19    1.46
   0 -11   4    5.53    1.93
   0 -11   4    7.44    1.35
  -1  11  -4    0.99    1.09
  -1  11  -4    1.52    1.37
   1 -11   4    1.79    1.83
   1 -11   4    2.31    1.08
  -2  11  -4    1.60    1.48
  -2  11  -4    1.40    1.07
   2 -11   4    3.01    1.18
   2 -11   4   -0.96    1.72
  -3  11  -4    1.06    0.99
  -3  11  -4    1.51    1.35
   3 -11   4   -0.19    1.15
   3 -11   4    1.08    1.58
  -4  11  -4    6.80    1.75
  -4  11  -4    6.48    1.20
   4 -11   4    6.86    1.63
   4 -11   4    6.32    1.55
  -5  11  -4    7.57    1.25
  -5  11  -4    7.92    1.82
   5 -11   4    5.91    1.66
   5 -11   4    5.96    1.63
  -6  11  -4   37.32    3.91
   6 -11   4   36.34    3.50
  -7  11  -4    6.89    2.13
   7 -11   4    3.95    1.96
  -8  11  -4    0.43    2.11
   8 -11   4    0.40    2.22
  -9  11  -4   45.80    5.35
   9 -11   4   49.89    5.50
 -10  11  -4   38.97    5.57
  10 -11   4   41.50    6.16
 -11  11  -4   14.79    3.88
  11 -11   4   13.01    5.67
   9  10  -4    0.44    3.49
  -9 -10   4    0.83    2.45
   8  10  -4    6.26    3.24
  -8 -10   4    3.41    2.25
   7  10  -4   14.42    3.18
  -7 -10   4   12.00    2.41
   6  10  -4    8.85    2.61
  -6 -10   4    7.07    1.91
   5  10  -4   13.70    2.60
  -5 -10   4   10.25    1.91
  -5 -10   4   10.11    1.59
   4  10  -4   19.56    3.27
  -4 -10   4   19.62    2.47
  -4 -10   4   21.30    2.29
   3  10  -4   11.74    2.09
   3  10  -4   12.38    2.69
  -3 -10   4   11.53    1.84
  -3 -10   4   11.95    1.71
   2  10  -4   11.79    1.97
   2  10  -4   10.39    2.18
  -2 -10   4   10.42    1.55
  -2 -10   4   12.82    1.71
   1  10  -4   61.59    5.02
   1  10  -4   70.05    4.99
  -1 -10   4   70.18    4.67
  -1 -10   4   66.70    4.84
   0  10  -4  148.64    9.34
   0  10  -4  142.98    9.46
   0 -10   4  134.69    9.52
   0 -10   4  147.23    9.19
  -1  10  -4  117.39    7.60
  -1  10  -4  107.15    7.32
   1 -10   4  112.55    7.86
   1 -10   4  108.85    7.28
  -2  10  -4  112.43    7.36
  -2  10  -4  110.80    7.66
   2 -10   4  114.62    7.40
  -3  10  -4  149.24    9.54
  -3  10  -4  142.55    9.85
   3 -10   4  163.10    9.78
   3 -10   4  145.86    9.63
  -4  10  -4  201.44   12.81
  -4  10  -4  201.33   13.20
   4 -10   4  207.38   13.02
   4 -10   4  209.85   12.87
  -5  10  -4  173.90   10.85
  -5  10  -4  163.38   11.29
   5 -10   4  170.45   10.88
   5 -10   4  179.78   11.18
  -6  10  -4  131.19    9.21
  -6  10  -4  140.22    8.64
   6 -10   4  138.23    9.02
   6 -10   4  125.45    8.67
  -7  10  -4   97.13    7.20
   7 -10   4  104.18    7.07
   7 -10   4   88.59    6.63
  -8  10  -4  109.85    8.20
   8 -10   4  108.80    8.25
  -9  10  -4  137.22   10.21
   9 -10   4  144.19   10.43
 -10  10  -4   60.18    6.27
  10 -10   4   63.40    7.40
 -11  10  -4   45.03    6.07
  11 -10   4   38.98    6.67
 -12  10  -4   61.21    7.46
  12 -10   4   42.77    8.73
  10   9  -4   13.04    4.39
 -10  -9   4   18.92    3.29
  -9  -9   4   28.25    4.24
   8   9  -4   53.98    6.02
  -8  -9   4   59.91    5.22
   7   9  -4  100.45    8.00
  -7  -9   4  102.52    7.30
   6   9  -4  110.42    8.56
  -6  -9   4  126.45    8.18
  -6  -9   4  118.77    7.82
   5   9  -4  168.02   10.89
  -5  -9   4  162.23   10.47
  -5  -9   4  152.29   10.20
   4   9  -4  202.99   12.59
  -4  -9   4  187.28   12.18
  -4  -9   4  184.63   12.01
   3   9  -4  179.37   10.94
   3   9  -4  155.50   11.17
  -3  -9   4  159.17   10.43
  -3  -9   4  167.72   10.56
   2   9  -4  198.27   12.16
   2   9  -4  181.57   12.13
  -2  -9   4  188.63   11.81
  -2  -9   4  185.09   11.86
   1   9  -4  290.29   16.87
   1   9  -4  269.74   16.80
  -1  -9   4  265.13   16.60
  -1  -9   4  249.09   16.63
   0   9  -4  236.46   14.64
   0   9  -4  233.33   14.68
   0  -9   4  245.03   14.70
   0  -9   4  217.76   14.46
  -1   9  -4  120.76    7.79
  -1   9  -4  118.91    7.93
   1  -9   4  117.40    8.21
   1  -9   4  121.49    7.72
  -2   9  -4  291.21   18.50
  -2   9  -4  303.58   18.34
   2  -9   4  294.38   18.34
  -3   9  -4  364.46   22.26
  -3   9  -4  341.76   22.47
   3  -9   4  388.96   22.29
   3  -9   4  352.47   22.31
  -4   9  -4  109.27    7.66
  -4   9  -4  116.24    7.36
   4  -9   4  114.18    7.30
   4  -9   4  114.00    7.50
  -5   9  -4   41.55    3.68
  -5   9  -4   44.42    3.30
   5  -9   4   42.95    3.55
   5  -9   4   40.74    3.29
  -6   9  -4  115.69    7.32
  -6   9  -4  109.81    7.74
   6  -9   4  110.19    7.65
   6  -9   4  108.93    7.31
  -7   9  -4  125.25    8.19
  -7   9  -4  129.84    8.78
   7  -9   4  124.71    8.61
   7  -9   4  119.66    8.25
  -8   9  -4   20.85    3.47
   8  -9   4   17.31    2.99
   8  -9   4   12.64    3.14
  -9   9  -4   29.77    4.19
   9  -9   4   26.36    4.04
 -10   9  -4   59.88    5.89
  10  -9   4   46.11    7.03
 -11   9  -4   13.73    3.69
  11  -9   4   27.29    5.90
 -12   9  -4   -1.18    3.47
  12  -9   4    5.82    7.28
  10   8  -4   31.78    4.92
 -10  -8   4   34.04    4.59
   9   8  -4   51.65    5.90
  -9  -8   4   46.33    4.77
   8   8  -4   31.63    4.72
  -8  -8   4   38.89    3.95
   7   8  -4   78.46    6.55
  -7  -8   4   77.93    5.61
  -7  -8   4   83.97    5.94
   6   8  -4   84.18    6.36
  -6  -8   4   81.69    5.61
  -6  -8   4   80.32    5.90
   5   8  -4   28.96    3.37
  -5  -8   4   24.17    2.63
  -5  -8   4   28.10    2.45
   4   8  -4   69.80    5.12
  -4  -8   4   62.93    4.51
  -4  -8   4   66.70    4.71
   3   8  -4   91.88    7.23
   3   8  -4  109.83    7.00
  -3  -8   4   97.51    6.50
  -3  -8   4  102.07    6.61
   2   8  -4   24.52    2.43
   2   8  -4   20.24    2.39
  -2  -8   4   21.69    1.91
  -2  -8   4   19.22    1.92
   1   8  -4   15.28    2.00
   1   8  -4   15.37    1.96
  -1  -8   4   17.25    1.68
  -1  -8   4   18.56    1.67
   0   8  -4   31.79    2.72
   0   8  -4   31.07    2.69
   0  -8   4   32.18    2.45
   0  -8   4   33.46    2.62
  -1   8  -4   38.95    3.02
  -1   8  -4   38.81    2.90
   1  -8   4   38.81    2.79
   1  -8   4   30.20    3.34
  -2   8  -4    5.96    1.09
  -2   8  -4    6.39    1.27
   2  -8   4    4.97    1.17
   2  -8   4    5.84    1.07
  -3   8  -4    8.47    1.40
  -3   8  -4   11.21    1.49
   3  -8   4   11.72    1.47
   3  -8   4    8.74    1.53
  -4   8  -4    0.11    0.85
  -4   8  -4    1.54    1.09
   4  -8   4   -0.82    0.86
   4  -8   4    0.86    0.85
  -5   8  -4    4.08    1.34
  -5   8  -4    2.98    1.03
   5  -8   4    3.11    1.10
   5  -8   4    2.45    1.06
  -6   8  -4    2.91    1.48
  -6   8  -4    2.17    1.08
   6  -8   4    4.52    1.29
   6  -8   4    2.67    1.38
  -7   8  -4    9.68    1.60
  -7   8  -4    9.50    2.01
   7  -8   4   11.41    2.13
   7  -8   4   11.04    1.72
  -8   8  -4   50.78    4.36
  -8   8  -4   64.67    5.17
   8  -8   4   59.17    5.22
   8  -8   4   53.35    4.47
  -9   8  -4   12.81    2.81
   9  -8   4   18.53    3.53
 -10   8  -4   10.54    2.96
  10  -8   4   13.73    4.11
 -11   8  -4   24.66    4.07
  11  -8   4   35.12    6.23
 -12   8  -4   23.99    4.29
  12  -8   4   15.65    7.62
  10   7  -4    2.73    3.31
 -10  -7   4    0.15    2.20
   9   7  -4    0.82    2.72
  -9  -7   4    0.96    1.87
   8   7  -4    6.92    2.51
  -8  -7   4    8.25    1.64
  -8  -7   4    6.21    1.81
   7   7  -4   -0.26    1.92
  -7  -7   4    0.93    1.16
  -7  -7   4   -0.58    1.33
   6   7  -4   24.90    3.22
  -6  -7   4   22.04    2.30
  -6  -7   4   22.73    2.62
   5   7  -4   39.44    3.60
  -5  -7   4   34.74    2.87
  -5  -7   4   36.53    3.07
   4   7  -4   33.26    3.20
   4   7  -4   35.37    3.26
  -4  -7   4   33.73    2.76
  -4  -7   4   32.82    2.60
   3   7  -4   95.85    6.32
   3   7  -4   82.60    6.48
  -3  -7   4   89.83    5.94
  -3  -7   4   93.80    5.91
   2   7  -4  203.90   12.19
   2   7  -4  191.06   12.29
  -2  -7   4  188.43   12.03
  -2  -7   4  191.85   12.03
   1   7  -4  126.05    7.87
   1   7  -4  126.94    7.99
  -1  -7   4  119.96    7.73
  -1  -7   4  118.54    7.77
   0   7  -4   27.89    2.35
   0   7  -4   28.08    2.36
   0  -7   4   27.61    2.18
   0  -7   4   28.42    2.21
  -1   7  -4  220.41   13.86
  -1   7  -4  228.46   13.84
   1  -7   4  217.62   13.76
  -2   7  -4  330.57   21.41
  -2   7  -4  358.82   21.37
   2  -7   4  331.06   21.33
   2  -7   4  369.90   21.32
  -3   7  -4   52.15    3.60
  -3   7  -4   47.86    3.74
   3  -7   4   50.54    3.63
   3  -7   4   52.51    3.42
  -4   7  -4   35.77    2.77
  -4   7  -4   34.66    3.05
   4  -7   4   34.88    2.63
   4  -7   4   38.09    2.88
  -5   7  -4  238.67   15.49
  -5   7  -4  239.44   15.24
   5  -7   4  258.43   15.46
   5  -7   4  245.67   15.13
  -6   7  -4  251.05   16.28
  -6   7  -4  251.01   15.93
   6  -7   4  263.93   16.21
   6  -7   4  258.55   15.85
  -7   7  -4   84.63    6.11
  -7   7  -4   94.11    6.67
   7  -7   4   96.52    6.68
   7  -7   4   86.58    6.07
  -8   7  -4  114.58    7.82
  -8   7  -4  127.94    8.47
   8  -7   4  103.60    7.73
   8  -7   4  121.76    8.60
  -9   7  -4  130.34    8.79
  -9   7  -4  119.86    8.14
   9  -7   4  120.58    9.28
   9  -7   4  105.15    8.06
 -10   7  -4   89.94    7.23
  10  -7   4   82.07    8.27
 -11   7  -4   90.80    7.95
 -12   7  -4   64.13    6.85
  12  -7   4   42.42    8.90
  11   6  -4   40.10    6.52
 -11  -6   4   51.36    5.23
  10   6  -4   60.43    6.29
 -10  -6   4   53.29    5.07
   9   6  -4   61.97    5.99
  -9  -6   4   64.03    4.93
  -9  -6   4   62.98    5.19
   8   6  -4   87.24    6.87
  -8  -6   4   91.27    6.35
  -8  -6   4   85.16    6.04
   7   6  -4  103.22    7.61
  -7  -6   4  113.74    7.27
  -7  -6   4  101.52    7.00
   6   6  -4   81.07    6.10
  -6  -6   4   80.00    5.54
  -6  -6   4   86.76    5.73
   5   6  -4  208.44   12.80
  -5  -6   4  171.02   12.33
  -5  -6   4  216.79   12.54
   4   6  -4  341.99   20.55
   4   6  -4  344.01   20.87
  -4  -6   4  339.27   20.61
  -4  -6   4  313.51   20.52
   3   6  -4  115.42    8.28
   3   6  -4  124.67    8.21
  -3  -6   4  127.38    7.92
  -3  -6   4  131.27    7.95
   2   6  -4  165.01   10.69
   2   6  -4  167.53   10.51
  -2  -6   4  169.29   10.48
  -2  -6   4  170.10   10.45
   1   6  -4  342.19   21.10
   1   6  -4  355.30   21.27
  -1  -6   4  340.19   21.09
  -1  -6   4  341.24   21.02
   0   6  -4  406.33   24.91
   0   6  -4  408.16   24.97
   0  -6   4  398.59   24.86
   0  -6   4  415.50   24.79
  -1   6  -4  305.48   18.28
  -1   6  -4  294.73   18.27
   1  -6   4  289.88   18.20
  -2   6  -4   54.28    4.07
  -2   6  -4   57.84    4.00
   2  -6   4   58.90    3.98
   2  -6   4   63.85    3.87
  -3   6  -4   98.59    6.87
  -3   6  -4  102.82    6.75
   3  -6   4  109.57    6.80
   3  -6   4  109.65    6.56
  -4   6  -4  145.15    9.25
  -4   6  -4  141.59    9.41
   4  -6   4  152.98    9.09
   4  -6   4  144.96    9.33
  -5   6  -4  146.92    9.25
  -5   6  -4  137.06    8.98
   5  -6   4  135.64    8.83
   5  -6   4  145.72    9.15
  -6   6  -4   95.74    6.55
  -6   6  -4   92.84    6.23
   6  -6   4   97.71    6.49
   6  -6   4   86.02    6.04
  -7   6  -4   47.13    4.10
  -7   6  -4   42.53    3.66
   7  -6   4   48.73    4.06
   7  -6   4   42.48    3.49
  -8   6  -4   65.33    4.84
  -8   6  -4   67.94    5.26
   8  -6   4   51.60    4.56
   8  -6   4   59.69    5.34
  -9   6  -4   31.44    3.67
  -9   6  -4   34.34    3.96
   9  -6   4   26.79    3.45
   9  -6   4   18.29    3.78
 -10   6  -4   13.49    2.98
 -10   6  -4   12.22    2.66
  10  -6   4    6.23    3.88
 -11   6  -4   17.13    3.50
  11  -6   4   12.04    5.66
 -12   6  -4   18.76    3.91
  12  -6   4   15.73    7.30
  11   5  -4   70.65    7.39
 -11  -5   4   77.37    6.35
  10   5  -4   65.53    6.35
 -10  -5   4   64.52    5.45
   9   5  -4   36.59    4.51
  -9  -5   4   34.87    3.71
  -9  -5   4   35.96    3.42
   8   5  -4   52.05    5.01
  -8  -5   4   61.06    4.58
  -8  -5   4   57.80    4.32
   7   5  -4   47.97    4.25
  -7  -5   4   43.76    3.52
  -7  -5   4   47.20    3.75
   6   5  -4   51.34    4.36
  -6  -5   4   57.46    3.90
  -6  -5   4   52.79    3.97
   5   5  -4   83.45    5.71
  -5  -5   4   71.67    5.25
  -5  -5   4   84.95    5.40
   4   5  -4   34.08    2.94
  -4  -5   4   31.36    2.56
  -4  -5   4   34.55    2.50
   3   5  -4    5.06    1.03
   3   5  -4    1.81    1.11
  -3  -5   4    4.48    0.77
  -3  -5   4    4.93    0.82
  -3  -5   4    3.91    0.76
   2   5  -4   58.07    4.20
   2   5  -4   65.71    3.98
  -2  -5   4   58.45    3.98
  -2  -5   4   58.79    3.94
   1   5  -4   54.60    3.76
   1   5  -4   52.57    3.57
  -1  -5   4   52.00    3.47
  -1  -5   4   55.83    3.59
   0   5  -4    5.96    0.94
   0   5  -4    5.04    0.83
   0  -5   4    5.32    0.71
   0  -5   4    4.92    0.83
  -1   5  -4    4.78    0.87
  -1   5  -4    6.48    0.94
  -1   5  -4    5.73    0.61
   1  -5   4    4.87    0.77
   1  -5   4    4.47    0.88
  -2   5  -4  104.60    6.91
  -2   5  -4  112.25    6.68
  -2   5  -4  107.89    6.96
   2  -5   4  108.39    6.69
   2  -5   4  109.35    6.91
  -3   5  -4   49.76    3.61
  -3   5  -4   48.60    3.69
   3  -5   4   55.38    3.65
   3  -5   4   54.99    3.38
  -4   5  -4   39.28    2.92
  -4   5  -4   39.38    3.06
   4  -5   4   38.37    2.68
   4  -5   4   37.75    2.94
   4  -5   4   39.75    2.95
  -5   5  -4   41.83    3.22
   5  -5   4   38.39    2.92
   5  -5   4   46.41    3.29
   5  -5   4   40.62    3.25
  -6   5  -4    1.19    1.11
   6  -5   4    1.01    1.14
   6  -5   4    1.50    0.93
   6  -5   4    0.37    1.16
  -7   5  -4    8.91    1.78
  -7   5  -4    9.03    1.75
   7  -5   4    6.39    1.86
   7  -5   4    5.94    1.36
  -8   5  -4   14.44    2.31
  -8   5  -4   14.47    2.28
   8  -5   4    8.76    1.74
   8  -5   4    7.27    2.38
  -9   5  -4   13.89    2.63
  -9   5  -4   11.46    2.50
   9  -5   4    9.14    3.04
   9  -5   4   14.75    2.24
 -10   5  -4   34.31    4.56
 -10   5  -4   44.04    4.98
  10  -5   4   29.83    5.29
  10  -5   4   34.07    4.10
 -11   5  -4   37.90    6.03
 -11   5  -4   34.16    4.35
  11  -5   4   22.70    6.44
 -12   5  -4    1.78    3.32
 -12   5  -4   10.41    4.09
  12   4  -4    5.53    4.21
 -12  -4   4    0.05    2.46
  11   4  -4    5.36    3.28
 -11  -4   4    0.78    2.08
  10   4  -4    4.48    2.66
 -10  -4   4    1.49    1.69
 -10  -4   4    0.21    1.73
   9   4  -4    8.19    2.46
  -9  -4   4   10.53    1.88
  -9  -4   4   11.30    1.85
   8   4  -4    9.20    2.24
  -8  -4   4   11.03    1.74
  -8  -4   4   10.52    1.67
   7   4  -4    6.50    1.80
  -7  -4   4    7.90    1.37
  -7  -4   4    7.61    1.33
   6   4  -4   59.23    4.53
  -6  -4   4   60.54    4.17
  -6  -4   4   55.22    4.11
   5   4  -4  103.22    7.00
  -5  -4   4  103.49    6.74
  -5  -4   4  105.97    6.76
   4   4  -4   35.57    2.92
  -4  -4   4   35.91    2.60
  -4  -4   4   35.36    2.62
   3   4  -4   61.86    4.51
  -3  -4   4   67.05    4.32
  -3  -4   4   67.54    4.29
   2   4  -4  249.90   15.11
   2   4  -4  252.39   15.42
   2   4  -4  240.65   15.14
  -2  -4   4  245.16   15.20
  -2  -4   4  254.62   15.28
   1   4  -4  386.89   23.22
   1   4  -4  370.96   23.39
  -1  -4   4  395.76   23.19
  -1  -4   4  374.39   23.29
   0   4  -4  234.11   14.41
   0   4  -4  242.61   14.52
   0  -4   4  243.28   14.45
   0  -4   4  220.84   14.33
   0  -4   4  235.08   14.29
  -1   4  -4  194.01   12.01
  -1   4  -4  189.25   11.98
  -1   4  -4  190.12   11.75
   1  -4   4  202.67   11.99
  -2   4  -4  334.30   21.54
  -2   4  -4  373.26   21.31
   2  -4   4  342.34   21.55
   2  -4   4  351.37   21.54
   2  -4   4  360.67   21.31
  -3   4  -4  317.32   18.24
  -3   4  -4  293.09   18.45
   3  -4   4  291.28   18.47
   3  -4   4  284.47   18.20
   3  -4   4  315.55   18.47
  -4   4  -4  377.34   22.67
   4  -4   4  354.95   22.65
   4  -4   4  340.36   22.38
   4  -4   4  403.34   22.69
  -5   4  -4  167.56   10.08
   5  -4   4  163.09   10.02
   5  -4   4  140.56    9.68
   5  -4   4  155.37    9.99
  -6   4  -4  119.25    7.73
   6  -4   4  115.06    7.58
   6  -4   4  116.90    7.70
   6  -4   4  104.89    7.26
  -7   4  -4  262.72   15.57
   7  -4   4  241.51   15.28
   7  -4   4  221.32   14.99
  -8   4  -4  123.24    8.45
   8  -4   4  114.42    7.88
   8  -4   4  107.36    7.61
  -9   4  -4   71.34    6.14
  -9   4  -4   63.94    5.31
   9  -4   4   59.35    5.02
   9  -4   4   53.31    6.29
 -10   4  -4   83.56    7.65
 -10   4  -4   83.75    6.82
 -10   4  -4   81.35    5.78
  10  -4   4   81.13    8.75
 -11   4  -4   92.00    6.48
 -11   4  -4   96.64    8.73
 -11   4  -4   79.99    7.48
  11  -4   4   92.54   10.52
 -12   4  -4   54.98    6.11
 -12   4  -4   38.62    5.69
  12   3  -4   35.46    5.30
 -12  -3   4   25.95    4.52
  11   3  -4   30.29    4.36
 -11  -3   4   29.04    3.90
 -11  -3   4   36.27    3.87
  10   3  -4   62.83    5.97
 -10  -3   4   62.32    5.07
 -10  -3   4   62.47    5.02
   9   3  -4   95.27    7.36
  -9  -3   4   99.34    6.91
  -9  -3   4  101.02    6.92
   8   3  -4  116.64    8.21
   8   3  -4  113.00    8.37
  -8  -3   4  117.73    7.89
  -8  -3   4  123.85    7.87
   7   3  -4  192.66   12.59
   7   3  -4  190.29   12.40
  -7  -3   4  194.40   12.23
   6   3  -4  234.69   14.80
   6   3  -4  251.87   14.96
  -6  -3   4  216.91   14.61
   5   3  -4  236.21   13.58
   5   3  -4  193.78   13.37
  -5  -3   4  209.50   13.27
   4   3  -4  150.53   10.02
   4   3  -4  163.26   10.12
  -4  -3   4  159.82    9.91
   3   3  -4  607.85   36.85
   3   3  -4  593.45   36.85
  -3  -3   4  612.59   36.75
   2   3  -4  707.25   42.18
   2   3  -4  684.10   42.22
  -2  -3   4  692.35   42.13
   1   3  -4   97.79    6.07
   1   3  -4   97.80    6.27
   1   3  -4  105.64    6.17
   1   3  -4   87.12    6.03
  -1  -3   4  101.39    6.19
   0   3  -4  588.66   35.93
   0  -3   4  564.41   35.74
   0  -3   4  601.56   35.89
   0  -3   4  607.75   35.72
   0  -3   4  594.03   35.82
  -1   3  -4  861.11   53.50
   1  -3   4  887.96   53.47
   1  -3   4  901.56   53.49
  -2   3  -4  580.96   35.78
   2  -3   4  588.38   35.77
   2  -3   4  596.77   35.74
  -3   3  -4  236.11   14.41
  -3   3  -4  241.78   14.71
   3  -3   4  221.84   14.40
   3  -3   4  233.82   14.66
   3  -3   4  253.35   14.65
  -4   3  -4  193.02   11.30
   4  -3   4  186.57   11.14
   4  -3   4  161.60   10.87
   4  -3   4  169.59   11.13
  -5   3  -4  221.25   13.04
   5  -3   4  190.85   12.53
   5  -3   4  202.34   12.80
   5  -3   4  199.86   12.77
  -6   3  -4  110.41    7.41
   6  -3   4   97.95    6.70
   6  -3   4  104.30    6.94
  -7   3  -4   83.84    6.67
   7  -3   4   88.28    6.06
   7  -3   4   85.91    5.82
  -8   3  -4   55.00    5.77
   8  -3   4   67.92    4.91
   8  -3   4   63.11    5.61
   8  -3   4   62.96    4.74
  -9   3  -4   17.03    2.12
  -9   3  -4   13.08    3.38
   9  -3   4   15.89    3.48
   9  -3   4   17.08    2.91
 -10   3  -4    7.39    1.55
 -10   3  -4    5.45    3.52
  10  -3   4    5.22    4.02
  10  -3   4    6.25    2.18
 -11   3  -4   16.90    4.55
 -11   3  -4    9.18    2.06
 -11   3  -4   12.11    2.94
 -11   3  -4    7.97    3.37
 -12   3  -4    2.72    5.05
 -12   3  -4    4.81    3.12
  12   2  -4   41.15    7.05
 -12  -2   4   48.72    5.05
  11   2  -4   44.33    5.68
 -11  -2   4   39.28    4.31
 -11  -2   4   42.52    4.46
  10   2  -4   28.90    4.43
  10   2  -4   30.43    4.45
 -10  -2   4   28.75    3.33
 -10  -2   4   30.10    3.60
   9   2  -4   67.48    6.12
   9   2  -4   71.94    5.83
  -9  -2   4   73.88    5.45
   8   2  -4  123.77    8.10
   8   2  -4  121.06    8.36
  -8  -2   4  107.28    7.88
   7   2  -4   42.24    4.19
   7   2  -4   49.52    3.95
  -7  -2   4   51.30    3.86
   6   2  -4   61.73    4.58
   6   2  -4   57.00    4.31
  -6  -2   4   57.14    4.24
   5   2  -4  116.79    7.73
   5   2  -4  110.82    7.59
  -5  -2   4  123.71    7.61
   4   2  -4   78.74    5.08
   4   2  -4   68.51    4.93
  -4  -2   4   75.07    4.93
   3   2  -4  154.92    9.24
   3   2  -4  138.85    9.20
  -3  -2   4  144.82    9.16
   2   2  -4   62.75    3.97
   2   2  -4   57.50    3.98
  -2  -2   4   59.71    3.94
   1   2  -4   39.92    2.70
   1   2  -4   44.71    2.81
   1   2  -4   41.85    2.91
  -1  -2   4   41.97    2.70
  -1  -2   4   46.74    2.86
  -1  -2   4   36.36    2.76
   0   2  -4   19.59    1.29
   0   2  -4   16.72    1.34
   0   2  -4   17.35    1.48
   0  -2   4   20.18    1.42
   0  -2   4   19.34    1.37
   0  -2   4   17.50    1.25
  -1   2  -4   41.10    2.90
   1  -2   4   43.84    2.83
   1  -2   4   41.75    2.84
  -2   2  -4    7.03    1.12
   2  -2   4    7.24    0.99
   2  -2   4    7.07    0.84
  -3   2  -4   10.60    1.09
  -3   2  -4   10.87    0.84
  -3   2  -4   13.40    1.63
   3  -2   4   11.11    1.17
   3  -2   4   10.50    1.27
  -4   2  -4    8.91    1.51
   4  -2   4    6.89    1.17
   4  -2   4    7.34    1.06
  -5   2  -4    3.25    1.51
   5  -2   4    4.18    1.08
   5  -2   4    6.38    0.99
   5  -2   4    6.15    1.10
  -6   2  -4   36.35    2.51
   6  -2   4   34.31    2.98
  -7   2  -4   18.54    1.71
   7  -2   4   17.06    2.53
   7  -2   4   15.99    2.25
  -8   2  -4    0.59    2.41
  -8   2  -4    2.31    0.96
   8  -2   4    6.60    2.42
   8  -2   4    4.06    1.50
  -9   2  -4   17.86    2.16
   9  -2   4   16.89    2.40
   9  -2   4   17.18    3.64
 -10   2  -4   52.02    4.13
 -10   2  -4   48.48    5.39
  10  -2   4   50.15    4.77
 -11   2  -4   28.49    4.26
 -11   2  -4   37.10    3.64
 -12   2  -4   13.58    5.67
  12   1  -4   11.25    4.29
 -12  -1   4    3.48    2.25
 -12  -1   4    2.29    2.46
  11   1  -4   -1.36    3.02
  11   1  -4   -3.82    3.07
 -11  -1   4    3.29    2.18
  10   1  -4   -0.95    2.52
  10   1  -4   -0.95    2.38
 -10  -1   4    0.98    1.85
   9   1  -4   -0.98    1.89
   9   1  -4   -0.96    2.12
  -9  -1   4    0.76    1.63
   8   1  -4   12.15    2.36
   8   1  -4   14.58    2.16
  -8  -1   4   16.41    2.58
   7   1  -4   12.99    2.19
   7   1  -4   16.34    2.60
  -7  -1   4   13.57    2.26
   6   1  -4    1.28    1.28
   6   1  -4    1.30    1.02
  -6  -1   4    3.09    1.11
   5   1  -4    1.37    0.85
   5   1  -4    2.47    1.10
  -5  -1   4    2.63    0.97
   4   1  -4  143.50    8.94
   4   1  -4  133.59    8.83
  -4  -1   4  143.44    8.95
   3   1  -4  313.23   20.18
   3   1  -4  345.78   20.22
  -3  -1   4  330.12   20.24
   2   1  -4   28.67    2.17
   2   1  -4   31.11    2.17
  -2  -1   4   29.99    2.16
   1   1  -4   36.00    2.37
   1   1  -4   37.04    2.43
   1   1  -4   35.00    2.51
  -1  -1   4   39.45    2.49
  -1  -1   4   34.83    2.40
  -1  -1   4   37.83    2.36
   0   1  -4  269.65   17.34
   0   1  -4  295.48   17.19
   0   1  -4  271.82   17.28
   0  -1   4  306.40   17.33
   0  -1   4  283.93   17.28
   0  -1   4  275.71   17.18
  -1   1  -4  327.08   19.58
  -1   1  -4  311.66   19.33
   1  -1   4  314.44   19.49
   1  -1   4  333.11   19.46
   1  -1   4  312.77   19.31
  -2   1  -4  118.72    7.69
  -2   1  -4  132.39    8.06
   2  -1   4  131.54    7.80
   2  -1   4  120.25    7.86
  -3   1  -4  321.09   19.87
   3  -1   4  325.21   20.10
   3  -1   4  337.33   20.04
  -4   1  -4  322.23   18.46
   4  -1   4  274.38   18.62
   4  -1   4  313.24   18.72
  -5   1  -4  171.90   10.34
   5  -1   4  152.72   10.90
   5  -1   4  177.05   10.64
  -6   1  -4  207.16   12.97
   6  -1   4  220.25   13.30
   6  -1   4  193.37   13.38
   6  -1   4  221.53   13.76
  -7   1  -4  151.92   10.82
   7  -1   4  190.40   11.64
   7  -1   4  170.44   11.18
   7  -1   4  188.36   11.82
  -8   1  -4   79.86    5.51
   8  -1   4   92.42    6.91
   8  -1   4   84.22    6.73
   8  -1   4   76.88    5.88
  -9   1  -4   82.39    6.60
  -9   1  -4   82.83    5.75
   9  -1   4   79.13    6.16
   9  -1   4   91.93    7.22
 -10   1  -4   95.01    7.73
 -10   1  -4  108.97    7.01
 -10   1  -4   92.64    9.35
  10  -1   4  104.99    7.49
 -11   1  -4   74.49    9.76
 -11   1  -4   97.79    6.50
  11  -1   4   82.75    7.02
 -12   1  -4   44.85    7.60
 -12   1  -4   63.26    5.30
 -13   0   4   39.08    5.38
 -13   0   4   29.49    5.08
  12   0  -4   35.41    5.59
  12   0  -4   32.50    5.02
 -12   0   4   40.00    4.99
  11   0  -4   49.71    6.05
  11   0  -4   46.12    5.62
 -11   0   4   49.03    5.36
  10   0  -4   83.74    7.18
  10   0  -4   82.07    7.02
 -10   0   4   92.08    6.89
   9   0  -4  130.80    9.24
   9   0  -4  129.50    9.44
  -9   0   4  142.91    9.41
   8   0  -4   81.36    6.15
   8   0  -4   86.57    6.00
  -8   0   4   81.21    6.21
  -8   0   4   81.38    5.39
   7   0  -4  141.72    9.51
   7   0  -4  155.82    9.76
  -7   0   4  143.35    9.79
   6   0  -4  281.06   17.24
   6   0  -4  302.27   17.43
  -6   0   4  245.49   17.44
  -6   0   4  281.36   16.92
   5   0  -4  172.10   10.50
   5   0  -4  166.77   10.35
  -5   0   4  154.11   10.57
   4   0  -4  311.81   18.99
   4   0  -4  342.46   19.12
  -4   0   4  274.26   19.14
   3   0  -4  358.40   21.65
   3   0  -4  383.46   21.71
  -3   0   4  320.50   21.75
   2   0  -4  296.27   17.58
   2   0  -4  284.91   17.53
   2   0  -4  276.02   17.57
  -2   0   4  306.50   17.52
  -2   0   4  273.96   17.64
   1   0  -4  566.84   35.57
   1   0  -4  586.67   35.51
   1   0  -4  613.34   35.58
  -1   0   4  594.88   35.53
  -1   0   4  584.69   35.51
  -1   0   4  573.60   35.58
   0   0  -4  443.51   26.36
   0   0  -4  437.39   26.22
   0   0  -4  409.07   26.23
   0   0   4  420.93   26.22
   0   0   4  472.33   26.31
   0   0   4  415.15   26.29
  -1   0  -4  221.15   13.89
  -1   0  -4  252.64   14.19
  -1   0  -4  215.66   13.96
   1   0   4  213.69   14.00
   1   0   4  237.48   13.94
   1   0   4  230.39   13.89
  -2   0  -4  142.61    9.34
  -2   0  -4  153.68    9.34
   2   0   4  148.73    9.33
   2   0   4  172.02    9.43
   2   0   4  147.72    9.52
  -3   0  -4  544.80   30.95
   3   0   4  520.39   31.15
   3   0   4  497.91   31.03
   3   0   4  480.61   31.34
  -4   0  -4  367.08   22.96
   4   0   4  362.23   23.17
   4   0   4  405.54   23.54
  -5   0  -4  139.52    8.72
   5   0   4  153.16    9.50
   5   0   4  130.52    8.96
   5   0   4  138.68    8.96
  -6   0  -4   98.92    7.17
   6   0   4  128.83    8.15
   6   0   4  124.17    7.76
   6   0   4  107.96    7.47
  -7   0  -4   98.46    6.37
   7   0   4  107.14    7.48
   7   0   4  101.45    7.20
   7   0   4   88.23    6.64
  -8   0  -4   46.10    4.25
  -8   0  -4   48.56    3.52
   8   0   4   48.99    4.91
   8   0   4   43.91    3.94
  -9   0  -4   23.30    3.39
  -9   0  -4   27.29    2.70
   9   0   4   33.58    4.38
   9   0   4   25.33    3.27
 -10   0  -4   44.55    3.81
  10   0   4   39.41    4.43
  10   0   4   49.31    5.75
 -11   0  -4   14.73    5.12
 -11   0  -4   16.12    2.35
  11   0   4    9.00    3.81
 -12   0  -4    7.20    5.94
 -12   0  -4    4.53    2.45
  13  -1  -4   58.42    7.74
 -13   1   4   53.01    6.52
  12  -1  -4   64.82    7.28
 -12   1   4   64.89    6.62
  11  -1  -4   79.48    7.14
  11  -1  -4   67.89    7.39
 -11   1   4   80.79    6.81
  10  -1  -4   90.77    7.41
  10  -1  -4   92.45    7.38
 -10   1   4   93.76    7.35
   9  -1  -4   64.19    5.17
   9  -1  -4   62.24    5.34
  -9   1   4   52.66    5.20
   8  -1  -4   59.06    4.73
   8  -1  -4   60.62    4.52
  -8   1   4   54.13    3.87
  -8   1   4   46.20    4.70
   7  -1  -4  194.51   12.37
   7  -1  -4  204.60   12.60
  -7   1   4  187.61   12.07
   6  -1  -4  217.35   13.62
   6  -1  -4  212.32   13.44
  -6   1   4  216.10   13.23
   5  -1  -4    4.98    0.92
   5  -1  -4    4.00    1.08
  -5   1   4    3.76    0.67
  -5   1   4    1.60    1.12
   4  -1  -4    6.05    0.94
   4  -1  -4    5.18    1.02
   4  -1  -4    7.40    1.02
  -4   1   4    6.30    0.86
   3  -1  -4  109.48    7.05
   3  -1  -4  108.52    6.98
   3  -1  -4  115.06    7.14
  -3   1   4  118.21    7.07
   2  -1  -4  243.11   14.20
   2  -1  -4  237.96   14.14
   2  -1  -4  231.76   14.16
  -2   1   4  209.90   14.28
   1  -1  -4  162.62   11.03
   1  -1  -4  191.62   10.79
   1  -1  -4  187.17   10.81
  -1   1   4  191.15   10.97
  -1   1   4  144.44   10.78
   0  -1  -4    7.18    0.70
   0  -1  -4    9.86    1.10
   0  -1  -4    6.39    0.88
   0   1   4    7.59    0.76
   0   1   4    8.14    0.98
   0   1   4    8.96    1.00
  -1  -1  -4   66.10    4.06
  -1  -1  -4   66.51    4.25
   1   1   4   56.85    4.14
   1   1   4   70.60    4.10
   1   1   4   66.61    4.30
  -2  -1  -4   23.89    1.69
  -2  -1  -4   23.52    1.60
   2   1   4   23.17    1.90
   2   1   4   24.81    1.66
   2   1   4   25.91    2.20
  -3  -1  -4    7.86    0.75
  -3  -1  -4    8.40    0.86
   3   1   4    7.71    1.16
   3   1   4    9.87    1.59
   3   1   4    5.76    0.85
  -4  -1  -4   -0.05    0.45
   4   1   4    0.81    0.70
   4   1   4    0.48    1.03
   4   1   4    0.66    0.65
  -5  -1  -4   11.07    1.27
   5   1   4   14.45    1.80
   5   1   4    9.65    1.85
   5   1   4   11.86    1.62
  -6  -1  -4   23.41    1.98
   6   1   4   22.89    2.40
   6   1   4   25.04    3.10
   6   1   4   22.28    2.77
  -7  -1  -4   12.44    1.63
  -7  -1  -4   10.87    1.76
   7   1   4   12.88    2.49
   7   1   4   11.43    1.77
  -8  -1  -4   20.87    2.25
  -8  -1  -4   21.30    2.74
   8   1   4   22.25    2.78
   8   1   4   23.83    3.87
  -9  -1  -4   28.70    2.86
   9   1   4   28.38    3.42
   9   1   4   29.19    4.50
 -10  -1  -4   24.42    3.08
  10   1   4   22.01    3.91
  10   1   4   28.54    3.82
 -11  -1  -4   15.21    2.54
  11   1   4   19.08    3.99
 -12  -1  -4    9.09    2.60
 -12  -1  -4   10.03    6.16
  13  -2  -4    1.43    4.31
 -13   2   4   -4.05    3.48
  12  -2  -4    0.16    3.62
 -12   2   4   -3.17    2.94
  11  -2  -4   -1.93    2.89
  11  -2  -4    0.27    4.90
 -11   2   4    2.59    2.82
  10  -2  -4    1.18    2.56
  10  -2  -4    1.87    2.49
 -10   2   4   -0.84    2.14
   9  -2  -4    1.07    2.09
   9  -2  -4   -0.04    1.99
  -9   2   4    1.90    1.24
  -9   2   4   -0.19    2.00
   8  -2  -4   -0.20    1.51
   8  -2  -4    3.81    1.80
  -8   2   4    1.09    1.75
  -8   2   4    1.98    1.02
   7  -2  -4   33.56    3.31
   7  -2  -4   36.34    3.05
  -7   2   4   33.91    2.69
   6  -2  -4   38.99    2.94
   6  -2  -4   36.06    3.21
  -6   2   4   37.91    2.76
   5  -2  -4   36.67    2.47
   5  -2  -4   34.52    2.75
  -5   2   4   29.25    2.95
  -5   2   4   28.54    2.32
   4  -2  -4   15.93    1.43
   4  -2  -4   18.43    1.77
  -4   2   4   17.43    1.46
  -4   2   4   14.98    1.93
   3  -2  -4  149.61    9.41
   3  -2  -4  152.99    9.29
  -3   2   4  156.10    9.38
  -3   2   4  143.97    9.28
  -3   2   4  150.86    9.61
   2  -2  -4  231.70   13.67
   2  -2  -4  233.65   13.59
  -2   2   4  220.54   13.77
  -2   2   4  197.69   13.82
  -2   2   4  227.11   13.57
   1  -2  -4  290.18   15.85
   1  -2  -4  285.54   15.88
  -1   2   4  262.61   15.80
  -1   2   4  229.84   15.82
  -1   2   4  224.35   16.04
   0  -2  -4  103.67    7.68
   0   2   4  141.50    7.92
   0   2   4  120.96    7.49
  -1  -2  -4  145.61    9.20
  -1  -2  -4  137.11    8.95
   1   2   4  157.41    9.34
   1   2   4  147.90    8.98
   1   2   4  149.22    9.36
  -2  -2  -4  726.28   44.83
  -2  -2  -4  706.72   44.98
   2   2   4  797.47   45.37
   2   2   4  743.93   45.22
  -3  -2  -4  263.50   16.35
  -3  -2  -4  258.11   16.19
   3   2   4  262.76   16.57
   3   2   4  291.00   16.30
   3   2   4  260.63   16.80
  -4  -2  -4   96.71    6.07
  -4  -2  -4   91.31    5.90
   4   2   4   92.92    6.30
   4   2   4  105.62    6.17
   4   2   4   89.76    6.62
  -5  -2  -4  181.69   10.95
  -5  -2  -4  172.90   10.95
   5   2   4  176.87   11.18
   5   2   4  169.86   11.56
  -6  -2  -4  220.84   13.34
  -6  -2  -4  215.60   13.33
   6   2   4  206.50   14.03
   6   2   4  213.11   13.57
  -7  -2  -4  154.49   10.02
  -7  -2  -4  162.04   10.06
   7   2   4  161.25   10.34
   7   2   4  155.38   10.93
  -8  -2  -4  153.00    9.83
  -8  -2  -4  146.76    9.79
   8   2   4  164.89   10.96
   8   2   4  149.60   10.14
  -9  -2  -4  135.04    8.89
   9   2   4  140.03   10.13
   9   2   4  129.43    9.20
 -10  -2  -4   37.83    3.65
  10   2   4   32.03    4.27
  10   2   4   37.90    5.33
 -11  -2  -4   22.96    2.91
  11   2   4   17.37    4.03
 -12  -2  -4   45.29    5.00
  12   2   4   32.48    5.63
  13  -3  -4    8.79    4.51
 -13   3   4   12.95    4.18
  12  -3  -4   47.01    6.17
 -12   3   4   39.77    5.92
  11  -3  -4   82.83    6.77
 -11   3   4   56.33    6.34
  10  -3  -4   55.21    5.54
 -10   3   4   50.81    5.65
   9  -3  -4   36.90    4.52
   9  -3  -4   55.53    4.60
  -9   3   4   51.78    3.85
   8  -3  -4  159.69   10.00
   8  -3  -4  139.63    9.77
  -8   3   4  149.01    9.53
   7  -3  -4  248.92   15.10
   7  -3  -4  249.11   15.30
  -7   3   4  254.83   15.01
  -7   3   4  210.01   15.61
   6  -3  -4   45.05    3.26
   6  -3  -4   45.43    3.49
  -6   3   4   40.88    3.17
  -6   3   4   44.00    3.89
   5  -3  -4  134.68    8.28
   5  -3  -4  129.15    8.50
  -5   3   4  131.68    8.82
  -5   3   4  132.64    8.34
   4  -3  -4  518.71   31.69
   4  -3  -4  512.85   31.48
  -4   3   4  518.99   31.61
  -4   3   4  487.84   31.47
  -4   3   4  559.39   31.99
   3  -3  -4  346.71   21.99
   3  -3  -4  353.96   21.82
  -3   3   4  355.31   21.99
  -3   3   4  344.24   21.81
  -3   3   4  398.41   22.24
   2  -3  -4  290.96   18.21
   2  -3  -4  304.43   18.37
  -2   3   4  315.71   18.46
  -2   3   4  297.89   18.51
  -2   3   4  287.32   18.20
   1  -3  -4  308.91   18.91
   1  -3  -4  283.13   18.97
  -1   3   4  310.72   19.25
  -1   3   4  332.56   18.90
   0  -3  -4  355.76   21.41
   0   3   4  341.14   21.15
  -1  -3  -4  380.39   23.51
   1   3   4  339.41   23.71
   1   3   4  432.15   23.68
  -2  -3  -4  207.47   13.11
   2   3   4  226.26   13.49
   2   3   4  205.96   13.44
  -3  -3  -4  146.82    8.95
   3   3   4  155.02    9.31
   3   3   4  127.99    9.32
  -4  -3  -4   81.19    4.93
  -4  -3  -4   65.64    4.63
   4   3   4   80.26    5.25
  -5  -3  -4   50.10    3.26
  -5  -3  -4   54.77    3.58
  -5  -3  -4   52.75    3.29
   5   3   4   46.40    3.84
   5   3   4   44.76    4.20
  -6  -3  -4   69.33    4.38
  -6  -3  -4   71.08    4.66
   6   3   4   68.60    5.01
   6   3   4   58.97    5.36
  -7  -3  -4   40.58    2.87
  -7  -3  -4   39.69    3.17
   7   3   4   39.65    3.59
   7   3   4   33.34    4.24
  -8  -3  -4   28.71    2.78
   8   3   4   26.25    4.20
   8   3   4   29.53    3.39
  -9  -3  -4   18.19    2.60
   9   3   4   15.81    2.66
   9   3   4   20.01    3.50
 -10  -3  -4    8.18    1.96
  10   3   4    3.97    3.06
 -11  -3  -4    4.97    2.23
  11   3   4    8.23    3.56
  13  -4  -4   22.89    4.92
 -13   4   4   18.62    4.63
  12  -4  -4   23.73    4.34
 -12   4   4   17.02    4.02
 -11   4   4   29.84    4.50
  10  -4  -4  111.90    8.24
 -10   4   4  107.58    7.58
   9  -4  -4   68.69    5.71
   9  -4  -4   64.19    5.61
  -9   4   4   67.62    6.10
  -9   4   4   72.86    5.08
   8  -4  -4   47.99    4.61
   8  -4  -4   65.29    4.96
  -8   4   4   65.24    4.44
  -8   4   4   61.44    5.37
   7  -4  -4   50.24    4.23
  -7   4   4   52.57    3.86
  -7   4   4   53.55    4.63
   6  -4  -4   64.21    4.73
   6  -4  -4   60.06    4.43
  -6   4   4   67.72    5.14
  -6   4   4   71.80    4.57
   5  -4  -4  290.74   17.42
   5  -4  -4  282.76   17.70
  -5   4   4  300.89   18.04
  -5   4   4  288.03   17.62
  -5   4   4  266.04   17.37
   4  -4  -4   59.66    4.22
  -4   4   4   63.07    4.43
  -4   4   4   59.89    4.14
   3  -4  -4    1.66    0.81
  -3   4   4    1.78    0.83
  -3   4   4    2.50    0.75
   2  -4  -4   73.25    4.79
   2  -4  -4   59.34    4.54
   2  -4  -4   77.15    4.52
  -2   4   4   69.56    4.85
  -2   4   4   74.24    4.73
   1  -4  -4   60.10    4.21
   0  -4  -4   18.69    1.84
   0   4   4   18.53    1.67
   0   4   4   18.74    1.36
   0   4   4   16.50    2.11
   0   4   4   15.68    1.35
  -1  -4  -4   27.82    2.35
   1   4   4   28.42    2.44
  -2  -4  -4    0.08    0.59
   2   4   4   -0.62    0.84
   2   4   4    0.49    1.00
  -3  -4  -4    3.16    0.79
   3   4   4    5.73    1.34
   3   4   4    4.28    1.19
   4   4   4    8.45    1.62
   4   4   4    8.20    1.55
  -5  -4  -4   20.92    2.03
   5   4   4   16.76    2.73
   5   4   4   24.03    2.56
  -6  -4  -4    5.02    1.17
   6   4   4    6.43    1.60
   6   4   4    4.35    1.86
  -7  -4  -4   26.91    2.58
   7   4   4   26.36    3.22
   7   4   4   24.88    3.43
  -8  -4  -4   23.41    2.66
   8   4   4   23.67    3.44
   8   4   4   23.42    3.62
  -9  -4  -4    5.07    1.69
   9   4   4    5.77    2.27
   9   4   4    3.91    2.79
 -10  -4  -4   10.54    2.21
  10   4   4   12.19    3.45
 -11  -4  -4   35.91    4.30
  11   4   4   28.76    4.98
  13  -5  -4   -3.96    4.13
 -13   5   4   -1.00    3.91
  12  -5  -4    3.01    3.49
 -12   5   4    4.32    3.48
  11  -5  -4   -2.56    2.88
 -11   5   4    1.92    3.04
  10  -5  -4    1.80    2.51
 -10   5   4    0.39    2.52
 -10   5   4    0.42    1.71
   9  -5  -4   13.86    2.68
  -9   5   4   13.70    2.99
  -9   5   4   13.68    2.08
   8  -5  -4   23.62    3.01
   8  -5  -4   21.50    3.06
  -8   5   4   26.73    3.76
  -8   5   4   24.39    2.70
   7  -5  -4    0.44    1.47
  -7   5   4    1.87    1.12
  -7   5   4    2.07    1.58
   6  -5  -4   21.23    2.54
  -6   5   4   23.11    2.26
  -6   5   4   21.32    2.77
   5  -5  -4  142.49    9.30
   5  -5  -4  141.08    9.81
  -5   5   4  149.75    9.28
   4  -5  -4   99.47    6.53
   4  -5  -4   97.07    6.92
  -4   5   4  100.18    6.51
   3  -5  -4   39.83    3.00
   3  -5  -4   35.57    3.20
  -3   5   4   37.17    2.93
   2  -5  -4  137.39    9.31
   2  -5  -4  150.08    9.01
   2  -5  -4  149.41    9.32
   2  -5  -4  133.99    9.00
  -2   5   4  156.38    9.42
   1  -5  -4  154.42    8.92
   1  -5  -4  131.89    9.05
  -1   5   4  150.93    8.80
  -1   5   4  122.69    9.22
   0  -5  -4   43.28    3.15
   0   5   4   38.73    2.60
   0   5   4   38.47    3.37
   0   5   4   36.00    2.91
  -1  -5  -4  134.53    8.87
   1   5   4  149.16    9.31
   1   5   4  131.71    8.89
  -2  -5  -4  260.08   15.54
   2   5   4  240.80   15.69
   3   5   4  110.45    7.55
   3   5   4  114.83    7.85
  -4  -5  -4  137.13    8.49
   4   5   4  137.41    9.03
   4   5   4  122.20    8.82
  -5  -5  -4  133.91    8.36
   5   5   4  116.55    8.80
   5   5   4  136.08    8.86
  -6  -5  -4   73.07    4.94
   6   5   4   57.44    5.57
   6   5   4   74.38    5.46
  -7  -5  -4   56.44    4.15
   7   5   4   42.44    4.99
   7   5   4   56.20    4.80
  -8  -5  -4   59.13    4.52
   8   5   4   43.17    5.58
   8   5   4   63.15    5.25
  -9  -5  -4   65.23    5.15
   9   5   4   61.04    6.66
 -10  -5  -4   61.26    5.37
  10   5   4   63.38    7.23
 -11  -5  -4   29.30    4.71
  11   5   4   34.75    5.36
  13  -6  -4   28.12    5.03
 -13   6   4   18.80    4.87
  12  -6  -4   35.51    5.72
 -12   6   4   32.56    5.27
  11  -6  -4   87.88    7.55
 -11   6   4   92.23    8.14
  10  -6  -4   83.22    7.18
 -10   6   4   96.84    7.97
 -10   6   4   92.59    6.74
   9  -6  -4  112.25    8.21
  -9   6   4  115.03    7.84
  -9   6   4  112.02    8.65
   8  -6  -4  154.47   10.67
  -8   6   4  160.01   10.51
  -8   6   4  168.51   11.21
   7  -6  -4  172.55   11.38
  -7   6   4  168.97   11.68
  -7   6   4  182.56   11.30
   6  -6  -4  403.08   25.67
   6  -6  -4  403.61   25.07
  -6   6   4  409.53   25.05
   5  -6  -4  326.27   21.22
   5  -6  -4  338.89   20.85
  -5   6   4  342.03   20.84
   4  -6  -4  139.74    8.64
   4  -6  -4  123.78    8.80
  -4   6   4  131.32    8.56
   3  -6  -4  155.05   10.75
   3  -6  -4  175.09   10.75
  -3   6   4  172.35   10.72
   2  -6  -4  239.64   15.60
   2  -6  -4  251.83   15.25
   2  -6  -4  251.32   15.20
   1  -6  -4  173.79   11.18
   1  -6  -4  164.15   10.90
  -1   6   4  184.21   10.87
   0  -6  -4   59.03    4.17
   0   6   4   51.40    3.91
   0   6   4   52.42    3.55
   0   6   4   57.74    4.41
  -1  -6  -4  121.00    8.96
   1   6   4  134.50    8.93
   1   6   4  162.79    9.50
  -2  -6  -4  113.17    7.78
   2   6   4  123.56    7.93
   2   6   4  122.97    8.37
  -3  -6  -4  104.99    6.93
   3   6   4  105.34    7.17
  -4  -6  -4  101.09    6.33
   4   6   4   80.80    6.88
   4   6   4   97.25    6.69
  -5  -6  -4   96.75    6.32
   5   6   4   88.60    6.77
   5   6   4   91.09    6.90
  -6  -6  -4   18.16    2.41
   6   6   4   19.55    3.32
  -7  -6  -4    8.33    1.73
   7   6   4   10.96    2.56
   7   6   4    8.08    2.61
  -8  -6  -4   34.09    3.58
   8   6   4   29.83    4.98
   8   6   4   40.71    4.78
  -9  -6  -4   12.20    2.35
   9   6   4   11.91    3.55
 -10  -6  -4   -1.79    2.17
  10   6   4    2.30    3.51
  13  -7  -4   31.17    5.29
 -13   7   4   32.76    5.70
  12  -7  -4   75.81    7.37
 -12   7   4   70.34    8.05
  11  -7  -4   80.74    7.22
 -11   7   4   74.60    7.59
 -11   7   4   86.63    6.75
  10  -7  -4   23.78    3.88
 -10   7   4   17.32    2.78
 -10   7   4   20.63    3.77
   9  -7  -4   45.45    4.71
  -9   7   4   47.00    4.32
  -9   7   4   46.64    4.94
   8  -7  -4  116.92    8.28
  -8   7   4  122.35    8.14
  -8   7   4  113.98    8.60
   7  -7  -4   21.59    3.59
   7  -7  -4   26.65    3.15
  -7   7   4   27.28    2.95
   6  -7  -4   23.00    2.78
   6  -7  -4   25.69    3.77
  -6   7   4   26.73    2.79
   5  -7  -4   77.46    5.26
   5  -7  -4   63.55    5.56
  -5   7   4   69.74    5.12
   4  -7  -4   60.38    4.28
   4  -7  -4   49.80    4.37
  -4   7   4   53.83    4.16
   3  -7  -4   15.05    2.04
   3  -7  -4   13.28    2.12
  -3   7   4   14.23    2.03
   2  -7  -4    0.51    0.94
   2  -7  -4    1.68    1.05
   2  -7  -4   -0.48    1.15
  -2   7   4    0.87    1.13
   1  -7  -4    1.87    0.99
   1  -7  -4    0.03    1.10
  -1   7   4    1.28    1.27
  -1   7   4    1.43    0.82
   0  -7  -4    0.85    1.06
   0  -7  -4    0.84    0.92
   0   7   4    0.29    0.94
   0   7   4    0.82    1.23
  -1  -7  -4    8.64    1.64
   1   7   4   10.30    1.80
  -2  -7  -4    1.10    1.15
   2   7   4    2.93    1.21
   2   7   4    2.15    1.59
  -3  -7  -4   -1.24    0.99
   3   7   4   -0.76    1.17
   3   7   4    0.72    1.73
  -4  -7  -4   13.86    2.18
   4   7   4   14.80    2.23
  -5  -7  -4    8.00    1.64
   5   7   4    9.86    2.19
   5   7   4    5.10    2.18
  -6  -7  -4   16.12    2.56
   6   7   4   12.88    2.70
   6   7   4   16.30    2.91
  -7  -7  -4   13.73    2.11
   7   7   4    9.85    2.97
   7   7   4   12.90    2.91
  -8  -7  -4   26.13    3.48
   8   7   4   29.55    4.93
  -9  -7  -4   30.15    3.84
   9   7   4   21.34    4.39
  10   7   4   10.73    4.13
  13  -8  -4    7.29    4.52
 -13   8   4    5.04    4.49
  12  -8  -4    2.57    3.75
 -12   8   4   -3.24    3.47
  11  -8  -4    1.85    3.24
 -11   8   4   -0.82    3.08
 -11   8   4    1.78    2.50
  10  -8  -4    2.29    2.71
 -10   8   4   -1.28    2.03
 -10   8   4    0.15    2.52
   9  -8  -4    0.79    2.34
  -9   8   4    0.61    1.84
  -9   8   4    0.94    2.11
   8  -8  -4   21.39    4.06
   8  -8  -4   22.82    3.51
  -8   8   4   22.47    3.15
   7  -8  -4   82.35    6.16
   7  -8  -4   76.86    7.01
  -7   8   4   84.80    6.09
   6  -8  -4   49.35    4.16
   6  -8  -4   42.46    4.63
  -6   8   4   51.09    4.11
   5  -8  -4   20.15    2.80
   5  -8  -4   13.66    2.47
  -5   8   4   19.09    2.47
   4  -8  -4    8.71    1.82
   4  -8  -4   16.92    2.58
  -4   8   4   10.84    1.80
   3  -8  -4  118.54    8.01
  -3   8   4  123.07    8.21
   2  -8  -4  141.68   10.29
   2  -8  -4  162.60    9.99
  -2   8   4  162.85   10.44
   1  -8  -4  125.34    7.80
   1  -8  -4  114.13    7.31
  -1   8   4  101.24    7.30
   0  -8  -4  154.72    9.86
   0  -8  -4  168.73   10.39
   0   8   4  158.11   10.71
   0   8   4  148.65   10.06
  -1  -8  -4   75.22    6.31
   1   8   4  106.39    6.84
   1   8   4   87.58    6.11
  -2  -8  -4   68.75    5.31
   2   8   4   69.91    5.21
   2   8   4   75.19    5.84
  -3  -8  -4  108.55    7.48
   3   8   4  109.89    7.59
   3   8   4  108.85    8.13
  -4  -8  -4  128.72    8.43
   4   8   4  121.48    8.71
  -5  -8  -4   70.95    5.47
   5   8   4   76.11    6.14
  -6  -8  -4   77.04    5.70
   6   8   4   64.73    6.61
   6   8   4   74.74    6.47
  -7  -8  -4  116.86    7.96
   7   8   4   96.97    8.85
   7   8   4  113.85    8.87
  -8  -8  -4   64.41    5.49
   8   8   4   57.40    6.88
  -9  -8  -4   21.07    3.17
   9   8   4   14.80    4.28
  12  -9  -4   48.97    6.82
 -12   9   4   58.86    7.01
  11  -9  -4   22.21    4.08
 -11   9   4   28.26    4.72
 -11   9   4   25.31    4.37
  10  -9  -4   49.40    5.61
 -10   9   4   52.87    5.22
 -10   9   4   50.73    5.78
   9  -9  -4  145.17   10.03
  -9   9   4  129.60   10.10
  -9   9   4  148.53    9.89
   8  -9  -4   50.04    6.14
   8  -9  -4   55.63    5.23
  -8   9   4   64.84    5.16
   7  -9  -4   58.59    4.91
   7  -9  -4   44.67    5.36
  -7   9   4   55.68    4.70
   6  -9  -4  182.35   11.58
   6  -9  -4  149.02   11.66
  -6   9   4  188.36   11.54
   5  -9  -4  186.38   11.77
  -5   9   4  167.35   11.60
   4  -9  -4  118.47    8.88
   4  -9  -4  125.56    8.75
  -4   9   4  144.62    8.95
   3  -9  -4  148.22   10.28
  -3   9   4  170.47   10.69
   2  -9  -4  146.29    9.76
   2  -9  -4  155.75   10.20
  -2   9   4  157.36    9.51
  -2   9   4  146.65   10.32
   1  -9  -4  184.28   10.99
  -1   9   4  162.55   10.99
   0  -9  -4  207.37   13.30
   0  -9  -4  225.21   13.84
   0   9   4  202.86   13.51
   0   9   4  222.22   14.26
  -1  -9  -4  169.59   13.02
   1   9   4  219.09   13.46
   1   9   4  214.23   12.89
  -2  -9  -4   81.29    6.53
   2   9   4   93.28    6.40
   2   9   4   92.84    7.01
  -3  -9  -4   34.20    3.72
   3   9   4   38.63    3.78
   3   9   4   36.20    4.35
  -4  -9  -4   56.41    4.64
   4   9   4   56.79    5.07
   4   9   4   51.46    5.45
  -5  -9  -4   43.05    4.19
   5   9   4   40.38    4.81
  -6  -9  -4   40.56    4.25
   6   9   4   37.76    5.28
  -7  -9  -4   20.46    3.02
   7   9   4   24.88    4.20
   7   9   4   19.59    4.04
  -8  -9  -4    3.54    2.48
   8   9   4    3.83    3.48
  -9  -9  -4    1.89    2.74
   9   9   4   -2.78    3.94
  12 -10  -4   27.40    5.05
 -12  10   4   31.24    5.23
  11 -10  -4   33.05    4.76
 -11  10   4   34.86    4.97
 -11  10   4   35.99    5.39
  10 -10  -4   69.02    6.56
 -10  10   4   70.35    6.36
 -10  10   4   66.64    6.49
   9 -10  -4   56.65    5.47
   9 -10  -4   48.57    6.57
  -9  10   4   57.18    5.22
  -9  10   4   41.01    5.10
   8 -10  -4   14.92    3.83
   8 -10  -4   14.48    2.97
  -8  10   4   13.71    2.52
   7 -10  -4   39.88    4.68
   7 -10  -4   39.65    5.23
  -7  10   4   47.37    4.42
   6 -10  -4   71.12    5.66
   6 -10  -4   52.55    5.63
  -6  10   4   65.51    5.30
   5 -10  -4   23.71    3.54
   5 -10  -4   27.14    3.80
  -5  10   4   31.26    3.50
   4 -10  -4    3.03    2.14
   4 -10  -4    7.14    2.05
  -4  10   4    8.46    1.97
   3 -10  -4   15.79    2.58
   3 -10  -4   16.13    2.67
  -3  10   4   19.13    3.04
   2 -10  -4   29.60    3.10
   2 -10  -4   32.99    3.62
  -2  10   4   35.01    2.64
  -2  10   4   33.11    3.84
   1 -10  -4   27.30    3.01
   1 -10  -4   26.19    2.64
  -1  10   4   18.99    2.51
  -1  10   4   18.71    3.06
   0 -10  -4   21.58    3.04
   0 -10  -4   23.11    2.52
   0  10   4   20.75    2.70
   0  10   4   20.10    3.49
  -1 -10  -4    9.99    2.17
   1  10   4   13.26    2.43
   1  10   4   11.12    1.97
  -2 -10  -4   -0.97    1.78
   2  10   4    1.36    1.56
   2  10   4   -1.52    1.93
   3  10   4    8.84    2.20
   3  10   4    9.61    2.65
  -4 -10  -4   -0.87    1.81
   4  10   4    1.14    2.03
   4  10   4    0.63    2.38
  -5 -10  -4   -0.59    2.00
   5  10   4    2.10    2.50
   5  10   4    4.87    2.93
  -6 -10  -4   20.85    3.16
   6  10   4   15.48    3.67
  -7 -10  -4    9.06    2.64
   7  10   4    8.53    3.63
  -8 -10  -4    3.05    2.81
   8  10   4   -1.80    3.65
  12 -11  -4    0.42    4.54
 -12  11   4    5.45    4.07
  11 -11  -4    3.35    3.91
 -11  11   4    6.31    3.07
 -11  11   4    4.64    3.26
  10 -11  -4    5.02    3.55
 -10  11   4    5.97    2.91
 -10  11   4    8.42    3.15
   9 -11  -4   -0.97    3.00
   9 -11  -4    4.64    4.34
  -9  11   4   -1.96    2.19
   8 -11  -4   -5.61    3.29
   8 -11  -4    2.01    2.76
  -8  11   4    0.78    2.04
   7 -11  -4    8.66    2.91
   7 -11  -4    6.12    3.22
  -7  11   4   10.04    2.43
   6 -11  -4   37.75    4.70
   6 -11  -4   29.35    4.49
  -6  11   4   34.97    4.08
   5 -11  -4   44.68    4.70
   5 -11  -4   41.69    4.99
  -5  11   4   55.97    4.79
   4 -11  -4   53.85    4.92
  -4  11   4   63.15    5.29
   3 -11  -4   44.48    4.08
   3 -11  -4   42.27    4.67
  -3  11   4   51.97    4.84
   2 -11  -4   52.58    4.59
   2 -11  -4   41.07    3.88
  -2  11   4   42.43    4.77
  -2  11   4   39.38    3.26
   1 -11  -4   91.81    6.29
   1 -11  -4   84.48    5.69
  -1  11   4   72.37    5.60
  -1  11   4   66.09    6.67
   0 -11  -4  101.94    7.06
   0 -11  -4   92.32    6.51
   0  11   4   93.40    6.76
   0  11   4   94.02    7.55
  -1 -11  -4   52.90    5.01
   1  11   4   57.01    4.82
   1  11   4   59.20    5.45
  -2 -11  -4   62.52    6.11
   2  11   4   73.03    6.26
   2  11   4   74.00    5.81
  -3 -11  -4   68.00    6.35
   3  11   4   78.06    6.63
   3  11   4   75.10    6.28
  -4 -11  -4   52.71    5.55
   4  11   4   59.89    5.82
   4  11   4   59.62    6.13
  -5 -11  -4   74.07    6.28
   5  11   4   68.57    6.80
   5  11   4   56.52    6.96
  -6 -11  -4   46.14    5.42
   6  11   4   28.62    4.95
   6  11   4   45.12    5.56
  -7 -11  -4   37.69    5.58
   7  11   4   35.56    5.32
  11 -12  -4   42.11    5.77
 -11  12   4   43.86    6.29
 -11  12   4   42.21    6.36
  10 -12  -4   43.31    6.80
 -10  12   4   58.02    6.14
 -10  12   4   45.40    5.91
   9 -12  -4   27.85    5.43
   9 -12  -4   36.80    5.68
  -9  12   4   40.95    5.07
   8 -12  -4   38.27    6.17
   8 -12  -4   54.48    5.97
  -8  12   4   53.19    5.43
   7 -12  -4   93.33    8.73
   7 -12  -4  125.73    9.08
  -7  12   4  119.63    8.65
   6 -12  -4   57.90    5.97
   6 -12  -4   51.21    5.77
  -6  12   4   67.86    5.67
   5 -12  -4   40.02    4.98
  -5  12   4   50.25    4.97
   4 -12  -4  139.89   10.01
  -4  12   4  152.14   10.51
   3 -12  -4  114.06    8.29
   3 -12  -4  123.21    8.97
  -3  12   4  116.94    9.06
   2 -12  -4   79.25    5.93
   2 -12  -4   65.35    5.35
  -2  12   4   67.84    5.27
  -2  12   4   55.11    6.30
   1 -12  -4   80.44    5.90
   1 -12  -4   87.46    6.44
  -1  12   4   75.91    5.79
  -1  12   4   70.93    7.03
   0 -12  -4   83.92    6.49
   0  12   4   85.68    7.08
   0  12   4   74.74    6.12
  -1 -12  -4   46.15    4.89
   1  12   4   44.61    4.65
   1  12   4   49.48    5.21
  -2 -12  -4   26.84    3.82
   2  12   4   28.39    4.22
   2  12   4   34.99    4.55
  -3 -12  -4   68.07    7.14
   3  12   4   92.47    7.28
   3  12   4   93.01    7.50
  -4 -12  -4   53.39    6.05
   4  12   4   57.24    6.33
   4  12   4   59.08    6.27
  -5 -12  -4   12.70    3.56
   5  12   4   13.75    3.61
   5  12   4    7.83    3.66
  -6 -12  -4   12.05    3.74
   6  12   4   10.58    4.17
  -7 -12  -4   25.03    4.54
   7  12   4   25.07    5.07
  11 -13  -4   21.24    5.28
 -11  13   4   13.27    3.96
 -11  13   4   15.86    4.33
  10 -13  -4   33.83    5.30
 -10  13   4   28.37    4.50
 -10  13   4   41.09    6.42
   9 -13  -4   21.81    5.67
   9 -13  -4   27.52    4.68
  -9  13   4   22.21    3.98
   8 -13  -4   29.44    4.67
   8 -13  -4   20.75    4.67
  -8  13   4   26.25    3.90
   7 -13  -4   28.11    4.46
   7 -13  -4   26.57    4.46
  -7  13   4   25.23    3.76
   6 -13  -4   10.61    3.55
   6 -13  -4    9.51    3.63
   5 -13  -4    6.52    3.49
   5 -13  -4   13.90    3.27
  -5  13   4   19.43    3.25
   4 -13  -4    7.93    2.85
   4 -13  -4    5.77    3.15
  -4  13   4   13.98    3.15
   3 -13  -4    4.73    2.54
   3 -13  -4    1.95    2.61
  -3  13   4    3.47    2.63
   2 -13  -4   -0.05    2.26
  -2  13   4   -2.47    2.78
   1 -13  -4    2.79    2.18
  -1  13   4    1.89    1.82
  -1  13   4    0.04    2.78
   0 -13  -4    1.09    2.11
   0  13   4    1.69    2.51
   0  13   4    1.23    1.93
  -1 -13  -4    0.05    2.24
   1  13   4    1.71    2.26
   1  13   4   -3.67    2.41
  -2 -13  -4    0.03    2.57
   2  13   4   -1.31    2.42
   2  13   4    3.81    2.55
  -3 -13  -4   -1.60    2.96
   3  13   4    0.57    2.75
   3  13   4   -1.18    2.83
  -4 -13  -4    6.33    3.60
   4  13   4   12.97    3.57
   4  13   4   13.21    3.74
  -5 -13  -4    4.96    3.85
   5  13   4    4.19    3.71
   5  13   4    5.08    3.74
  -6 -13  -4    0.05    4.15
   6  13   4    2.67    4.01
  10 -14  -4    3.79    4.95
 -10  14   4    1.26    3.70
 -10  14   4    1.38    3.27
   9 -14  -4   10.56    4.82
   9 -14  -4    3.68    5.20
  -9  14   4    6.43    3.41
   8 -14  -4   20.01    5.35
   8 -14  -4   22.03    5.12
  -8  14   4   28.78    4.38
   7 -14  -4    6.17    4.14
   7 -14  -4   10.97    4.35
  -7  14   4    8.43    3.25
   6 -14  -4    2.33    3.64
   6 -14  -4   -7.11    3.77
  -6  14   4    4.88    2.81
   5 -14  -4   21.20    3.99
   5 -14  -4   13.84    3.99
   4 -14  -4   26.52    4.33
   4 -14  -4   24.20    3.89
  -4  14   4   33.15    5.49
   3 -14  -4   25.23    3.88
   3 -14  -4   17.63    3.55
  -3  14   4   20.84    4.31
   2 -14  -4   68.38    6.19
  -2  14   4   48.44    7.02
   1 -14  -4   62.63    6.07
  -1  14   4   63.43    6.98
   0 -14  -4   29.66    4.72
   0  14   4   42.38    5.79
   0  14   4   32.94    5.37
  -1 -14  -4   34.24    5.13
   1  14   4   48.19    5.76
   1  14   4   37.12    5.05
  -2 -14  -4   82.82    7.57
   2  14   4   78.54    7.74
   2  14   4  105.19    8.20
  -3 -14  -4   66.78    7.37
   3  14   4   71.75    7.24
   3  14   4   65.71    7.34
  -4 -14  -4   31.87    5.42
   4  14   4   42.80    6.32
   4  14   4   41.35    6.73
  -5 -14  -4   30.13    5.47
   5  14   4   22.99    5.04
  10 -15  -4   51.68    7.29
 -10  15   4   43.35    6.70
 -10  15   4   44.92    7.49
   9 -15  -4   53.63    8.53
   9 -15  -4   41.09    6.79
  -9  15   4   44.69    6.82
   8 -15  -4   66.07    8.80
   8 -15  -4   83.26    9.35
  -8  15   4   78.49    7.86
   7 -15  -4   42.81    6.63
   7 -15  -4   53.43    7.72
  -7  15   4   64.56    6.80
   6 -15  -4   39.19    6.60
  -6  15   4   58.44    6.59
   5 -15  -4   59.22    7.03
   5 -15  -4   56.84    7.30
  -5  15   4   65.50    7.20
   4 -15  -4   70.24    7.39
   4 -15  -4   54.15    6.75
  -4  15   4   75.02    7.91
   3 -15  -4   76.71    7.19
  -3  15   4   51.80    7.89
   2 -15  -4   51.83    5.93
  -2  15   4   42.08    6.20
   1 -15  -4   58.47    6.06
  -1  15   4   48.19    6.89
   0 -15  -4   60.47    6.39
   0  15   4   70.94    7.47
  -1 -15  -4   55.93    6.40
   1  15   4   62.74    6.87
  -2 -15  -4   22.53    4.14
   2  15   4   29.48    4.57
   2  15   4   27.70    4.23
  -3 -15  -4   15.61    4.24
   3  15   4   11.69    4.00
   3  15   4   13.67    3.95
  -4 -15  -4   19.15    5.01
   4  15   4   18.96    4.67
   4  15   4   28.55    4.94
   9 -16  -4    8.87    6.58
   9 -16  -4    5.73    6.64
  -9  16   4   15.35    4.63
   8 -16  -4   28.11    6.49
   8 -16  -4   27.92    6.67
  -8  16   4   29.71    5.11
   7 -16  -4   -3.91    5.36
   7 -16  -4   16.97    5.64
  -7  16   4   15.52    4.09
   6 -16  -4    5.05    4.82
   6 -16  -4   -2.46    4.94
  -6  16   4    9.54    3.86
   5 -16  -4    4.52    4.73
   5 -16  -4    2.30    4.53
  -5  16   4    9.98    4.35
   4 -16  -4    8.51    4.18
  -4  16   4    3.18    4.31
   3 -16  -4    3.57    3.66
  -3  16   4    4.17    4.56
   2 -16  -4    3.54    3.40
  -2  16   4    0.17    4.16
   1 -16  -4    9.20    3.36
  -1  16   4    0.70    4.00
   0 -16  -4    0.77    3.11
   0  16   4    5.70    3.86
  -1 -16  -4   13.00    3.85
   1  16   4   16.88    4.42
  -2 -16  -4    5.02    3.68
   2  16   4   -0.38    3.87
   7 -17  -4   13.08    6.34
   7 -17  -4   -4.48    6.46
  -7  17   4   16.82    5.02
   6 -17  -4    2.92    5.86
   6 -17  -4   19.49    8.77
  -6  17   4   10.87    5.01
   5 -17  -4   19.48    5.79
  -5  17   4   27.02    5.62
   4 -17  -4   19.01    5.14
  -4  17   4   18.47    5.78
   3 -17  -4   21.40    4.73
  -3  17   4   20.25    5.85
   2 -17  -4   25.75    4.83
  -2  17   4   29.38    5.97
   1 -17  -4   38.19    6.36
  -1  17   4   37.16    6.05
   0 -17  -4   42.01    6.80
   0  17   4   61.28    8.07
  -1 -17  -4   23.75    4.60
   1  17   4   21.28    4.93
   4 -18  -4   35.12    6.13
  -4  18   4   24.73    6.71
   3 -18  -4   30.54    5.74
  -3  18   4   43.78    7.34
   2 -18  -4   44.14    7.59
  -2  18   4   56.74    9.50
  -1  18  -5    6.32    4.85
  -2  18  -5    1.70    4.20
   2 -18   5    5.23    3.19
  -3  18  -5    1.51    3.96
   3 -18   5   -2.44    3.06
  -4  18  -5   12.24    4.24
   4 -18   5   21.79    3.87
  -5  18  -5   23.79    4.57
   5 -18   5   18.58    4.05
   2  17  -5   33.06    5.58
  -2 -17   5   32.78    5.40
   1  17  -5   50.66    6.81
  -1 -17   5   55.56    7.39
  -1  17  -5   34.43    5.20
   1 -17   5   36.83    4.70
  -2  17  -5   40.41    6.49
   2 -17   5   42.03    4.82
  -3  17  -5   75.31    7.29
   3 -17   5   64.44    6.10
  -4  17  -5   65.47    7.18
   4 -17   5   70.25    6.26
  -5  17  -5   31.63    4.80
   5 -17   5   38.63    4.96
  -6  17  -5   56.40    6.86
   6 -17   5   51.96    5.94
  -7  17  -5   76.68    7.99
   7 -17   5   72.48    7.31
   4  16  -5   17.50    4.10
  -4 -16   5   23.53    4.86
   3  16  -5   52.77    6.21
  -3 -16   5   53.15    7.72
   2  16  -5   41.24    5.27
  -2 -16   5   34.23    5.13
   1  16  -5   11.49    2.89
  -1 -16   5   13.82    3.90
   0  16  -5   12.29    4.05
   0  16  -5   20.64    3.02
   0 -16   5   17.34    2.86
   0 -16   5   18.97    3.93
  -1  16  -5   35.40    5.67
   1 -16   5   36.65    4.23
   1 -16   5   36.63    5.05
  -2  16  -5   49.57    6.05
   2 -16   5   48.33    4.81
  -3  16  -5   27.92    4.12
   3 -16   5   34.08    4.18
  -4  16  -5    3.04    2.66
   4 -16   5    0.47    2.46
  -5  16  -5   -0.28    2.78
   5 -16   5    1.29    2.56
  -6  16  -5    0.68    3.01
   6 -16   5    5.51    2.96
  -7  16  -5    1.95    3.09
   7 -16   5    4.29    3.18
  -8  16  -5   -1.23    3.20
   8 -16   5    1.86    3.63
   5  15  -5   -3.31    3.44
  -5 -15   5   -3.95    3.27
   4  15  -5    0.99    3.11
  -4 -15   5    2.28    3.18
   3  15  -5    0.18    2.76
  -3 -15   5    2.42    3.10
   2  15  -5    6.72    2.57
  -2 -15   5    2.94    3.22
   1  15  -5    5.29    3.34
   1  15  -5    1.42    2.26
  -1 -15   5    1.54    1.98
  -1 -15   5    1.98    3.17
   0  15  -5    0.24    1.93
   0  15  -5   -1.16    2.61
   0 -15   5    3.48    2.94
   0 -15   5   -1.76    1.89
  -1  15  -5    1.59    1.90
  -1  15  -5    4.33    2.77
   1 -15   5    1.94    1.98
   1 -15   5    1.87    2.94
  -2  15  -5   17.02    2.93
  -2  15  -5   19.22    3.30
   2 -15   5   11.78    3.62
   2 -15   5   19.64    3.23
  -3  15  -5   28.98    4.70
   3 -15   5   41.03    4.09
  -4  15  -5    9.95    2.82
   4 -15   5    8.94    2.46
  -5  15  -5   20.81    3.31
   5 -15   5   23.73    3.77
  -6  15  -5   73.19    6.93
   6 -15   5   79.67    6.50
  -7  15  -5   29.79    5.13
   7 -15   5   28.56    4.41
  -8  15  -5   18.44    3.84
   8 -15   5   22.15    4.13
  -9  15  -5   46.94    6.88
   9 -15   5   52.70    6.42
   6  14  -5   10.60    3.98
  -6 -14   5    6.85    3.14
   5  14  -5    4.14    3.28
  -5 -14   5   12.43    3.02
   4  14  -5   49.66    5.83
  -4 -14   5   51.07    5.46
   3  14  -5   67.36    6.09
  -3 -14   5   64.78    6.11
   2  14  -5   37.95    4.63
  -2 -14   5   39.88    3.83
  -2 -14   5   35.30    5.09
   1  14  -5   64.31    5.33
   1  14  -5   59.14    6.24
  -1 -14   5   67.80    4.99
  -1 -14   5   45.78    6.22
   0  14  -5  108.51    8.25
   0  14  -5  102.24    7.62
   0 -14   5  105.20    8.45
   0 -14   5  111.68    7.47
  -1  14  -5   97.53    7.02
  -1  14  -5   93.25    7.60
   1 -14   5   97.95    7.95
   1 -14   5  104.04    7.01
  -2  14  -5  113.27    8.00
  -2  14  -5   93.43    7.20
   2 -14   5  110.99    7.42
  -3  14  -5  101.64    7.72
  -3  14  -5   96.86    6.95
   3 -14   5  103.95    7.16
  -4  14  -5   77.29    6.49
   4 -14   5   77.64    6.04
  -5  14  -5  107.14    8.15
   5 -14   5  103.97    7.70
  -6  14  -5  102.96    8.22
   6 -14   5  105.68    7.72
  -7  14  -5   56.60    5.91
   7 -14   5   57.11    5.41
  -8  14  -5   46.22    5.87
   8 -14   5   47.39    5.41
  -9  14  -5   54.46    6.62
   9 -14   5   48.29    6.19
 -10  14  -5   49.42    7.01
  10 -14   5   36.32    5.92
   7  13  -5   49.97    7.03
  -7 -13   5   49.15    5.84
   6  13  -5   39.93    6.08
  -6 -13   5   43.99    5.19
   5  13  -5   45.01    5.52
  -5 -13   5   36.09    4.55
   4  13  -5   77.05    6.26
  -4 -13   5   58.26    5.60
   3  13  -5   16.80    2.91
  -3 -13   5   22.37    2.89
   2  13  -5   42.17    4.26
   2  13  -5   30.82    5.36
  -2 -13   5   36.46    4.33
  -2 -13   5   38.47    3.59
   1  13  -5  116.26    8.23
   1  13  -5  114.00    8.62
  -1 -13   5  124.51    7.97
  -1 -13   5  111.61    8.67
   0  13  -5   50.02    4.41
   0  13  -5   53.61    4.91
   0 -13   5   50.59    4.13
   0 -13   5   45.13    5.39
  -1  13  -5    8.46    2.20
  -1  13  -5    8.09    1.75
   1 -13   5    8.83    1.77
   1 -13   5    9.91    2.67
  -2  13  -5   16.00    2.60
  -2  13  -5   13.81    2.39
   2 -13   5    9.44    2.72
   2 -13   5   16.06    2.49
  -3  13  -5   49.44    4.08
  -3  13  -5   56.97    4.93
   3 -13   5   50.50    4.38
   3 -13   5   53.73    5.08
  -4  13  -5   32.94    3.03
  -4  13  -5   32.96    4.00
   4 -13   5   31.62    3.42
  -5  13  -5   17.28    2.80
   5 -13   5   18.99    3.07
  -6  13  -5   25.79    3.92
   6 -13   5   22.45    3.37
  -7  13  -5   16.15    3.02
   7 -13   5   10.62    2.70
  -8  13  -5   -1.69    2.45
   8 -13   5    3.62    2.76
  -9  13  -5    3.59    2.98
   9 -13   5   -5.38    3.08
 -10  13  -5    0.45    3.39
  10 -13   5   -0.74    4.18
   8  12  -5   -4.06    3.86
  -8 -12   5    1.23    2.85
   7  12  -5   13.08    3.78
  -7 -12   5    7.65    2.73
   6  12  -5    9.16    3.27
  -6 -12   5   12.89    2.59
   5  12  -5   -1.34    2.49
  -5 -12   5    1.65    1.85
   4  12  -5   10.95    2.71
  -4 -12   5    5.38    1.87
  -4 -12   5    7.03    1.72
   3  12  -5    0.09    1.96
  -3 -12   5   -1.08    1.47
  -3 -12   5   -0.71    1.33
   2  12  -5    2.94    1.82
   2  12  -5    1.20    2.32
  -2 -12   5   -0.51    1.26
  -2 -12   5   -2.23    1.43
   1  12  -5   15.76    2.53
   1  12  -5   13.58    2.23
  -1 -12   5   16.34    2.40
  -1 -12   5   13.83    2.34
   0  12  -5   28.35    3.14
   0  12  -5   31.78    3.59
   0 -12   5   32.11    2.95
  -1  12  -5   24.20    2.77
  -1  12  -5   24.06    3.29
   1 -12   5   26.58    2.63
   1 -12   5   29.62    3.94
  -2  12  -5   41.18    3.60
  -2  12  -5   48.07    4.18
   2 -12   5   41.46    3.63
  -3  12  -5   47.19    3.84
  -3  12  -5   49.83    4.46
   3 -12   5   51.55    4.06
   3 -12   5   46.32    4.42
  -4  12  -5   32.76    3.09
  -4  12  -5   37.56    3.86
   4 -12   5   38.09    3.64
   4 -12   5   34.29    3.45
  -5  12  -5   50.86    4.73
  -5  12  -5   56.32    4.05
   5 -12   5   49.28    4.36
  -6  12  -5   49.91    4.72
   6 -12   5   43.34    4.24
  -7  12  -5   35.83    4.50
   7 -12   5   40.08    4.14
  -8  12  -5   64.91    6.32
   8 -12   5   70.61    6.03
  -9  12  -5   45.83    5.83
   9 -12   5   48.45    5.68
 -10  12  -5   51.30    6.61
  10 -12   5   59.82    7.09
 -11  12  -5   89.42    8.69
  11 -12   5   77.49    9.93
   8  11  -5   15.94    4.13
  -8 -11   5   17.03    3.16
   7  11  -5   24.80    4.05
  -7 -11   5   28.97    4.04
   6  11  -5   57.66    6.08
  -6 -11   5   61.15    5.16
   5  11  -5   94.02    7.45
  -5 -11   5   92.01    6.45
  -5 -11   5   91.71    6.75
   4  11  -5   33.45    4.18
  -4 -11   5   33.32    3.13
  -4 -11   5   32.88    3.40
   3  11  -5   62.47    5.09
   3  11  -5   48.16    5.73
  -3 -11   5   57.86    4.51
  -3 -11   5   59.29    4.32
   2  11  -5  159.15   11.06
   2  11  -5  163.18   10.92
  -2 -11   5  168.12   10.66
  -2 -11   5  165.20   10.52
   1  11  -5  124.92    8.54
   1  11  -5  123.72    8.47
  -1 -11   5  125.36    8.39
  -1 -11   5  125.75    8.18
   0  11  -5   54.47    4.12
   0  11  -5   51.79    4.35
   0 -11   5   46.28    4.64
   0 -11   5   52.05    3.93
  -1  11  -5  117.44    7.62
  -1  11  -5  114.93    7.85
   1 -11   5  116.55    7.54
   1 -11   5  103.37    8.06
  -2  11  -5  254.13   16.05
  -2  11  -5  257.94   16.33
   2 -11   5  256.49   16.06
  -3  11  -5  110.29    7.44
  -3  11  -5  111.98    7.82
   3 -11   5  121.16    7.68
   3 -11   5  106.64    7.48
  -4  11  -5  132.53    8.64
  -4  11  -5  118.11    8.11
   4 -11   5  127.04    8.16
   4 -11   5  122.32    8.32
  -5  11  -5  170.02   11.04
  -5  11  -5  166.03   10.49
   5 -11   5  168.02   10.78
   5 -11   5  152.26   10.46
  -6  11  -5   69.76    4.91
  -6  11  -5   63.99    5.56
   6 -11   5   67.24    5.34
  -7  11  -5   57.34    5.42
   7 -11   5   60.10    5.05
  -8  11  -5  103.13    8.29
   8 -11   5  107.34    7.99
  -9  11  -5   62.38    6.58
   9 -11   5   69.32    6.75
 -10  11  -5   20.46    4.01
  10 -11   5   23.58    4.78
 -11  11  -5   16.13    4.25
  11 -11   5   15.21    5.65
   9  10  -5   29.40    4.75
  -9 -10   5   28.13    4.75
   8  10  -5   82.40    7.70
  -8 -10   5   81.37    6.58
   7  10  -5  102.53    7.94
  -7 -10   5   87.00    6.93
   6  10  -5   48.50    5.11
  -6 -10   5   41.80    4.11
  -6 -10   5   43.09    3.72
   5  10  -5   64.14    5.63
  -5 -10   5   60.02    4.60
  -5 -10   5   63.67    4.90
   4  10  -5  112.86    7.69
  -4 -10   5   96.46    7.04
  -4 -10   5  104.25    6.93
   3  10  -5   80.51    6.97
   3  10  -5   89.37    6.52
  -3 -10   5   88.69    6.03
  -3 -10   5   89.94    5.97
   2  10  -5   71.85    5.61
   2  10  -5   80.93    5.68
  -2 -10   5   75.66    5.19
  -2 -10   5   71.71    5.21
   1  10  -5   45.21    3.64
   1  10  -5   38.78    3.61
  -1 -10   5   41.79    3.28
  -1 -10   5   41.93    3.41
   0  10  -5   45.44    3.62
   0  10  -5   43.08    3.75
   0 -10   5   41.07    3.36
   0 -10   5   45.41    3.87
  -1  10  -5  105.29    6.83
  -1  10  -5  100.42    6.96
   1 -10   5  104.00    6.73
   1 -10   5   92.59    7.26
  -2  10  -5   53.28    4.14
  -2  10  -5   49.84    3.85
   2 -10   5   49.58    3.82
  -3  10  -5   15.29    2.40
  -3  10  -5   16.01    1.96
   3 -10   5   13.24    2.07
   3 -10   5   17.73    2.21
  -4  10  -5    9.88    1.84
  -4  10  -5    8.83    1.43
   4 -10   5    9.97    1.45
   4 -10   5    7.74    1.55
  -5  10  -5    1.88    1.15
  -5  10  -5    1.24    1.44
   5 -10   5    0.60    1.25
   5 -10   5    0.26    1.27
  -6  10  -5    2.82    1.35
  -6  10  -5    4.27    1.76
   6 -10   5    1.15    1.53
  -7  10  -5    0.30    1.48
  -7  10  -5    3.03    1.95
   7 -10   5    1.29    1.81
  -8  10  -5   -1.40    2.12
   8 -10   5   -0.80    2.12
  -9  10  -5    0.09    2.47
   9 -10   5    0.69    2.93
 -10  10  -5    4.63    3.15
  10 -10   5   11.88    3.99
 -11  10  -5    1.99    3.36
  11 -10   5   -1.25    5.10
 -12  10  -5   -2.77    3.87
  12 -10   5   15.63    7.52
   9   9  -5   25.52    4.16
  -9  -9   5   16.22    3.06
   8   9  -5    7.06    3.04
  -8  -9   5    7.03    2.19
   7   9  -5    3.20    2.51
  -7  -9   5   -0.81    1.65
  -7  -9   5   -0.84    1.44
   6   9  -5    1.54    2.12
  -6  -9   5    0.36    1.24
  -6  -9   5    0.04    1.46
   5   9  -5   26.92    3.60
  -5  -9   5   26.73    2.88
  -5  -9   5   24.99    2.57
   4   9  -5    2.80    1.73
  -4  -9   5    1.12    1.03
  -4  -9   5    1.45    1.14
   3   9  -5   27.22    3.93
   3   9  -5   33.10    3.30
  -3  -9   5   30.29    2.61
  -3  -9   5   31.11    2.67
   2   9  -5    2.50    1.36
   2   9  -5    4.18    1.40
  -2  -9   5    3.17    1.00
  -2  -9   5    4.77    1.06
   1   9  -5    0.43    1.15
   1   9  -5    0.85    1.14
  -1  -9   5   -0.21    0.85
  -1  -9   5    1.71    0.90
   0   9  -5   12.92    2.03
   0   9  -5   10.85    1.68
   0  -9   5   12.98    1.93
   0  -9   5   11.14    1.64
  -1   9  -5   69.59    4.92
  -1   9  -5   70.20    5.03
   1  -9   5   72.18    4.87
   1  -9   5   68.87    5.36
  -2   9  -5   51.28    4.05
  -2   9  -5   55.46    3.88
   2  -9   5   48.64    3.99
   2  -9   5   53.17    3.82
  -3   9  -5   67.51    5.04
  -3   9  -5   67.92    4.81
   3  -9   5   67.35    4.82
   3  -9   5   72.78    4.68
  -4   9  -5  144.34    9.05
  -4   9  -5  135.97    9.27
   4  -9   5  139.17    9.11
   4  -9   5  140.27    8.82
  -5   9  -5   66.31    4.51
  -5   9  -5   58.31    4.83
   5  -9   5   61.81    4.64
   5  -9   5   60.08    4.30
  -6   9  -5   63.30    5.08
  -6   9  -5   61.52    4.58
   6  -9   5   58.82    4.48
   6  -9   5   67.81    4.90
  -7   9  -5  196.91   13.04
  -7   9  -5  215.44   13.60
   7  -9   5  204.04   13.44
  -8   9  -5  122.83    8.85
  -8   9  -5  139.24    9.56
   8  -9   5  133.89    9.40
  -9   9  -5   32.81    4.71
   9  -9   5   29.42    4.27
 -10   9  -5   44.60    5.64
  10  -9   5   42.78    6.70
 -11   9  -5   49.52    6.47
  11  -9   5   63.56    8.92
 -12   9  -5   44.12    5.59
  12  -9   5   20.59    8.11
  10   8  -5   14.74    4.00
 -10  -8   5   16.16    3.04
   9   8  -5   57.08    6.29
  -9  -8   5   50.97    5.10
   8   8  -5   53.07    5.82
  -8  -8   5   59.93    4.98
   7   8  -5   21.02    3.16
  -7  -8   5   22.54    2.92
  -7  -8   5   18.07    2.52
   6   8  -5   56.26    5.06
  -6  -8   5   52.23    4.08
  -6  -8   5   55.90    4.35
   5   8  -5  143.64    9.74
  -5  -8   5  143.41    9.32
  -5  -8   5  141.32    9.17
   4   8  -5  158.04   10.26
  -4  -8   5  152.67    9.78
  -4  -8   5  150.41    9.85
   3   8  -5  209.21   13.03
  -3  -8   5  196.18   12.63
  -3  -8   5  201.11   12.66
   2   8  -5  255.08   14.85
   2   8  -5  233.43   14.59
  -2  -8   5  226.02   14.45
  -2  -8   5  219.86   14.48
   1   8  -5  197.65   12.08
   1   8  -5  184.37   11.88
  -1  -8   5  186.46   11.75
  -1  -8   5  186.52   11.83
   0   8  -5  229.89   14.49
   0   8  -5  229.87   14.43
   0  -8   5  223.86   14.34
   0  -8   5  238.73   14.35
  -1   8  -5  281.66   15.65
  -1   8  -5  270.39   15.64
   1  -8   5  237.19   15.48
   1  -8   5  208.55   15.65
  -2   8  -5  152.93   10.04
  -2   8  -5  156.47    9.97
   2  -8   5  154.63    9.93
   2  -8   5  161.16    9.90
  -3   8  -5  161.97   11.06
  -3   8  -5  175.57   10.96
   3  -8   5  179.18   10.72
   3  -8   5  174.11   10.97
  -4   8  -5  236.17   15.16
  -4   8  -5  240.99   14.95
   4  -8   5  241.55   15.04
   4  -8   5  238.85   14.71
  -5   8  -5  193.78   12.51
  -5   8  -5  204.22   12.84
   5  -8   5  194.76   12.30
   5  -8   5  201.76   12.70
  -6   8  -5  117.16    8.23
  -6   8  -5  114.85    7.81
   6  -8   5  117.50    7.65
   6  -8   5  126.36    8.13
  -7   8  -5  139.51    9.62
  -7   8  -5  159.96   10.25
   7  -8   5  134.79    9.47
   7  -8   5  161.34   10.11
  -8   8  -5   94.39    6.92
  -8   8  -5  104.63    7.70
   8  -8   5  101.95    7.69
  -9   8  -5   60.43    5.67
   9  -8   5   62.68    6.28
 -10   8  -5  102.75    7.79
  10  -8   5   77.91    8.30
 -11   8  -5   43.11    5.98
  11  -8   5   29.18    6.26
 -12   8  -5   15.71    4.06
  12  -8   5    9.59    7.61
  10   7  -5   83.31    7.77
 -10  -7   5   77.87    6.60
   9   7  -5   86.16    7.38
  -9  -7   5   82.67    6.52
   8   7  -5   33.68    4.70
  -8  -7   5   40.33    3.50
  -8  -7   5   38.38    3.85
   7   7  -5   64.16    5.53
  -7  -7   5   65.57    4.91
  -7  -7   5   61.23    4.66
   6   7  -5  219.57   13.88
  -6  -7   5  203.87   13.33
  -6  -7   5  213.50   13.50
   5   7  -5   96.78    6.77
  -5  -7   5   88.06    6.22
  -5  -7   5   97.18    6.36
   4   7  -5   48.46    4.11
  -4  -7   5   50.28    3.64
  -4  -7   5   48.76    3.57
   3   7  -5  177.16   11.39
  -3  -7   5  169.81   11.05
  -3  -7   5  181.74   11.06
   2   7  -5  276.61   16.06
   2   7  -5  259.30   16.29
  -2  -7   5  249.09   16.02
  -2  -7   5  252.63   15.96
   1   7  -5   59.20    4.23
   1   7  -5   57.42    4.02
  -1  -7   5   55.68    3.83
  -1  -7   5   59.11    3.97
   0   7  -5   28.08    2.41
   0   7  -5   29.78    2.48
   0  -7   5   27.43    2.28
   0  -7   5   29.83    2.23
  -1   7  -5   49.03    3.51
  -1   7  -5   49.69    3.51
   1  -7   5   50.57    3.40
   1  -7   5   40.36    3.62
  -2   7  -5   15.49    1.78
  -2   7  -5   13.14    1.75
   2  -7   5   19.08    1.62
   2  -7   5   15.18    1.63
  -3   7  -5   22.71    2.07
  -3   7  -5   20.31    2.27
   3  -7   5   21.29    2.03
   3  -7   5   22.26    1.72
  -4   7  -5   37.18    2.90
  -4   7  -5   35.08    3.14
   4  -7   5   37.67    2.97
   4  -7   5   34.89    2.58
  -5   7  -5   21.79    2.32
  -5   7  -5   22.42    2.67
   5  -7   5   22.29    2.03
   5  -7   5   23.58    2.48
  -6   7  -5    2.02    1.10
  -6   7  -5    0.51    1.43
   6  -7   5    0.66    1.31
   6  -7   5    1.71    1.04
  -7   7  -5    2.54    1.68
  -7   7  -5    0.88    1.34
   7  -7   5    0.93    1.48
   7  -7   5    0.20    1.20
  -8   7  -5    9.09    2.30
  -8   7  -5    8.69    1.88
   8  -7   5    8.76    2.47
  -9   7  -5   -3.35    2.14
  -9   7  -5    0.13    1.79
   9  -7   5   -2.19    2.69
 -10   7  -5    0.89    2.73
  10  -7   5   -0.61    3.43
 -11   7  -5    3.72    3.06
  11  -7   5    4.09    5.17
  12  -7   5   16.90    7.45
  11   6  -5    8.92    3.96
 -11  -6   5   10.40    2.80
  10   6  -5    5.64    3.24
 -10  -6   5    3.85    2.19
   9   6  -5    9.57    2.79
  -9  -6   5   11.53    1.99
  -9  -6   5   11.38    2.18
   8   6  -5   11.34    2.57
  -8  -6   5    8.50    1.88
  -8  -6   5   14.03    2.14
   7   6  -5   -0.31    1.83
  -7  -6   5   -1.71    1.18
  -7  -6   5    1.58    1.16
   6   6  -5    0.92    1.57
  -6  -6   5    1.38    1.14
  -6  -6   5    0.14    0.92
   5   6  -5   -0.49    1.32
  -5  -6   5   -0.15    0.83
  -5  -6   5   -0.67    0.85
   4   6  -5    1.45    1.23
  -4  -6   5    0.81    0.79
  -4  -6   5    2.53    0.88
   3   6  -5    3.23    1.16
   3   6  -5    1.63    1.34
  -3  -6   5    2.87    0.79
  -3  -6   5    3.36    0.81
   2   6  -5   22.50    2.25
   2   6  -5   20.14    1.89
  -2  -6   5   22.36    1.88
  -2  -6   5   21.71    1.76
   1   6  -5   59.50    4.06
   1   6  -5   56.30    3.84
  -1  -6   5   53.43    3.68
  -1  -6   5   56.63    3.83
   0   6  -5   56.81    3.89
   0   6  -5   55.13    3.98
   0  -6   5   55.07    3.84
   0  -6   5   58.99    3.70
  -1   6  -5   63.68    4.27
  -1   6  -5   60.28    4.22
   1  -6   5   60.58    4.15
  -2   6  -5   37.25    2.88
  -2   6  -5   36.21    2.83
  -2   6  -5   35.25    2.37
   2  -6   5   35.55    2.73
   2  -6   5   40.45    2.50
  -3   6  -5   95.09    6.76
  -3   6  -5  106.44    6.35
  -3   6  -5  102.16    6.68
   3  -6   5  103.80    6.69
   3  -6   5  105.16    6.37
  -4   6  -5  108.67    7.17
  -4   6  -5  110.31    7.34
   4  -6   5  109.29    6.85
   4  -6   5  112.57    7.22
  -5   6  -5   56.83    4.29
  -5   6  -5   55.72    4.02
   5  -6   5   51.10    3.67
   5  -6   5   57.26    4.17
  -6   6  -5  132.74    8.68
  -6   6  -5  123.57    8.36
   6  -6   5  119.48    8.03
   6  -6   5  135.30    8.59
  -7   6  -5   47.47    4.01
  -7   6  -5   49.31    4.28
   7  -6   5   49.86    4.32
   7  -6   5   44.30    3.57
  -8   6  -5   60.14    4.60
  -8   6  -5   52.06    4.94
   8  -6   5   49.71    4.16
   8  -6   5   47.00    4.84
  -9   6  -5  159.75   10.99
  -9   6  -5  155.64   10.70
 -10   6  -5  104.56    7.48
 -10   6  -5   79.43    7.43
 -11   6  -5   71.89    6.82
  11  -6   5   55.10    9.63
 -12   6  -5   45.17    6.34
  12  -6   5   36.16    8.41
  11   5  -5   18.53    4.01
 -11  -5   5   19.09    3.00
  10   5  -5   21.61    3.68
 -10  -5   5   24.09    3.44
 -10  -5   5   18.70    3.21
   9   5  -5   11.76    2.80
  -9  -5   5   13.96    2.07
  -9  -5   5   10.08    2.08
   8   5  -5   51.17    4.90
  -8  -5   5   55.24    4.32
  -8  -5   5   52.88    4.14
   7   5  -5  203.36   13.50
  -7  -5   5  215.84   13.23
  -7  -5   5  203.01   13.10
   6   5  -5  176.96   11.53
  -6  -5   5  168.77   11.14
  -6  -5   5  183.13   11.24
   5   5  -5   93.64    6.53
  -5  -5   5   93.55    6.20
  -5  -5   5   94.34    6.18
   4   5  -5  111.66    7.37
  -4  -5   5  108.58    7.06
  -4  -5   5  109.42    7.07
   3   5  -5  211.55   13.52
  -3  -5   5  206.87   13.30
  -3  -5   5  224.56   13.27
   2   5  -5  146.61    9.19
   2   5  -5  148.74    9.52
  -2  -5   5  145.50    9.32
  -2  -5   5  152.86    9.23
   1   5  -5  215.90   13.48
   1   5  -5  227.27   13.29
  -1  -5   5  212.28   13.20
  -1  -5   5  207.36   13.34
   0   5  -5  502.56   30.81
   0   5  -5  501.09   30.93
   0  -5   5  508.89   30.85
   0  -5   5  511.66   30.66
  -1   5  -5  308.17   18.74
  -1   5  -5  289.45   18.66
   1  -5   5  296.79   18.46
   1  -5   5  321.89   18.70
  -2   5  -5  233.80   14.98
  -2   5  -5  239.43   15.02
   2  -5   5  248.17   14.67
   2  -5   5  245.56   14.98
  -3   5  -5  321.76   20.65
   3  -5   5  352.95   20.68
   3  -5   5  332.89   20.69
  -4   5  -5  240.36   15.03
  -4   5  -5  246.89   14.76
   4  -5   5  258.47   15.08
   4  -5   5  221.77   14.68
   4  -5   5  240.25   15.08
  -5   5  -5  128.82    8.35
   5  -5   5  116.73    7.96
   5  -5   5  137.80    8.43
   5  -5   5  129.85    8.39
  -6   5  -5  161.55   10.04
   6  -5   5  161.66   10.13
   6  -5   5  140.24    9.61
   6  -5   5  153.37   10.04
  -7   5  -5  187.13   11.35
   7  -5   5  164.43   10.83
   7  -5   5  173.27   11.25
   7  -5   5  163.24   11.35
  -8   5  -5  109.44    7.32
   8  -5   5   98.00    7.03
   8  -5   5   88.00    6.60
  -9   5  -5   63.10    5.63
  -9   5  -5   58.96    4.21
  -9   5  -5   53.67    5.27
 -10   5  -5   52.27    5.88
 -10   5  -5   55.69    5.58
  10  -5   5   44.33    7.25
 -11   5  -5   61.65    6.48
 -11   5  -5   66.30    7.13
  11  -5   5   68.10    9.12
 -12   5  -5   49.44    6.51
  12   4  -5   57.20    7.39
 -12  -4   5   38.13    5.26
  11   4  -5   37.90    5.84
 -11  -4   5   34.93    4.29
  10   4  -5   62.92    6.51
 -10  -4   5   73.01    5.69
 -10  -4   5   70.03    5.53
   9   4  -5  100.09    7.64
  -9  -4   5  101.01    7.08
  -9  -4   5  100.26    7.01
   8   4  -5   90.76    7.09
  -8  -4   5  100.39    6.68
  -8  -4   5   98.13    6.68
   7   4  -5  139.01    9.92
  -7  -4   5  154.10    9.68
  -7  -4   5  153.73    9.67
   6   4  -5  170.07   11.37
   6   4  -5  182.76   11.53
  -6  -4   5  173.49   11.12
   5   4  -5  143.74    9.46
   5   4  -5  150.00    9.55
  -5  -4   5  140.85    9.21
   4   4  -5  251.63   14.79
   4   4  -5  222.65   14.69
  -4  -4   5  229.10   14.53
   3   4  -5  194.40   11.71
   3   4  -5  179.54   11.71
  -3  -4   5  182.37   11.55
   2   4  -5   68.74    4.65
   2   4  -5   67.79    4.30
   2   4  -5   61.22    4.26
  -2  -4   5   73.47    4.53
  -2  -4   5   70.26    4.37
   1   4  -5  214.16   13.21
   1   4  -5  215.70   12.99
  -1  -4   5  198.19   12.92
  -1  -4   5  219.81   13.11
   0   4  -5  233.90   14.20
   0   4  -5  229.55   14.05
   0  -4   5  244.96   14.13
   0  -4   5  206.76   13.93
   0  -4   5  229.60   13.90
  -1   4  -5  220.39   14.12
   1  -4   5  238.61   14.11
   1  -4   5  226.07   14.07
  -2   4  -5  237.31   15.42
   2  -4   5  261.16   15.42
   2  -4   5  250.48   15.42
  -3   4  -5  127.49    8.41
   3  -4   5  130.93    8.42
   3  -4   5  137.46    8.40
  -4   4  -5   60.21    4.18
  -4   4  -5   57.74    3.72
   4  -4   5   56.62    3.72
   4  -4   5   61.05    4.10
   4  -4   5   55.73    4.12
  -5   4  -5    3.13    1.19
   5  -4   5    1.47    1.01
   5  -4   5    0.22    0.93
   5  -4   5    0.97    0.74
   6  -4   5   39.90    3.52
   6  -4   5   40.48    3.09
   6  -4   5   44.18    3.50
  -7   4  -5   29.06    3.43
   7  -4   5   20.13    2.74
   7  -4   5   23.25    2.40
  -8   4  -5   17.74    2.89
  -8   4  -5   13.82    1.76
   8  -4   5   11.59    2.55
   8  -4   5   19.34    2.76
  -9   4  -5    7.75    2.79
  -9   4  -5    7.56    1.31
   9  -4   5    6.67    2.91
   9  -4   5    3.77    1.92
 -10   4  -5   -0.36    1.38
 -10   4  -5   -0.42    2.15
 -10   4  -5    2.23    3.13
  10  -4   5    0.27    3.72
 -11   4  -5    4.31    2.84
 -11   4  -5    3.37    3.91
  11  -4   5    5.21    5.28
 -12   4  -5    9.14    3.57
  12   3  -5   -2.97    4.05
 -12  -3   5    2.10    2.44
  11   3  -5    2.73    3.28
 -11  -3   5    2.90    2.15
 -11  -3   5    5.15    2.15
  10   3  -5   24.00    3.67
 -10  -3   5   26.31    3.37
 -10  -3   5   22.80    3.30
   9   3  -5    3.34    2.64
   9   3  -5    4.27    2.19
  -9  -3   5    5.94    1.63
  -9  -3   5    7.17    1.77
   8   3  -5    4.90    1.89
   8   3  -5    6.61    2.23
  -8  -3   5    3.26    1.39
   7   3  -5    4.43    1.60
   7   3  -5    2.08    1.93
  -7  -3   5    2.34    1.15
   6   3  -5   10.07    1.93
   6   3  -5    8.47    1.61
  -6  -3   5    9.09    1.43
   5   3  -5    2.06    1.38
   5   3  -5    0.93    1.09
  -5  -3   5    2.15    0.92
   4   3  -5    1.12    0.87
   4   3  -5    1.36    1.09
  -4  -3   5    2.55    0.76
   3   3  -5    1.14    0.79
   3   3  -5    2.36    0.93
  -3  -3   5    1.19    0.61
   2   3  -5   28.32    2.41
   2   3  -5   31.98    2.39
  -2  -3   5   33.04    2.33
   1   3  -5   34.60    2.61
   1   3  -5   39.38    2.89
   1   3  -5   42.67    2.74
  -1  -3   5   41.64    2.63
  -1  -3   5   41.81    2.79
   0   3  -5   30.19    2.30
   0  -3   5   32.29    2.24
   0  -3   5   30.98    1.95
   0  -3   5   28.74    2.01
   0  -3   5   30.06    2.15
  -1   3  -5   30.50    2.46
   1  -3   5   32.81    2.39
   1  -3   5   36.53    2.42
  -2   3  -5  137.76    9.00
   2  -3   5  142.88    8.96
   2  -3   5  146.81    8.93
  -3   3  -5   99.16    6.41
  -3   3  -5  105.44    6.86
   3  -3   5  112.77    6.75
   3  -3   5  102.86    6.77
  -4   3  -5   25.24    2.36
  -4   3  -5   20.61    1.49
   4  -3   5   23.02    2.02
   4  -3   5   20.56    2.03
  -5   3  -5  150.01    9.09
  -5   3  -5  162.37    9.82
   5  -3   5  142.73    9.48
   5  -3   5  136.75    9.48
  -6   3  -5  225.41   14.07
  -6   3  -5  232.04   14.86
   6  -3   5  231.59   14.52
  -7   3  -5  151.96    9.49
  -7   3  -5  144.74   10.45
   7  -3   5  158.56   10.02
  -8   3  -5   88.48    5.52
  -8   3  -5   72.02    6.87
   8  -3   5   85.16    6.13
   8  -3   5   83.13    6.63
  -9   3  -5   47.60    3.82
   9  -3   5   49.99    4.54
   9  -3   5   59.89    6.09
 -10   3  -5   59.59    7.90
 -10   3  -5   85.58    5.65
  10  -3   5   76.51    6.33
  10  -3   5   84.90    8.37
 -11   3  -5   91.06    7.37
 -11   3  -5   93.40    8.02
 -11   3  -5   73.79    9.64
 -12   3  -5   47.87    6.93
 -12   3  -5   51.58    6.42
  12   2  -5   13.12    4.44
 -12  -2   5    9.33    2.64
 -12  -2   5    8.67    2.88
  11   2  -5   24.55    4.09
 -11  -2   5   24.46    3.36
 -11  -2   5   28.87    3.81
  10   2  -5   56.31    5.73
  10   2  -5   53.19    6.00
 -10  -2   5   59.46    4.99
   9   2  -5   56.38    5.13
   9   2  -5   57.69    5.45
  -9  -2   5   61.73    4.87
   8   2  -5   33.18    3.56
   8   2  -5   31.41    4.03
  -8  -2   5   37.28    3.37
   7   2  -5   43.06    4.05
   7   2  -5   44.44    3.87
  -7  -2   5   49.20    3.73
   6   2  -5   99.24    6.84
   6   2  -5  102.07    7.00
  -6  -2   5  102.70    6.82
   5   2  -5  274.52   16.92
   5   2  -5  254.65   16.95
  -5  -2   5  285.15   16.94
   4   2  -5  308.27   18.15
   4   2  -5  279.69   18.08
  -4  -2   5  289.50   18.09
   3   2  -5  196.68   11.65
   3   2  -5  177.79   11.63
  -3  -2   5  183.70   11.61
   2   2  -5  404.35   24.91
   2   2  -5  403.07   24.99
  -2  -2   5  418.05   24.96
   1   2  -5  392.82   24.82
   1   2  -5  418.94   24.69
   1   2  -5  381.67   24.64
  -1  -2   5  414.43   24.65
  -1  -2   5  423.81   24.81
   0   2  -5  392.91   23.11
   0   2  -5  358.24   23.30
   0  -2   5  382.23   23.22
   0  -2   5  380.71   23.10
   0  -2   5  392.46   23.29
  -1   2  -5  427.95   26.84
   1  -2   5  454.68   26.78
   1  -2   5  436.46   26.78
  -2   2  -5  558.17   33.50
   2  -2   5  553.26   33.36
   2  -2   5  534.53   33.40
  -3   2  -5  200.78   13.41
  -3   2  -5  240.49   13.97
  -3   2  -5  219.41   13.47
   3  -2   5  230.86   13.69
   3  -2   5  216.11   13.74
  -4   2  -5  140.62    9.03
  -4   2  -5  137.88    8.35
   4  -2   5  137.26    8.65
   4  -2   5  128.44    8.69
  -5   2  -5  416.65   22.39
  -5   2  -5  337.30   23.01
   5  -2   5  399.86   22.77
   5  -2   5  315.66   22.62
  -6   2  -5  232.11   14.19
   6  -2   5  229.94   14.58
  -7   2  -5   66.38    4.40
   7  -2   5   63.30    4.90
   7  -2   5   67.74    5.20
  -8   2  -5   74.65    5.16
   8  -2   5   83.42    6.48
   8  -2   5   74.48    5.69
  -9   2  -5  114.58    7.50
   9  -2   5  112.88    8.02
   9  -2   5  113.23    9.01
 -10   2  -5   60.19    4.58
  10  -2   5   59.17    5.36
 -11   2  -5    0.37    4.66
 -11   2  -5   13.75    2.38
  11  -2   5    7.39    2.89
 -12   2  -5   10.86    6.10
 -12   2  -5   25.99    3.91
  12   1  -5   55.12    7.48
 -12  -1   5   53.90    5.44
 -12  -1   5   58.62    5.83
  11   1  -5  107.09    9.15
  11   1  -5  111.80    9.20
 -11  -1   5  129.26    8.75
  10   1  -5   61.89    6.36
  10   1  -5   72.59    6.18
 -10  -1   5   68.57    5.76
   9   1  -5   37.84    3.84
   9   1  -5   24.60    4.20
  -9  -1   5   28.08    3.52
   8   1  -5  114.51    8.25
   8   1  -5  116.07    8.05
  -8  -1   5  121.98    8.20
   7   1  -5  175.91   11.57
   7   1  -5  183.40   11.80
  -7  -1   5  180.64   11.74
   6   1  -5   86.02    6.02
   6   1  -5   89.52    6.20
  -6  -1   5   90.78    6.22
   5   1  -5  102.80    6.92
   5   1  -5  105.53    7.07
  -5  -1   5  109.62    7.08
   4   1  -5  257.54   15.81
   4   1  -5  253.16   15.77
  -4  -1   5  252.69   15.85
   3   1  -5  135.59    8.50
   3   1  -5  134.57    8.50
  -3  -1   5  133.42    8.54
   2   1  -5  271.62   15.85
   2   1  -5  270.42   15.80
  -2  -1   5  230.44   15.65
  -2  -1   5  261.11   15.90
   1   1  -5  401.26   25.17
   1   1  -5  381.49   25.04
   1   1  -5  438.79   25.07
  -1  -1   5  407.68   25.03
  -1  -1   5  435.31   25.17
   0   1  -5  194.94   11.87
   0   1  -5  188.08   12.07
   0  -1   5  192.00   11.87
   0  -1   5  210.95   12.05
   0  -1   5  189.72   11.98
  -1   1  -5   19.26    1.74
  -1   1  -5   19.53    1.31
   1  -1   5   19.13    1.49
   1  -1   5   18.57    1.32
   1  -1   5   19.38    1.54
  -2   1  -5   16.86    1.26
  -2   1  -5   15.95    1.28
  -2   1  -5   19.23    1.89
   2  -1   5   18.00    1.41
   2  -1   5   16.28    1.51
  -3   1  -5  124.44    7.56
  -3   1  -5  119.88    8.14
   3  -1   5  128.51    7.77
   3  -1   5  119.75    7.85
  -4   1  -5   12.83    1.07
   4  -1   5   12.92    1.39
   4  -1   5   11.82    1.52
  -5   1  -5   -0.23    1.47
  -5   1  -5    3.07    0.61
   5  -1   5    2.55    0.97
   5  -1   5    2.10    0.91
  -6   1  -5    6.49    1.10
  -6   1  -5    2.71    1.85
   6  -1   5    5.85    1.45
   6  -1   5    6.93    1.39
  -7   1  -5   13.84    1.62
  -7   1  -5    9.02    2.60
   7  -1   5   14.74    2.25
  -8   1  -5    9.49    2.92
  -8   1  -5    8.23    1.31
   8  -1   5    7.90    2.46
   8  -1   5    8.19    1.76
  -9   1  -5    1.38    3.14
  -9   1  -5    0.04    1.09
   9  -1   5   -0.13    1.73
   9  -1   5   -0.80    2.84
 -10   1  -5   13.24    1.96
 -10   1  -5   14.20    4.26
  10  -1   5   13.11    2.64
 -11   1  -5    3.80    4.75
 -11   1  -5    5.24    1.94
  11  -1   5    7.89    2.82
 -12   1  -5  -10.09    5.67
 -13   0   5   30.78    4.81
 -13   0   5   23.23    4.19
  12   0  -5   20.85    4.66
 -12   0   5   33.39    4.78
  11   0  -5   18.79    3.76
  11   0  -5   19.70    3.92
 -11   0   5   22.70    3.43
  10   0  -5   13.98    2.91
  10   0  -5   13.57    3.17
 -10   0   5   12.56    2.75
   9   0  -5   15.69    2.92
   9   0  -5   16.74    2.63
  -9   0   5   15.70    2.69
   8   0  -5   16.31    2.53
   8   0  -5   18.59    2.71
  -8   0   5   19.13    2.97
   7   0  -5    2.64    1.33
   7   0  -5    3.85    1.68
  -7   0   5    2.81    1.47
   6   0  -5   10.73    1.72
   6   0  -5    8.38    1.64
  -6   0   5    8.78    1.67
   5   0  -5    0.17    0.79
   5   0  -5   -0.19    0.98
  -5   0   5    1.85    1.06
   4   0  -5    2.03    0.75
   4   0  -5    2.27    0.92
  -4   0   5    2.12    0.90
   3   0  -5   81.41    5.20
   3   0  -5   81.36    4.95
   3   0  -5   75.89    5.14
  -3   0   5   69.60    5.23
  -3   0   5   86.49    5.04
   2   0  -5   33.80    2.81
   2   0  -5   34.25    2.52
   2   0  -5   36.53    2.50
  -2   0   5   37.94    2.41
  -2   0   5   33.25    2.54
   1   0  -5   82.15    5.03
   1   0  -5   74.51    4.89
  -1   0   5   78.61    4.94
  -1   0   5   75.75    5.00
   0   0  -5   26.07    1.99
   0   0  -5   25.75    1.74
   0   0   5   26.95    1.86
   0   0   5   23.61    1.84
   0   0   5   23.48    1.76
  -1   0  -5  182.48   10.40
   1   0   5  175.42   10.13
   1   0   5  145.29   10.04
   1   0   5  154.45   10.18
  -2   0  -5   90.85    7.09
  -2   0  -5  120.85    6.71
   2   0   5  106.63    6.88
   2   0   5  122.96    6.77
   2   0   5   96.84    6.64
  -3   0  -5   89.84    5.63
   3   0   5   93.37    5.91
   3   0   5   88.37    5.74
   4   0   5  329.46   20.32
  -5   0  -5   75.05    4.63
   5   0   5   71.90    4.87
   5   0   5   58.52    4.86
   5   0   5   81.67    5.52
  -6   0  -5   18.30    1.77
   6   0   5   21.74    3.04
   6   0   5   22.85    2.46
   6   0   5   20.85    2.35
  -7   0  -5   98.77    6.72
   7   0   5  117.30    7.81
   7   0   5   93.50    7.07
   7   0   5  110.99    7.44
  -8   0  -5  119.69    7.81
   8   0   5  132.10    9.00
   8   0   5  106.96    8.15
   8   0   5  125.71    8.77
  -9   0  -5   67.90    7.27
  -9   0  -5   60.90    5.43
  -9   0  -5   72.40    4.89
   9   0   5   65.49    5.41
 -10   0  -5   41.37    3.75
 -10   0  -5   41.32    5.75
  10   0   5   37.54    4.51
 -11   0  -5   53.09    7.01
 -11   0  -5   57.65    4.70
  11   0   5   40.52    5.33
 -12   0  -5   41.59    7.26
  13  -1  -5    3.30    4.72
 -13   1   5   11.78    3.72
  12  -1  -5   23.47    4.51
 -12   1   5   25.22    4.11
  11  -1  -5    4.38    3.32
  11  -1  -5    9.45    3.44
 -11   1   5    9.90    2.95
  10  -1  -5   16.96    3.30
  10  -1  -5   16.11    3.08
 -10   1   5   16.58    3.09
   9  -1  -5   93.18    7.00
   9  -1  -5   98.00    6.94
  -9   1   5   85.32    7.12
   8  -1  -5  176.05   11.13
   8  -1  -5  179.12   10.93
  -8   1   5  143.62   11.17
   7  -1  -5  108.70    6.93
   7  -1  -5  104.33    6.66
  -7   1   5   79.77    6.92
  -7   1   5   97.78    6.23
   6  -1  -5  149.55    9.52
   6  -1  -5  149.17    9.70
  -6   1   5  149.06    9.25
   5  -1  -5  331.98   20.39
   5  -1  -5  322.61   20.52
  -5   1   5  331.81   20.20
  -5   1   5  341.04   20.24
   4  -1  -5  239.07   15.02
   4  -1  -5  230.39   14.87
   4  -1  -5  247.69   15.13
  -4   1   5  257.91   15.04
   3  -1  -5  459.56   27.32
   3  -1  -5  446.07   27.24
   3  -1  -5  462.79   27.37
  -3   1   5  425.30   27.43
   2  -1  -5  968.06   57.02
   2  -1  -5 1000.00   57.03
  -2   1   5  857.22   57.12
   1  -1  -5  794.36   48.73
   1  -1  -5  782.90   48.66
  -1   1   5  834.82   48.83
   0  -1  -5  285.61   17.67
   0  -1  -5  304.13   17.82
   0   1   5  294.40   17.78
   0   1   5  271.43   17.63
  -1  -1  -5  363.12   21.52
  -1  -1  -5  328.26   21.32
   1   1   5  354.37   21.57
   1   1   5  360.94   21.39
  -2  -1  -5  622.50   38.02
  -2  -1  -5  652.61   38.12
   2   1   5  621.88   38.29
   2   1   5  618.62   38.07
  -3  -1  -5  368.81   20.92
  -3  -1  -5  295.83   21.37
   3   1   5  363.69   21.17
  -4  -1  -5  199.89   12.25
   4   1   5  182.75   12.48
   4   1   5  186.63   12.29
   4   1   5  229.00   12.91
  -5  -1  -5  166.05   10.93
   5   1   5  191.53   11.67
   5   1   5  188.24   11.13
   5   1   5  160.94   11.19
  -6  -1  -5  191.93   12.93
   6   1   5  220.23   13.30
   6   1   5  230.84   13.79
   6   1   5  194.71   13.23
  -7  -1  -5  146.92    9.41
   7   1   5  163.78   10.40
   7   1   5  135.66    9.71
  -8  -1  -5   69.77    4.84
  -8  -1  -5   65.69    5.09
   8   1   5   74.70    6.03
   8   1   5   63.40    5.25
  -9  -1  -5   42.61    3.60
   9   1   5   40.94    4.23
   9   1   5   39.76    5.00
 -10  -1  -5   26.17    3.38
  10   1   5   38.75    5.32
  10   1   5   33.17    4.23
 -11  -1  -5   39.96    4.36
 -11  -1  -5   44.75    6.52
 -12  -1  -5   28.95    6.77
  13  -2  -5   44.94    6.34
 -13   2   5   63.57    7.28
  12  -2  -5   56.27    7.01
 -12   2   5   56.07    6.56
  11  -2  -5   83.95    7.30
 -11   2   5   82.48    7.18
  10  -2  -5   96.26    7.79
  10  -2  -5  116.63    8.02
 -10   2   5   90.60    7.93
   9  -2  -5  149.02   10.28
   9  -2  -5  152.45   10.19
   8  -2  -5  195.48   12.59
   8  -2  -5  194.12   12.42
  -8   2   5  189.62   12.04
   7  -2  -5  141.21    8.84
   7  -2  -5  137.67    9.05
  -7   2   5  129.68    8.56
   6  -2  -5  251.14   15.41
   6  -2  -5  246.58   15.20
  -6   2   5  236.80   15.05
   5  -2  -5  235.96   13.83
   5  -2  -5  227.82   14.01
  -5   2   5  232.56   13.78
  -5   2   5  195.47   14.17
   4  -2  -5  129.09    8.04
   4  -2  -5  125.75    7.87
  -4   2   5  132.52    7.95
  -4   2   5  113.47    8.17
   3  -2  -5  274.93   15.72
   3  -2  -5  267.77   15.62
  -3   2   5  222.05   15.80
  -3   2   5  253.21   15.85
   2  -2  -5  128.33    7.70
   2  -2  -5  122.79    7.64
  -2   2   5  126.73    8.00
  -2   2   5  111.35    7.75
   1  -2  -5  133.47    7.64
   1  -2  -5  124.52    7.60
  -1   2   5  103.96    7.53
   0  -2  -5   68.80    4.27
   0  -2  -5   71.98    4.63
   0   2   5   62.66    4.30
  -1  -2  -5  179.37   11.10
  -1  -2  -5  177.22   11.40
   1   2   5  194.67   11.55
   1   2   5  178.58   11.15
  -2  -2  -5  135.44    8.14
  -2  -2  -5  122.62    8.53
  -2  -2  -5  137.12    7.93
   2   2   5  112.26    7.95
   2   2   5  142.24    8.42
  -3  -2  -5    5.34    0.89
  -3  -2  -5    5.15    0.62
   3   2   5    5.23    1.06
   3   2   5    4.90    0.78
   3   2   5    5.79    1.26
  -4  -2  -5   43.26    3.06
  -4  -2  -5   40.43    2.84
   4   2   5   41.06    3.68
   4   2   5   44.08    3.42
   4   2   5   52.17    3.11
  -5  -2  -5   52.20    3.68
   5   2   5   52.15    4.06
   5   2   5   55.45    4.50
   5   2   5   55.02    3.89
  -6  -2  -5    1.32    0.96
  -6  -2  -5    1.40    0.86
   6   2   5    1.00    1.56
   6   2   5    1.44    1.20
  -7  -2  -5   15.55    2.08
  -7  -2  -5   16.70    1.99
   7   2   5   19.26    3.25
   7   2   5   15.69    2.24
   8   2   5    4.52    2.13
   8   2   5    2.87    1.71
  -9  -2  -5    0.53    1.38
   9   2   5    2.33    2.42
   9   2   5   -1.58    1.91
 -10  -2  -5    8.10    1.95
  10   2   5    5.91    3.08
  10   2   5    7.19    2.63
 -11  -2  -5   -2.51    4.91
 -11  -2  -5    5.67    2.21
  11   2   5    9.49    3.68
  13  -3  -5    5.89    4.53
 -13   3   5    9.10    4.08
  12  -3  -5   22.31    4.35
 -12   3   5   16.86    3.92
  11  -3  -5   17.82    3.46
 -11   3   5   11.95    3.22
  10  -3  -5    1.99    2.43
 -10   3   5    2.51    2.38
   9  -3  -5    8.15    2.40
   9  -3  -5    2.85    2.13
  -9   3   5    6.82    1.47
  -9   3   5    6.50    2.44
   8  -3  -5   23.93    3.14
   8  -3  -5   18.86    2.80
  -8   3   5   22.25    2.27
  -8   3   5   15.56    2.80
   7  -3  -5    0.81    1.40
   7  -3  -5    3.03    1.30
  -7   3   5   -0.08    1.55
  -7   3   5    0.78    0.93
   6  -3  -5   -0.49    1.19
   6  -3  -5    1.26    0.96
  -6   3   5    3.28    1.44
  -6   3   5    0.02    0.81
   5  -3  -5   13.90    1.82
   5  -3  -5   13.83    1.50
  -5   3   5   15.78    2.12
  -5   3   5   11.27    1.51
   4  -3  -5    2.53    0.69
   4  -3  -5    3.55    0.98
  -4   3   5    3.38    1.10
  -4   3   5    3.72    0.86
   3  -3  -5   67.45    4.38
   3  -3  -5   65.82    4.55
  -3   3   5   71.31    4.72
  -3   3   5   67.64    4.72
   2  -3  -5   47.72    3.33
   2  -3  -5   49.88    3.22
  -2   3   5   50.43    3.35
  -2   3   5   39.84    3.63
   1  -3  -5    5.79    1.00
   1  -3  -5    7.24    1.21
  -1   3   5    5.11    0.79
  -1   3   5    4.24    1.20
   0  -3  -5   70.06    4.58
   0  -3  -5   68.24    4.32
   0   3   5   62.80    4.25
  -1  -3  -5  200.71   12.71
  -1  -3  -5  215.92   12.37
  -1  -3  -5  207.45   12.87
   1   3   5  205.60   12.94
   1   3   5  185.05   12.34
  -2  -3  -5  115.30    7.67
   2   3   5  125.75    7.98
   2   3   5  123.08    8.04
  -3  -3  -5  116.47    7.55
   3   3   5  120.61    7.93
   3   3   5  122.09    8.02
  -4  -3  -5   81.28    5.39
   4   3   5   83.15    5.98
   4   3   5   83.61    5.79
  -5  -3  -5   94.52    5.93
  -5  -3  -5   90.04    5.95
  -5  -3  -5  101.78    6.28
   5   3   5   94.50    6.90
   5   3   5   98.52    6.66
  -6  -3  -5  191.13   11.37
  -6  -3  -5  168.81   11.05
   6   3   5  176.91   12.06
   6   3   5  183.72   11.73
  -7  -3  -5   91.82    6.15
   7   3   5   88.11    7.03
   7   3   5   92.16    6.63
  -8  -3  -5   43.61    3.70
   8   3   5   44.20    4.34
   8   3   5   46.05    5.05
  -9  -3  -5   65.43    5.01
   9   3   5   63.06    5.64
   9   3   5   63.48    6.32
 -10  -3  -5   61.94    5.14
  10   3   5   52.72    6.26
  10   3   5   71.99    6.76
 -11  -3  -5   61.63    5.54
  11   3   5   58.48    7.18
  13  -4  -5    8.74    4.50
 -13   4   5   10.44    4.30
  12  -4  -5   17.08    4.05
 -12   4   5    6.62    3.51
  11  -4  -5   31.60    4.16
 -11   4   5   25.14    4.19
  10  -4  -5   60.76    5.52
 -10   4   5   46.44    5.45
   9  -4  -5   60.78    5.30
  -9   4   5   59.20    4.54
  -9   4   5   57.20    5.66
   8  -4  -5   52.54    4.52
  -8   4   5   47.42    3.87
  -8   4   5   54.89    4.85
   7  -4  -5  119.65    7.83
   7  -4  -5   95.49    7.41
  -7   4   5  121.08    7.48
  -7   4   5  123.27    8.20
   6  -4  -5  115.69    7.55
   6  -4  -5  112.29    7.85
  -6   4   5  130.05    8.27
  -6   4   5  118.14    7.67
   5  -4  -5  128.00    7.76
   5  -4  -5  113.27    8.03
  -5   4   5  130.82    8.40
   4  -4  -5  229.46   14.01
   4  -4  -5  229.61   14.30
  -4   4   5  224.32   14.27
  -4   4   5  217.39   13.99
  -4   4   5  246.11   14.53
   3  -4  -5  180.18   11.02
   3  -4  -5  181.83   11.29
  -3   4   5  185.28   11.36
  -3   4   5  183.39   11.39
  -3   4   5  165.68   11.00
   2  -4  -5  147.45    9.95
   2  -4  -5  158.65    9.79
  -2   4   5  165.57    9.93
   1  -4  -5  132.76    8.58
   0  -4  -5  571.26   34.19
   0  -4  -5  508.64   34.16
   0   4   5  527.10   34.42
   0   4   5  603.63   33.87
   0   4   5  581.56   33.90
  -1  -4  -5  245.91   15.39
  -2  -4  -5  125.52    7.68
   2   4   5  102.70    8.00
   2   4   5  128.62    7.95
  -3  -4  -5  327.98   19.91
   3   4   5  314.44   20.28
   3   4   5  328.89   20.37
  -4  -4  -5  305.88   18.20
   4   4   5  271.10   18.62
   4   4   5  306.40   18.64
  -5  -4  -5  123.77    7.98
   5   4   5  114.63    8.55
   5   4   5  132.41    8.50
  -6  -4  -5   41.97    3.30
   6   4   5   50.67    4.03
   6   4   5   31.73    4.02
  -7  -4  -5   79.04    5.46
   7   4   5   69.73    6.30
   7   4   5   81.92    6.07
  -8  -4  -5  106.37    7.13
   8   4   5  106.10    7.78
   8   4   5   96.49    8.07
  -9  -4  -5   37.95    3.90
   9   4   5   47.58    4.97
   9   4   5   36.96    5.32
 -10  -4  -5   28.40    3.76
  10   4   5   25.28    4.21
 -11  -4  -5   26.47    4.48
  11   4   5   27.23    4.78
  13  -5  -5   43.49    5.79
 -13   5   5   34.26    5.55
  12  -5  -5   74.95    6.85
 -12   5   5   43.12    6.90
  11  -5  -5   74.86    6.63
 -11   5   5   57.65    6.63
  10  -5  -5   98.67    7.72
 -10   5   5   95.83    7.30
 -10   5   5  101.21    8.26
   9  -5  -5  150.52   10.49
  -9   5   5  148.42   10.03
  -9   5   5  161.65   10.98
   8  -5  -5   96.97    7.03
  -8   5   5   92.52    6.70
  -8   5   5  106.82    7.50
   7  -5  -5  150.91   10.04
  -7   5   5  151.36    9.82
  -7   5   5  154.00   10.37
   6  -5  -5  245.09   15.58
  -6   5   5  259.59   15.90
  -6   5   5  237.58   15.43
   5  -5  -5  111.71    7.24
  -5   5   5  102.13    7.09
  -5   5   5  110.97    7.41
   4  -5  -5   94.28    6.08
  -4   5   5   87.95    5.98
  -4   5   5   85.34    6.06
   3  -5  -5  160.24   11.57
   3  -5  -5  191.41   11.92
  -3   5   5  204.03   11.92
  -3   5   5  198.86   12.01
   2  -5  -5  265.64   17.26
   2  -5  -5  287.48   17.01
   1  -5  -5  115.77    7.91
   1  -5  -5  112.58    8.05
  -1   5   5  143.11    8.45
   0  -5  -5   20.13    2.04
   0   5   5   15.69    2.31
   0   5   5   18.43    1.41
   0   5   5   16.78    1.45
   0   5   5   20.17    1.85
  -1  -5  -5   26.18    2.62
   1   5   5   29.95    2.52
   1   5   5   27.48    2.97
  -2  -5  -5   25.60    2.30
   2   5   5   25.02    2.59
  -3  -5  -5   39.36    2.82
   3   5   5   31.48    3.49
   3   5   5   31.92    3.22
  -4  -5  -5   52.20    3.73
   4   5   5   54.23    4.48
   4   5   5   43.15    4.18
  -5  -5  -5    4.26    1.18
   5   5   5    2.69    1.63
   5   5   5    5.18    1.74
  -6  -5  -5    1.89    1.14
   6   5   5    0.83    1.73
   6   5   5    2.09    1.75
  -7  -5  -5   11.05    1.78
   7   5   5   13.30    2.57
   7   5   5    9.80    2.61
  -8  -5  -5    0.17    1.48
   8   5   5   -1.04    2.28
   8   5   5    2.74    2.38
  -9  -5  -5    1.18    1.83
   9   5   5   -1.01    2.59
   9   5   5   -1.15    2.68
 -10  -5  -5    3.34    2.24
  10   5   5   -1.38    2.98
  13  -6  -5   20.50    4.86
 -13   6   5   15.38    4.57
  12  -6  -5   14.37    3.84
 -12   6   5   16.51    4.09
  11  -6  -5    2.17    3.15
 -11   6   5    2.60    3.14
  10  -6  -5    8.17    2.93
 -10   6   5    7.16    2.92
 -10   6   5   12.13    2.17
   9  -6  -5   34.81    4.10
  -9   6   5   27.91    4.28
  -9   6   5   28.27    3.39
   8  -6  -5   -0.15    1.85
  -8   6   5    1.35    1.37
  -8   6   5    0.29    1.86
   7  -6  -5   -0.46    1.54
  -7   6   5   -0.39    1.16
  -7   6   5    1.24    1.54
   6  -6  -5    0.23    1.40
  -6   6   5    0.23    1.24
  -6   6   5    0.10    1.12
   5  -6  -5    6.64    1.59
  -5   6   5    7.18    1.51
  -5   6   5    7.27    1.37
   4  -6  -5    2.80    1.25
  -4   6   5    2.05    1.02
  -4   6   5    3.69    1.12
   3  -6  -5    1.42    1.24
  -3   6   5    0.96    0.84
  -3   6   5    2.23    1.10
   2  -6  -5    0.71    1.18
   2  -6  -5   -0.07    0.95
  -2   6   5    5.38    0.91
  -2   6   5    4.61    1.39
   1  -6  -5  119.99    7.94
   1  -6  -5  121.79    7.74
  -1   6   5  121.02    7.50
  -1   6   5  110.31    8.12
   0  -6  -5   27.32    2.66
   0   6   5   27.88    3.02
   0   6   5   28.88    2.02
   0   6   5   29.46    2.46
  -1  -6  -5    1.44    1.18
   1   6   5    2.33    1.03
   1   6   5    2.08    1.42
  -2  -6  -5  114.08    7.12
   2   6   5  103.98    7.20
   2   6   5   97.05    7.54
  -3  -6  -5  144.82    8.75
   3   6   5  121.98    8.95
  -4  -6  -5   29.55    2.72
   4   6   5   27.55    3.25
   4   6   5   25.37    3.50
  -5  -6  -5   15.63    2.33
   5   6   5   17.91    2.70
   5   6   5   16.03    2.55
  -6  -6  -5   59.91    4.30
   6   6   5   51.06    5.08
   6   6   5   44.76    4.96
  -7  -6  -5   96.72    6.55
   7   6   5   92.75    7.44
   7   6   5   81.82    7.38
  -8  -6  -5   71.67    5.65
   8   6   5   64.69    6.80
   8   6   5   85.14    6.89
  -9  -6  -5   46.84    4.58
   9   6   5   40.32    5.80
 -10  -6  -5   29.93    4.38
  10   6   5   26.76    4.66
  13  -7  -5   11.55    4.59
 -13   7   5   12.58    4.40
  12  -7  -5   13.47    4.04
 -12   7   5   19.90    4.22
  11  -7  -5   30.89    5.29
 -11   7   5   40.55    5.77
  10  -7  -5   41.58    5.18
 -10   7   5   41.13    4.50
 -10   7   5   51.11    5.56
   9  -7  -5   23.62    4.02
  -9   7   5   31.17    4.29
  -9   7   5   25.45    3.42
   8  -7  -5   85.76    6.64
  -8   7   5   89.16    6.51
  -8   7   5   93.24    6.98
   7  -7  -5  161.47   10.79
  -7   7   5  161.20   10.97
  -7   7   5  164.70   10.69
   6  -7  -5  112.32    7.68
  -6   7   5  106.11    7.76
  -6   7   5  116.28    7.63
   5  -7  -5  126.24    8.25
  -5   7   5  127.22    8.21
  -5   7   5  112.19    8.14
   4  -7  -5  248.61   15.25
   4  -7  -5  225.33   15.31
  -4   7   5  243.76   15.21
   3  -7  -5  219.48   15.36
   3  -7  -5  254.27   15.39
  -3   7   5  253.40   15.50
   2  -7  -5  183.91   10.58
  -2   7   5  176.23   10.57
  -2   7   5  138.96   10.99
   1  -7  -5  129.53    8.00
  -1   7   5  107.40    8.20
  -1   7   5  115.40    7.45
   0  -7  -5  134.68    8.82
   0   7   5  138.45    9.14
   0   7   5  128.04    8.21
   0   7   5  130.58    8.57
  -1  -7  -5  155.03   10.29
   1   7   5  156.87   10.15
  -2  -7  -5  173.22   11.81
   2   7   5  170.74   11.84
   2   7   5  207.88   12.42
   3   7   5   83.73    6.63
   3   7   5   83.81    6.19
  -4  -7  -5   79.01    5.19
   4   7   5   57.93    5.41
  -5  -7  -5  113.89    6.99
   5   7   5   86.51    7.60
   5   7   5   94.66    7.45
  -6  -7  -5  112.62    7.33
   6   7   5   93.00    7.90
   6   7   5  100.50    8.10
  -7  -7  -5   66.47    5.24
   7   7   5   56.09    6.21
   7   7   5   64.16    6.37
  -8  -7  -5   50.84    4.72
   8   7   5   55.30    6.32
   8   7   5   37.09    5.73
  -9  -7  -5   38.37    4.70
   9   7   5   40.62    6.09
  12  -8  -5   35.22    5.19
 -12   8   5   43.45    5.65
  11  -8  -5   82.81    7.52
 -11   8   5   82.89    7.59
  10  -8  -5   96.13    8.35
 -10   8   5  116.69    8.72
 -10   8   5  111.30    8.04
   9  -8  -5   48.57    5.06
  -9   8   5   52.36    5.12
  -9   8   5   44.29    4.57
   8  -8  -5   61.78    5.64
  -8   8   5   68.68    5.44
  -8   8   5   70.16    5.80
   7  -8  -5  111.07    7.48
  -7   8   5   92.81    7.44
  -7   8   5  106.05    7.37
   6  -8  -5   90.22    7.63
   6  -8  -5  103.24    7.23
  -6   8   5  103.61    7.08
   5  -8  -5  119.52    9.51
   5  -8  -5  149.19    9.51
  -5   8   5  148.88    9.39
   4  -8  -5  119.32    8.92
   4  -8  -5  132.25    8.99
  -4   8   5  142.46    8.96
   3  -8  -5   66.44    5.27
  -3   8   5   73.67    5.45
   2  -8  -5   13.52    2.00
   2  -8  -5   11.83    2.10
   2  -8  -5   12.65    1.91
  -2   8   5   10.65    2.24
   1  -8  -5   98.23    6.49
  -1   8   5   79.23    5.80
  -1   8   5   98.01    5.96
  -1   8   5   85.34    6.75
   0  -8  -5  205.48   12.99
   0   8   5  190.48   12.38
   0   8   5  194.52   12.76
   0   8   5  219.50   13.43
  -1  -8  -5   35.48    3.48
   1   8   5   25.65    3.10
   1   8   5   41.28    3.84
  -2  -8  -5   -0.06    1.44
   2   8   5   -1.43    1.26
   2   8   5    3.20    1.83
  -3  -8  -5   13.49    2.18
   3   8   5   11.58    2.23
   3   8   5   17.11    2.86
  -4  -8  -5   21.67    2.77
   4   8   5   11.11    2.76
   4   8   5   16.39    2.62
  -5  -8  -5    0.38    1.57
   5   8   5   -1.69    1.86
  -6  -8  -5    1.07    1.77
   6   8   5   -1.53    2.53
   6   8   5    0.66    2.28
  -7  -8  -5   -2.58    1.91
   7   8   5   -2.11    2.58
   7   8   5    4.53    3.11
  -8  -8  -5    0.56    2.20
   8   8   5   -3.23    2.85
  -9  -8  -5   -0.71    2.52
   9   8   5   -2.67    3.32
  12  -9  -5    8.62    4.21
 -12   9   5    9.47    3.92
  11  -9  -5    3.46    3.64
 -11   9   5    5.81    3.38
 -11   9   5    8.04    2.85
  10  -9  -5   28.34    4.54
 -10   9   5   25.67    4.00
 -10   9   5   25.07    4.28
   9  -9  -5    3.19    2.66
  -9   9   5    4.63    2.24
  -9   9   5    3.25    2.38
   8  -9  -5    1.60    2.32
  -8   9   5    1.24    1.88
  -8   9   5    3.05    1.90
   7  -9  -5   -0.66    2.15
  -7   9   5   -2.02    1.50
  -7   9   5    4.60    1.78
   6  -9  -5    4.11    2.03
   6  -9  -5    1.04    2.37
  -6   9   5    0.15    1.55
   5  -9  -5   -0.44    1.82
   5  -9  -5   -1.84    2.07
  -5   9   5    0.51    1.47
   4  -9  -5    2.46    1.94
   4  -9  -5    5.94    2.00
  -4   9   5    7.39    1.83
   3  -9  -5    6.23    1.88
   3  -9  -5    0.99    1.71
  -3   9   5    2.71    1.66
   2  -9  -5    1.55    1.63
   2  -9  -5    2.71    1.30
   2  -9  -5    2.78    1.65
  -2   9   5    2.72    1.79
   1  -9  -5    5.86    1.74
  -1   9   5    4.90    1.99
  -1   9   5    8.29    1.31
   0  -9  -5   13.89    2.11
   0   9   5   19.57    3.02
   0   9   5   15.39    1.56
   0   9   5   12.79    2.21
  -1  -9  -5   39.92    3.88
   1   9   5   39.47    3.78
   1   9   5   47.03    4.38
  -2  -9  -5   13.42    2.47
   2   9   5   24.55    3.51
   2   9   5   15.21    2.40
  -3  -9  -5   10.90    2.29
   3   9   5   10.80    2.28
   3   9   5   14.04    2.79
  -4  -9  -5   98.04    6.75
   4   9   5   84.25    7.39
   4   9   5   81.59    6.97
   5   9   5   65.64    5.81
   5   9   5   46.73    5.90
  -6  -9  -5   26.45    3.88
   6   9   5   25.04    3.94
  -7  -9  -5   43.47    4.79
   7   9   5   35.70    4.99
  -8  -9  -5   47.13    5.40
   8   9   5   41.33    6.66
  12 -10  -5   20.30    4.96
 -12  10   5   26.54    4.84
  11 -10  -5   33.07    5.02
 -11  10   5   37.82    5.85
 -11  10   5   42.62    5.77
  10 -10  -5   25.64    4.07
 -10  10   5   20.47    3.72
 -10  10   5   23.80    3.56
   9 -10  -5   61.86    6.25
  -9  10   5   62.84    5.83
  -9  10   5   61.33    6.03
   8 -10  -5   54.70    5.15
  -8  10   5   50.20    4.92
  -8  10   5   39.83    4.62
   7 -10  -5   42.51    5.48
   7 -10  -5   48.15    5.02
  -7  10   5   41.69    4.54
   6 -10  -5   89.98    8.09
   6 -10  -5  115.95    8.18
  -6  10   5  111.94    7.84
   5 -10  -5  150.45   10.99
   5 -10  -5  148.39   10.97
  -5  10   5  182.88   11.08
   4 -10  -5   66.16    5.77
  -4  10   5   79.81    6.02
   3 -10  -5   32.75    4.11
   3 -10  -5   29.80    3.72
  -3  10   5   43.15    4.18
   2 -10  -5  177.18   12.82
   2 -10  -5  222.78   13.32
   2 -10  -5  202.15   12.63
   1 -10  -5  250.46   14.90
  -1  10   5  216.10   15.28
  -1  10   5  221.53   14.34
   0 -10  -5   97.12    6.76
   0  10   5  105.42    7.35
   0  10   5   79.14    6.41
  -1 -10  -5   69.63    5.83
   1  10   5   85.86    6.31
   1  10   5   67.33    5.60
  -2 -10  -5  102.33    8.03
   2  10   5  128.44    8.44
   2  10   5   97.40    7.75
  -3 -10  -5  105.25    8.41
   3  10   5  132.88    8.90
   3  10   5  105.25    8.31
  -4 -10  -5   71.46    5.89
   4  10   5   65.42    6.24
   4  10   5   50.97    5.77
  -5 -10  -5   57.53    5.25
   5  10   5   49.48    5.97
   5  10   5   38.85    5.61
  -6 -10  -5   50.17    5.13
   6  10   5   38.21    5.84
  -7 -10  -5   24.17    3.68
   7  10   5   17.19    4.05
   7  10   5   13.94    4.99
  -8 -10  -5   20.08    3.81
   8  10   5   17.98    4.47
  12 -11  -5   37.78    5.88
 -12  11   5   38.69    5.45
  11 -11  -5   64.46    7.56
 -11  11   5   66.92    7.16
 -11  11   5   60.91    7.31
  10 -11  -5   63.23    7.01
 -10  11   5   67.15    6.73
 -10  11   5   61.13    6.57
   9 -11  -5   72.26    6.75
  -9  11   5   54.76    5.89
  -9  11   5   67.93    6.33
   8 -11  -5   72.80    6.82
  -8  11   5   66.80    6.20
  -8  11   5   79.53    6.54
   7 -11  -5   80.31    7.23
   7 -11  -5   77.35    7.41
  -7  11   5   85.68    6.73
   6 -11  -5   79.14    7.41
   6 -11  -5   95.52    7.43
  -6  11   5   97.01    7.23
   5 -11  -5   59.12    5.43
   5 -11  -5   44.02    5.18
   4 -11  -5   67.72    6.06
  -4  11   5   83.48    6.53
   3 -11  -5  106.89    7.77
   3 -11  -5   89.55    7.26
  -3  11   5  102.89    7.92
   2 -11  -5   54.23    4.40
   2 -11  -5   59.01    5.03
   2 -11  -5   49.95    4.59
  -2  11   5   40.91    5.26
   1 -11  -5   20.26    2.70
  -1  11   5   16.75    2.31
  -1  11   5   15.60    3.01
   0 -11  -5   11.51    2.21
   0  11   5   13.52    2.75
   0  11   5    9.37    1.96
  -1 -11  -5   24.73    3.72
   1  11   5   23.29    3.47
   1  11   5   31.19    4.05
  -2 -11  -5   39.86    4.92
   2  11   5   43.21    4.63
   2  11   5   51.47    5.13
  -3 -11  -5    3.58    2.65
   3  11   5    4.64    2.63
   3  11   5    5.76    2.36
  -4 -11  -5    0.20    2.55
   4  11   5   -1.12    2.32
   4  11   5   -0.36    2.69
  -5 -11  -5    6.46    2.93
   5  11   5    1.51    2.68
   5  11   5    2.96    3.26
  -6 -11  -5   -0.52    2.95
   6  11   5    0.74    3.60
   6  11   5    3.00    3.16
  -7 -11  -5    5.47    3.50
   7  11   5   -0.63    3.56
  11 -12  -5    5.97    4.70
 -11  12   5   11.58    3.85
 -11  12   5    3.86    3.79
  10 -12  -5    2.81    4.04
 -10  12   5    2.22    2.96
 -10  12   5   -1.40    3.10
   9 -12  -5   -0.28    3.72
  -9  12   5    6.89    3.03
  -9  12   5    6.76    2.75
   8 -12  -5   12.57    3.75
  -8  12   5   11.66    3.04
  -8  12   5   11.69    2.76
   7 -12  -5   -3.46    3.36
   7 -12  -5   -1.54    3.27
  -7  12   5   -0.81    2.28
   6 -12  -5   11.52    3.52
   6 -12  -5   18.07    3.69
  -6  12   5   16.65    3.07
   5 -12  -5   -0.57    2.86
   5 -12  -5   -5.30    2.69
  -5  12   5   -0.42    2.23
   4 -12  -5    0.63    2.77
   4 -12  -5    6.30    2.84
  -4  12   5   12.69    2.92
   3 -12  -5   39.17    4.69
   3 -12  -5   40.84    4.73
  -3  12   5   35.98    5.12
   2 -12  -5   67.33    5.52
  -2  12   5   55.78    6.37
   1 -12  -5   19.57    2.90
  -1  12   5   18.69    3.27
  -1  12   5   13.39    2.44
   0  12   5   27.04    4.30
   0  12   5   18.57    3.10
  -1 -12  -5   57.40    5.38
   1  12   5   54.73    5.20
   1  12   5   61.22    5.86
  -2 -12  -5   29.93    4.38
   2  12   5   30.98    4.41
   2  12   5   37.27    4.79
  -3 -12  -5   22.65    3.92
   3  12   5   30.91    4.91
   3  12   5   30.93    4.65
  -4 -12  -5   33.33    5.75
   4  12   5   46.99    5.72
   4  12   5   34.97    5.42
  -5 -12  -5   25.84    4.60
   5  12   5   35.40    5.86
   5  12   5   27.72    4.65
  -6 -12  -5   20.19    4.52
   6  12   5   18.63    4.35
   6  12   5   14.81    5.10
  11 -13  -5   12.67    5.37
 -11  13   5   -0.61    3.72
 -11  13   5    7.59    4.21
  10 -13  -5   23.20    5.15
 -10  13   5   14.48    3.76
 -10  13   5   15.61    4.12
   9 -13  -5   52.92    7.56
  -9  13   5   47.81    6.20
  -9  13   5   48.47    5.65
   8 -13  -5   57.07    7.32
  -8  13   5   59.52    6.30
   7 -13  -5   56.05    6.95
   7 -13  -5   45.44    6.76
  -7  13   5   60.85    6.17
   6 -13  -5   54.79    6.43
  -6  13   5   63.08    6.34
   5 -13  -5   60.31    6.61
  -5  13   5   79.31    6.99
   4 -13  -5   89.94    8.01
   4 -13  -5   97.65    7.73
  -4  13   5   88.51    8.16
   3 -13  -5  102.17    7.91
   3 -13  -5  119.78    8.50
  -3  13   5   84.60    8.67
   2 -13  -5   82.65    6.51
  -2  13   5   62.89    7.27
   1 -13  -5   88.43    7.08
  -1  13   5   84.52    7.83
   0 -13  -5  133.01    9.46
   0  13   5  139.78   10.20
   0  13   5  124.92    9.08
  -1 -13  -5  107.83    8.28
   1  13   5  102.73    8.23
   1  13   5  120.33    8.94
  -2 -13  -5   37.09    5.21
   2  13   5   34.37    4.96
   2  13   5   43.32    5.45
  -3 -13  -5   30.81    5.33
   3  13   5   36.91    5.30
   3  13   5   37.92    5.55
  -4 -13  -5   25.80    4.84
   4  13   5   33.95    5.85
   4  13   5   45.58    6.01
   5  13   5   50.34    7.09
   5  13   5   46.03    6.90
  10 -14  -5   48.08    6.95
 -10  14   5   62.90    7.53
 -10  14   5   44.19    6.42
   9 -14  -5   77.98    9.06
  -9  14   5   77.79    8.06
  -9  14   5   77.84    7.32
   8 -14  -5   46.38    6.65
  -8  14   5   65.57    6.73
  -8  14   5   51.75    5.80
   7 -14  -5   26.99    5.39
   7 -14  -5   20.50    5.03
  -7  14   5   34.33    4.72
   6 -14  -5   68.10    7.43
  -6  14   5   74.30    7.47
   5 -14  -5   64.31    7.63
   5 -14  -5   69.48    7.51
  -5  14   5   91.60    7.91
   4 -14  -5   19.37    3.97
   4 -14  -5   12.42    3.74
  -4  14   5   16.97    4.14
   3 -14  -5   17.37    3.70
  -3  14   5   13.14    3.93
   2 -14  -5   54.31    5.86
  -2  14   5   44.12    6.56
   1 -14  -5   55.79    5.87
  -1  14   5   59.94    6.95
   0 -14  -5   16.69    3.19
   0  14   5   21.31    3.82
  -1 -14  -5    7.26    2.78
   1  14   5    7.86    3.20
   1  14   5    7.37    2.59
  -2 -14  -5    3.85    2.97
   2  14   5    8.43    3.34
   2  14   5    3.56    2.97
  -3 -14  -5    1.51    3.28
   3  14   5    0.39    3.22
   3  14   5   -0.62    3.00
  -4 -14  -5    2.13    3.85
   4  14   5    4.83    3.66
   4  14   5    6.44    3.74
  -5 -14  -5   -2.09    4.45
   5  14   5    2.68    4.12
   9 -15  -5   -4.07    5.59
  -9  15   5    2.48    3.29
  -9  15   5    0.66    3.88
   8 -15  -5    0.66    5.37
  -8  15   5    6.23    3.64
  -8  15   5    2.58    3.04
   7 -15  -5    4.17    4.93
   7 -15  -5   -7.37    4.91
  -7  15   5   -4.13    3.29
   6 -15  -5    1.29    4.46
   6 -15  -5   -0.65    4.73
  -6  15   5    3.32    3.53
   5 -15  -5    3.49    4.45
   5 -15  -5    6.43    4.31
  -5  15   5    4.79    3.75
   4 -15  -5    2.94    3.85
  -4  15   5   -0.80    3.81
   3 -15  -5    3.42    3.34
  -3  15   5    1.71    3.87
   2 -15  -5    1.51    3.09
  -2  15   5    1.19    3.71
   1 -15  -5   14.20    3.31
  -1  15   5   21.22    4.38
   0 -15  -5   18.89    3.47
   0  15   5   19.61    4.21
  -1 -15  -5    7.42    3.19
   1  15   5    4.93    3.37
  -2 -15  -5   17.49    3.80
   2  15   5   13.52    3.89
  -3 -15  -5   22.47    4.62
   3  15   5   28.46    4.73
   3  15   5   26.29    4.44
   8 -16  -5    3.32    6.30
  -8  16   5   11.43    3.79
  -8  16   5   19.65    4.83
   7 -16  -5   12.83    6.24
  -7  16   5   49.98    7.40
   6 -16  -5   37.08    6.61
   6 -16  -5   43.74    6.63
  -6  16   5   63.68    8.06
   5 -16  -5   36.20    5.66
  -5  16   5   27.10    5.54
   4 -16  -5   54.08    7.24
  -4  16   5   50.80    7.22
   3 -16  -5   57.62    7.03
  -3  16   5   43.61    6.70
   2 -16  -5   63.39    7.04
  -2  16   5   55.12    8.23
   1 -16  -5   39.85    6.03
  -1  16   5   37.96    5.93
   0 -16  -5   25.65    4.41
   0  16   5   41.83    6.61
  -1 -16  -5   32.32    4.86
   1  16   5   44.46    6.63
  -2 -16  -5   47.25    6.86
   2  16   5   37.44    5.51
   7 -17  -5    6.82    6.63
  -7  17   5   16.46    5.53
   6 -17  -5    7.01    6.01
  -6  17   5    8.16    5.25
   5 -17  -5   11.72    5.30
  -5  17   5   10.91    5.75
   4 -17  -5   26.95    5.18
  -4  17   5   17.33    5.93
   3 -17  -5   27.20    5.05
  -3  17   5   22.59    5.96
   2 -17  -5   10.85    4.21
  -2  17   5   12.33    5.07
   1 -17  -5    1.84    3.75
  -1  17   5    1.99    4.51
   0 -17  -5   13.69    4.19
   0  17   5   10.52    4.42
  -2  18  -6   32.03    5.40
   2 -18   6   33.48    5.06
  -3  18  -6   37.52    5.51
   3 -18   6   33.86    5.46
  -4  18  -6   23.88    4.85
   4 -18   6   22.19    4.11
  -5  18  -6   22.52    4.78
   5 -18   6   31.31    5.31
   2  17  -6    1.44    3.27
   1  17  -6    5.03    3.14
   0 -17   6   -0.89    3.38
  -1  17  -6   -1.07    3.51
   1 -17   6    1.55    2.68
  -2  17  -6    5.36    3.63
   2 -17   6    4.10    2.87
  -3  17  -6    4.13    3.31
   3 -17   6    0.64    2.87
  -4  17  -6    9.58    3.35
   4 -17   6    2.37    3.01
  -5  17  -6    7.39    3.51
   5 -17   6    3.10    3.17
  -6  17  -6    0.00    3.42
   6 -17   6    2.13    3.22
  -7  17  -6    4.00    3.86
   7 -17   6    7.23    3.88
   3  16  -6    8.65    3.44
  -3 -16   6    9.21    4.12
   2  16  -6   17.95    3.35
  -2 -16   6    7.74    4.13
   1  16  -6   22.40    3.57
  -1 -16   6   28.31    4.58
  -1 -16   6   28.47    4.13
   0  16  -6   39.67    6.03
   0  16  -6   32.37    4.69
   0 -16   6   42.64    4.52
  -1  16  -6   61.14    6.48
  -1  16  -6   48.02    5.96
   1 -16   6   53.93    5.07
  -2  16  -6   47.68    6.22
   2 -16   6   59.08    5.25
  -3  16  -6   51.53    5.91
   3 -16   6   48.76    5.03
  -4  16  -6   31.07    5.21
   4 -16   6   36.60    4.30
  -5  16  -6   46.56    5.90
   5 -16   6   42.22    5.05
  -6  16  -6   63.01    6.80
   6 -16   6   64.17    6.19
  -7  16  -6   73.33    8.02
   7 -16   6   91.48    7.51
  -8  16  -6   55.35    7.42
   8 -16   6   61.71    6.69
   5  15  -6   49.84    6.90
  -5 -15   6   44.16    6.21
   4  15  -6   33.02    5.64
  -4 -15   6   33.20    4.51
   3  15  -6   41.01    5.29
  -3 -15   6   33.32    4.59
   2  15  -6   63.57    6.22
  -2 -15   6   59.17    6.82
  -2 -15   6   65.37    5.43
   1  15  -6   41.52    4.82
  -1 -15   6   37.48    6.17
  -1 -15   6   48.05    4.51
   0  15  -6   58.68    6.14
   0  15  -6   52.26    5.22
   0 -15   6   58.88    5.03
   0 -15   6   65.05    6.60
  -1  15  -6  121.44    8.47
  -1  15  -6  114.40    9.12
   1 -15   6  122.03    8.49
  -2  15  -6  109.77    7.93
  -2  15  -6  117.45    8.77
   2 -15   6  113.86    8.10
  -3  15  -6   28.75    4.51
   3 -15   6   26.01    3.67
  -4  15  -6   22.36    3.55
   4 -15   6   24.00    3.71
  -5  15  -6   75.35    6.81
   5 -15   6   73.15    6.11
  -6  15  -6   31.70    5.13
   6 -15   6   30.40    4.43
  -7  15  -6    8.71    3.25
   7 -15   6    3.22    2.94
  -8  15  -6   18.41    4.00
   8 -15   6   19.78    3.93
  -9  15  -6    8.62    4.10
   9 -15   6   10.92    4.22
   6  14  -6   17.72    4.44
  -6 -14   6   22.36    3.77
   5  14  -6   18.20    3.86
  -5 -14   6   16.83    3.20
   4  14  -6    8.06    3.08
  -4 -14   6   11.25    2.76
   3  14  -6    1.87    2.72
  -3 -14   6    3.42    2.57
  -3 -14   6    3.63    2.05
   2  14  -6    7.88    2.53
  -2 -14   6    7.55    2.79
  -2 -14   6    6.05    2.05
   1  14  -6   16.62    2.81
   1  14  -6   21.05    3.38
  -1 -14   6    9.98    3.19
  -1 -14   6   18.39    2.97
[truncated: 513,365 more chars]
