# Supplementary material for: Crystallographic characterization of (C5H4SiMe3)3U(BH4)
Source: Acta Crystallogr E Crystallogr Commun. 2021 Mar 12;77(Pt 4):383–9. doi: 10.1107/S2056989021002425 (PMC8025856; doi:10.1107/S2056989021002425)
Supplement: Supplementary file 2 [file e-77-00383-Isup3.hkl]

data_I                                                                          
_shelx_title ' save in P1                       P-1'                            
_shelx_refln_list_code          4                                               
_shelx_F_calc_maximum      232.25                                               
_exptl_crystal_F_000       651.88                                               
_reflns_d_resolution_high  0.6500                                               
                                                                                
loop_                                                                           
 _space_group_symop_operation_xyz                                               
 'x, y, z'                                                                      
 '-x, -y, -z'                                                                   
                                                                                
_cell_length_a     8.7530                                                       
_cell_length_b    12.2170                                                       
_cell_length_c    13.6570                                                       
_cell_angle_alpha  94.159                                                       
_cell_angle_beta   96.016                                                       
_cell_angle_gamma 103.256                                                       
                                                                                
_shelx_F_squared_multiplier     1.000                                           
                                                                                
loop_                                                                           
 _refln_index_h                                                                 
 _refln_index_k                                                                 
 _refln_index_l                                                                 
 _refln_F_squared_calc                                                          
 _refln_F_squared_meas                                                          
 _refln_F_squared_sigma                                                         
 _refln_observed_status                                                         
   1   0   0      53942.23      26547.60      1611.86 o                         
   2   0   0       8919.50       9130.88       210.48 o                         
   3   0   0      23936.96      24383.92       739.32 o                         
   4   0   0      20192.21      20609.31       724.53 o                         
   5   0   0      13233.89      12818.99       479.00 o                         
   6   0   0       7199.41       7277.07       232.16 o                         
   7   0   0       8073.12       8023.87       257.81 o                         
   8   0   0       4113.79       3992.41       143.56 o                         
   9   0   0       2399.30       2222.57       102.52 o                         
  10   0   0       2878.85       2806.51       120.58 o                         
  11   0   0       1417.83       1472.36       109.94 o                         
  12   0   0        534.11        677.51       107.07 o                         
  13   0   0        629.38        654.36       145.77 o                         
 -13   1   0       2191.31       2466.16       266.71 o                         
 -12   1   0       2121.61       2322.57       227.15 o                         
 -11   1   0       2746.88       2956.66       159.06 o                         
 -10   1   0       5101.84       4874.21       185.79 o                         
  -9   1   0       5858.10       5547.79       196.89 o                         
  -8   1   0       3705.55       3315.77       127.02 o                         
  -7   1   0       8236.25       8153.05       301.12 o                         
  -6   1   0      13539.65      13495.16       542.37 o                         
  -5   1   0       8583.50       8678.31       311.58 o                         
  -4   1   0       6698.33       6876.77       246.72 o                         
  -3   1   0      12844.24      13116.88       506.16 o                         
  -2   1   0      10680.01      11214.90       240.45 o                         
  -1   1   0      15186.63      14895.70       655.17 o                         
   1   1   0       4439.23       4006.39       207.28 o                         
   2   1   0      13795.04      13883.84       343.20 o                         
   3   1   0       2047.90       1981.96        59.60 o                         
   4   1   0         19.29         30.62        13.91 o                         
   5   1   0         80.01        109.02        18.95 o                         
   6   1   0        149.22        144.78        24.15 o                         
   7   1   0        362.78        360.81        34.39 o                         
   8   1   0        141.57        193.96        29.85 o                         
   9   1   0        517.76        555.48        45.73 o                         
  10   1   0        281.52        332.25        61.84 o                         
  11   1   0        420.43        481.67        86.62 o                         
  12   1   0        593.50        788.91       113.53 o                         
 -13   2   0        822.27        889.34       148.53 o                         
 -12   2   0        402.67        386.65        84.22 o                         
 -11   2   0        114.18        116.49       125.91 o                         
 -10   2   0        607.00        576.89        64.27 o                         
  -9   2   0        224.43        242.74        47.58 o                         
  -8   2   0        150.50        128.97        38.07 o                         
  -7   2   0       1523.91       1359.78        96.57 o                         
  -6   2   0         80.94         32.90        32.15 o                         
  -5   2   0       1946.56       1945.41        82.42 o                         
  -4   2   0       1306.56       1324.42        52.18 o                         
  -3   2   0        301.32        291.04        16.92 o                         
  -2   2   0       1956.83       2195.93        53.65 o                         
  -1   2   0      32705.07      32990.00       749.72 o                         
   0   2   0       3218.05       3302.53       129.01 o                         
   1   2   0        249.48        212.50         9.93 o                         
   2   2   0       7916.08       8114.96       223.98 o                         
   3   2   0      16193.58      16232.35       493.53 o                         
   4   2   0       7289.96       7597.00       235.49 o                         
   5   2   0       5514.82       5553.91       176.11 o                         
   6   2   0       7158.33       7103.40       224.78 o                         
   7   2   0       3521.23       3468.25       119.51 o                         
   8   2   0       4377.62       4337.77       148.33 o                         
   9   2   0       5080.15       5051.35       202.96 o                         
  10   2   0       3209.23       3183.67       149.40 o                         
  11   2   0       2273.76       2294.64       174.83 o                         
  12   2   0       2483.65       2567.07       207.05 o                         
 -13   3   0        361.97        422.26       102.78 o                         
 -12   3   0        527.47        658.25       142.09 o                         
 -11   3   0       2113.67       2144.39       140.32 o                         
 -10   3   0       2872.95       2547.28       199.65 o                         
  -9   3   0       2066.25       1544.52       185.21 o                         
  -8   3   0       4112.04       4044.53       201.44 o                         
  -7   3   0       8577.86       7859.71       501.23 o                         
  -6   3   0       8194.40       7546.52       413.07 o                         
  -5   3   0       6276.41       6424.13       236.79 o                         
  -4   3   0      26372.84      27115.75      1434.06 o                         
  -3   3   0      28516.41      30410.55       821.86 o                         
  -2   3   0       4478.20       4221.52       131.91 o                         
  -1   3   0       9094.28       8759.96       202.30 o                         
   0   3   0       6193.77       6024.50       130.73 o                         
   1   3   0      17571.52      17094.22       463.49 o                         
   2   3   0      28208.03      26787.85       840.10 o                         
   3   3   0      13107.89      12996.04       396.67 o                         
   4   3   0       8779.04       8882.21       274.52 o                         
   5   3   0      13840.51      13055.08       401.55 o                         
   6   3   0       9522.21       9375.49       292.77 o                         
   7   3   0       4240.97       3989.54       134.76 o                         
   8   3   0       3070.65       3066.90       111.88 o                         
   9   3   0       3078.07       2986.55       134.28 o                         
  10   3   0       1891.49       1921.24       147.38 o                         
  11   3   0        706.65        738.89        97.29 o                         
  12   3   0       1184.11       1189.70       151.98 o                         
 -13   4   0       3313.31       3345.89       338.68 o                         
 -12   4   0       3199.13       3084.47       234.63 o                         
 -11   4   0       4598.02       4374.14       244.99 o                         
 -10   4   0       3731.73       3676.50       171.68 o                         
  -9   4   0       4787.37       4671.38       194.38 o                         
  -8   4   0      11099.20      10817.86       396.72 o                         
  -7   4   0       6600.19       6447.54       214.71 o                         
  -6   4   0       2700.00       2843.08       103.81 o                         
  -5   4   0       6315.76       6648.88       225.01 o                         
  -4   4   0      20074.83      21081.54       582.27 o                         
  -3   4   0       4685.45       4934.75       179.91 o                         
  -2   4   0       2595.57       2716.37       102.02 o                         
  -1   4   0      11396.20      11830.59       360.17 o                         
   0   4   0        526.79        487.27        19.29 o                         
   1   4   0       3497.87       3429.60        97.71 o                         
   2   4   0       1072.02       1094.28        54.40 o                         
   3   4   0        777.20        842.69        38.56 o                         
   4   4   0        823.57        887.17        38.90 o                         
   5   4   0        218.87        197.50        20.50 o                         
   6   4   0       1076.18        934.87        46.39 o                         
   7   4   0         85.22         49.51        22.90 o                         
   8   4   0        115.99        140.70        30.80 o                         
   9   4   0         23.29         67.94        51.94 o                         
  10   4   0         92.10         77.02        66.33 o                         
  11   4   0        184.56        207.21        81.11 o                         
  12   4   0        162.70        709.08       238.66 o                         
 -13   5   0        867.37        836.50       156.71 o                         
 -12   5   0        428.98        337.39       145.77 o                         
 -11   5   0        734.81        771.09       107.18 o                         
 -10   5   0        372.12        346.98        62.45 o                         
  -9   5   0         80.29         86.27        45.30 o                         
  -8   5   0        223.25        176.76        38.82 o                         
  -7   5   0        190.85        149.87        32.23 o                         
  -6   5   0         22.74         50.58        23.44 o                         
  -5   5   0        163.67        184.77        17.11 o                         
  -4   5   0       2247.22       2363.71        95.72 o                         
  -3   5   0       2544.54       2580.42       100.78 o                         
  -2   5   0       1169.70       1204.89        39.02 o                         
  -1   5   0       2469.39       2368.16        70.14 o                         
   0   5   0       5080.82       5014.02       157.57 o                         
   1   5   0      12192.74      12580.13       385.88 o                         
   2   5   0       6444.39       6409.17       201.68 o                         
   3   5   0       2860.97       2745.94       103.61 o                         
   4   5   0       9749.80      10003.43       310.28 o                         
   5   5   0       8137.42       8077.23       254.06 o                         
   6   5   0       3944.21       3897.78       131.31 o                         
   7   5   0       3953.14       3940.29       135.49 o                         
   8   5   0       3820.01       3779.18       224.41 o                         
   9   5   0       2835.19       2805.01       170.52 o                         
  10   5   0       1976.31       1746.26       149.96 o                         
  11   5   0       2635.46       2576.97       197.95 o                         
 -13   6   0        941.78       1178.59       222.11 o                         
 -12   6   0       1187.46       1501.88       246.71 o                         
 -11   6   0        781.87        750.68        88.68 o                         
 -10   6   0       3167.97       3045.46       165.91 o                         
  -9   6   0       7443.09       7250.59       246.34 o                         
  -8   6   0       5120.65       5113.40       177.97 o                         
  -7   6   0       3540.77       3719.58       131.14 o                         
  -6   6   0       4869.48       4769.57       157.66 o                         
  -5   6   0      15722.38      16275.19       579.12 o                         
  -4   6   0       8088.16       8168.06       295.93 o                         
  -3   6   0       4653.55       5000.70       185.66 o                         
  -2   6   0      25320.82      24447.32       662.71 o                         
  -1   6   0      17367.66      17540.56       535.97 o                         
   0   6   0      12264.01      12478.58       383.60 o                         
   1   6   0      12176.05      12317.90       379.71 o                         
   2   6   0       8962.11       8721.70       272.60 o                         
   3   6   0       7897.76       7955.52       286.40 o                         
   4   6   0       8742.80       8650.89       272.28 o                         
   5   6   0       8822.14       9000.35       283.46 o                         
   6   6   0       4500.92       4487.27       150.65 o                         
   7   6   0       2031.07       1906.25        98.87 o                         
   8   6   0       2261.41       2283.60       144.11 o                         
   9   6   0       2419.90       2483.48       165.17 o                         
  10   6   0       1312.79       1366.18       143.44 o                         
  11   6   0        840.45        789.30       116.63 o                         
 -13   7   0       1487.78        429.50       239.58 o                         
 -12   7   0       3208.08       3478.76       235.61 o                         
 -11   7   0       3737.66       3818.60       204.48 o                         
 -10   7   0       2318.50       2257.02       149.12 o                         
  -9   7   0       3857.41       3744.86       202.61 o                         
  -8   7   0       6605.22       6792.72       226.57 o                         
  -7   7   0       6416.39       6329.96       401.29 o                         
  -6   7   0       5601.46       5706.05       217.95 o                         
  -5   7   0       5175.60       5201.93       197.41 o                         
  -4   7   0       1370.59       1561.25        72.46 o                         
  -3   7   0       6398.19       6736.83       247.15 o                         
  -2   7   0      13812.27      14073.98       498.11 o                         
  -1   7   0       2227.01       2293.05        80.82 o                         
   0   7   0        153.24        169.73        20.92 o                         
   1   7   0       2410.35       2168.97        89.77 o                         
   2   7   0       3819.75       3683.18       123.57 o                         
   3   7   0        245.37        238.12        30.73 o                         
   4   7   0          5.93         16.57        29.87 o                         
   5   7   0         34.82         77.95        22.87 o                         
   6   7   0         56.70         72.42        33.05 o                         
   7   7   0        233.03        231.97        56.68 o                         
   8   7   0          8.66        -55.94        55.94 o                         
   9   7   0         30.69         68.13        67.80 o                         
  10   7   0        592.56        537.38       100.71 o                         
 -13   8   0         55.73        -30.81       223.03 o                         
 -12   8   0        490.52        454.34        98.38 o                         
 -11   8   0         44.74        127.12        87.52 o                         
 -10   8   0         40.53         99.71        69.68 o                         
  -9   8   0       1001.43       1071.10        97.32 o                         
  -8   8   0       1451.62       1400.27        94.92 o                         
  -7   8   0          9.88        -35.53        51.35 o                         
  -6   8   0       1370.39       1386.08        78.41 o                         
  -5   8   0         85.63        121.09        31.03 o                         
  -4   8   0         21.46         52.44        26.21 o                         
  -3   8   0       1880.89       1855.28        88.61 o                         
  -2   8   0       2429.06       2346.23        94.57 o                         
  -1   8   0        823.86        807.49        41.12 o                         
   0   8   0       1437.49       1446.14        58.66 o                         
   1   8   0       4448.06       4070.77       147.68 o                         
   2   8   0       3093.15       2987.57       105.20 o                         
   3   8   0       3209.88       3299.11       116.00 o                         
   4   8   0       3155.99       3288.77       131.32 o                         
   5   8   0       2182.89       2154.24        87.51 o                         
   6   8   0       2997.04       3098.63       142.31 o                         
   7   8   0       3398.46       3537.47       195.30 o                         
   8   8   0       3984.10       3951.51       222.77 o                         
   9   8   0       3168.95       3267.77       208.39 o                         
  10   8   0       1561.89       1627.54       162.09 o                         
 -12   9   0       1765.81       1682.62       191.08 o                         
 -11   9   0       1776.75       1965.90       153.87 o                         
 -10   9   0       2100.59       2105.05       155.40 o                         
  -9   9   0       3491.07       3475.08       171.22 o                         
  -8   9   0       5688.93       5860.68       237.73 o                         
  -7   9   0       4882.45       4952.41       200.47 o                         
  -6   9   0       5869.57       6079.32       234.67 o                         
  -5   9   0       6036.23       6323.18       240.00 o                         
  -4   9   0      10588.89      10944.64       398.49 o                         
  -3   9   0      16637.51      17281.76       612.40 o                         
  -2   9   0       6643.94       6714.49       224.66 o                         
  -1   9   0       3745.23       4014.08       135.57 o                         
   0   9   0      13071.77      12369.95       570.01 o                         
   1   9   0      12024.90      11804.98       423.29 o                         
   2   9   0       5677.51       5780.61       190.72 o                         
   3   9   0       6306.56       6370.45       208.74 o                         
   4   9   0       4407.91       4553.20       176.04 o                         
   5   9   0       3264.18       3352.05       180.64 o                         
   6   9   0       2561.02       2751.85       164.86 o                         
   7   9   0       3668.95       3925.72       218.18 o                         
   8   9   0       2495.76       2568.81       178.01 o                         
   9   9   0        546.22        515.62       100.96 o                         
 -12  10   0       2816.92       3130.70       355.23 o                         
 -11  10   0       1943.52       2341.73       173.36 o                         
 -10  10   0       3960.73       3663.56       193.30 o                         
  -9  10   0       6883.16       7081.23       288.00 o                         
  -8  10   0       3616.35       3503.78       162.52 o                         
  -7  10   0       1727.11       1634.51        99.09 o                         
  -6  10   0       8117.71       8390.15       315.75 o                         
  -5  10   0       6704.67       6570.52       250.96 o                         
  -4  10   0       2418.88       2323.89       108.05 o                         
  -3  10   0       3044.01       3025.89       122.41 o                         
  -2  10   0       3824.51       3853.95       156.19 o                         
  -1  10   0       3552.50       3511.15       123.77 o                         
   0  10   0       1139.53       1209.08        60.69 o                         
   1  10   0        871.10        840.59        55.06 o                         
   2  10   0        644.57        609.18        44.52 o                         
   3  10   0        220.15        241.08        31.65 o                         
   4  10   0        413.76        453.73        56.84 o                         
   5  10   0        107.81          6.66        81.67 o                         
   6  10   0         72.35         25.68        62.48 o                         
   7  10   0        211.30        237.86        79.01 o                         
   8  10   0        369.64        344.20       146.23 o                         
   9  10   0        184.08        267.96       105.38 o                         
 -12  11   0        588.75        498.20       373.17 o                         
 -11  11   0        354.03        530.53       129.64 o                         
 -10  11   0        166.73        205.14        98.43 o                         
  -9  11   0         93.64         17.95        66.38 o                         
  -8  11   0        151.43        159.00        59.19 o                         
  -7  11   0        116.27        115.36        51.19 o                         
  -6  11   0         57.86         24.72        44.92 o                         
  -5  11   0        684.15        644.48        72.46 o                         
  -4  11   0       1144.43       1116.84        76.98 o                         
  -3  11   0        292.81        238.56        43.70 o                         
  -2  11   0        377.76        407.51        38.02 o                         
  -1  11   0       3290.45       3479.07       125.71 o                         
   0  11   0       2275.90       2089.49        88.59 o                         
   1  11   0       1158.48       1080.91        68.96 o                         
   2  11   0       4707.17       4870.96       169.75 o                         
   3  11   0       3654.41       3759.81       167.65 o                         
   4  11   0       2208.52       2320.65       127.48 o                         
   5  11   0       3302.41       3472.61       198.56 o                         
   6  11   0       3977.92       4459.17       247.37 o                         
   7  11   0       2045.58       1981.28       173.30 o                         
   8  11   0       1186.65       1321.02       156.03 o                         
 -12  12   0        326.57        196.88       157.01 o                         
 -11  12   0        934.94        947.75       177.96 o                         
 -10  12   0       1706.34       1622.12       142.06 o                         
  -9  12   0       1479.75       1336.66       112.51 o                         
  -8  12   0       1244.96       1188.68       100.92 o                         
  -7  12   0       5570.05       5506.05       229.10 o                         
  -6  12   0       5661.37       5733.92       232.46 o                         
  -5  12   0       3496.24       3563.00       160.71 o                         
  -4  12   0       5829.85       5855.57       283.22 o                         
  -3  12   0       6366.50       6412.08       242.97 o                         
  -2  12   0       5410.57       5494.65       187.38 o                         
  -1  12   0       6267.10       6486.38       216.60 o                         
   0  12   0       6594.38       6430.42       217.39 o                         
   1  12   0       5037.54       4847.22       379.25 o                         
   2  12   0       4151.86       4127.48       183.20 o                         
   3  12   0       3965.87       3950.10       181.28 o                         
   4  12   0       4239.84       4206.07       194.39 o                         
   5  12   0       2295.83       2501.12       177.21 o                         
   6  12   0       1138.91       1351.69       156.81 o                         
   7  12   0       1169.75        997.42       124.96 o                         
 -11  13   0       2258.77       1966.59       222.54 o                         
 -10  13   0       1552.07       1549.14       180.14 o                         
  -9  13   0       1198.07       1313.10       118.60 o                         
  -8  13   0       2827.10       2994.25       162.17 o                         
  -7  13   0       4563.82       4410.55       200.37 o                         
  -6  13   0       2048.26       1938.61       121.61 o                         
  -5  13   0       2349.26       2137.39       122.82 o                         
  -4  13   0       5073.86       5212.62       262.29 o                         
  -3  13   0       3512.85       3265.48       181.85 o                         
  -2  13   0        990.98       1005.96        66.45 o                         
  -1  13   0       1620.09       1702.61        85.85 o                         
   0  13   0       1692.43       1759.87        90.16 o                         
   1  13   0        447.95        419.31        77.37 o                         
   2  13   0        330.40        296.44        64.65 o                         
   3  13   0        362.46        357.49        69.64 o                         
   4  13   0          7.28         26.53        69.78 o                         
   5  13   0        241.69        258.76        94.28 o                         
   6  13   0         98.43        157.34       100.30 o                         
   7  13   0        200.76        270.59       118.20 o                         
 -11  14   0         98.38        -50.07       141.91 o                         
 -10  14   0        609.48        769.21       268.78 o                         
  -9  14   0        131.87        169.69        94.10 o                         
  -8  14   0        217.24        240.06        79.88 o                         
  -7  14   0        156.30        110.28        71.81 o                         
  -6  14   0         95.77        300.01       133.58 o                         
  -5  14   0        231.10        241.18        66.49 o                         
  -4  14   0        243.36        144.80        68.08 o                         
  -3  14   0        239.50        243.82        77.80 o                         
  -2  14   0       1505.33       1440.17       107.51 o                         
  -1  14   0       2488.73       2436.91       111.84 o                         
   0  14   0        907.42        811.64        84.79 o                         
   1  14   0       1069.06       1047.79        95.27 o                         
   2  14   0       1509.38       1416.02       117.99 o                         
   3  14   0       1390.64       1288.30       111.69 o                         
   4  14   0       1532.18       1640.12       177.69 o                         
   5  14   0        943.37        999.64       132.55 o                         
   6  14   0        824.34        766.11       186.24 o                         
 -10  15   0       1034.16        915.81       157.65 o                         
  -9  15   0       2235.14       2114.03       263.49 o                         
  -8  15   0       3222.20       3225.09       263.66 o                         
  -7  15   0       2150.52       2041.27       153.26 o                         
  -6  15   0       1921.84       1902.92       178.21 o                         
  -5  15   0       4486.57       4612.75       368.34 o                         
  -4  15   0       4548.29       4559.99       254.59 o                         
  -3  15   0       2574.46       2490.98       149.96 o                         
  -2  15   0       3992.32       4392.49       203.19 o                         
  -1  15   0       3073.40       2920.85       170.38 o                         
   0  15   0       2592.31       2437.47       165.88 o                         
   1  15   0       3299.82       3383.10       179.53 o                         
   2  15   0       2034.50       2047.32       152.16 o                         
   3  15   0       1433.07       1213.53       126.95 o                         
   4  15   0        763.09        818.25       130.26 o                         
   5  15   0       1341.34       1496.06       167.62 o                         
  -9  16   0       1130.96       1216.84       159.41 o                         
  -8  16   0       1892.32       1715.58       193.83 o                         
  -7  16   0       1671.12       1534.64       136.23 o                         
  -6  16   0       1034.85       1032.43       135.90 o                         
  -5  16   0        788.39        583.48       184.57 o                         
  -4  16   0        540.97        488.50       165.15 o                         
  -3  16   0        263.77        294.81        84.49 o                         
  -2  16   0        186.12        174.89       141.40 o                         
  -1  16   0        423.50        399.16       114.01 o                         
   0  16   0        320.57        274.76       111.23 o                         
   1  16   0         52.29        203.21       111.26 o                         
   2  16   0         81.21         53.73        85.46 o                         
   3  16   0         71.20          5.27       141.40 o                         
   4  16   0          4.87         38.89       154.97 o                         
  -8  17   0         37.40       -125.01       125.01 o                         
  -7  17   0         18.87         -0.15       126.92 o                         
  -6  17   0        240.72        345.04       108.73 o                         
  -5  17   0        633.32        655.50       138.64 o                         
  -4  17   0        326.45        382.93       102.21 o                         
  -3  17   0        915.72        832.26       174.51 o                         
  -2  17   0        737.64       1007.90       151.18 o                         
  -1  17   0        494.19        451.14       286.26 o                         
   0  17   0       1285.95       1133.47       152.89 o                         
   1  17   0       1221.32       1200.22       153.40 o                         
   2  17   0        573.12        803.81       193.60 o                         
  -6  18   0       1672.09       1556.38       175.63 o                         
  -5  18   0       1347.47       1074.02       205.22 o                         
  -4  18   0       1390.44       1553.16       312.24 o                         
  -3  18   0       2444.30       2847.73       479.62 o                         
  -2  18   0       2290.64       1955.35       469.27 o                         
  -1  18   0       2066.52       1470.43       184.34 o                         
   0  18   0       2309.06       2006.25       221.67 o                         
   0 -18   1         76.11         46.61       140.94 o                         
   1 -18   1          1.89       -146.09       146.09 o                         
   2 -18   1         66.07        102.68       148.50 o                         
   3 -18   1         44.80        -72.34       145.86 o                         
   4 -18   1          9.05         83.67       113.60 o                         
   5 -18   1        252.60        292.36       229.69 o                         
   6 -18   1       1072.31        862.67       150.83 o                         
  -2 -17   1        702.62        624.01       192.68 o                         
  -1 -17   1       1057.77       1077.49       151.50 o                         
   0 -17   1       2071.58       1896.92       204.20 o                         
   1 -17   1       2087.73       1807.31       203.38 o                         
   2 -17   1        817.54        846.36       208.31 o                         
   3 -17   1       2075.83       2096.05       162.48 o                         
   4 -17   1       4095.30       3740.58       209.25 o                         
   5 -17   1       1964.27       1980.84       188.89 o                         
   6 -17   1       1496.92       1492.17       163.87 o                         
   7 -17   1       2085.87       2102.44       208.54 o                         
   8 -17   1       2718.75       2667.27       519.63 o                         
  -4 -16   1       1829.07       1762.58       206.70 o                         
  -3 -16   1       1983.96       1993.74       206.11 o                         
  -2 -16   1       2704.57       2551.15       174.75 o                         
  -1 -16   1       3073.05       2946.86       179.49 o                         
   0 -16   1       2204.23       1402.99       244.64 o                         
   1 -16   1       1014.35       1034.75       139.36 o                         
   2 -16   1       1521.09       1619.10       223.72 o                         
   3 -16   1       4060.67       4007.21       203.64 o                         
   4 -16   1       1845.98       1464.45       183.24 o                         
   5 -16   1        491.10        460.21       177.13 o                         
   6 -16   1       1615.15       1557.84       136.59 o                         
   7 -16   1       1485.31       1244.07       167.84 o                         
   8 -16   1        355.92        317.37       116.79 o                         
   9 -16   1        238.16        246.90       129.73 o                         
  -5 -15   1        148.64        161.97       123.61 o                         
  -4 -15   1        469.75        561.75       127.15 o                         
  -3 -15   1       1161.62        979.04       138.41 o                         
  -2 -15   1        386.08        492.48       134.29 o                         
  -1 -15   1          2.56        -67.55        67.55 o                         
   0 -15   1          9.88         75.26        64.24 o                         
   1 -15   1        306.52        346.24        68.82 o                         
   2 -15   1         69.79        140.33        63.28 o                         
   3 -15   1        486.46        418.61        74.13 o                         
   4 -15   1        100.80         16.44       160.93 o                         
   5 -15   1         57.58         69.95        73.28 o                         
   6 -15   1        187.15        212.54        75.38 o                         
   7 -15   1        673.19        663.63        91.72 o                         
   8 -15   1        674.23        571.97       114.01 o                         
   9 -15   1       1275.24       1294.16       150.68 o                         
  10 -15   1       1173.01       1028.12       162.15 o                         
  -6 -14   1       1251.72       1325.13       152.05 o                         
  -5 -14   1        812.02        867.38       122.10 o                         
  -4 -14   1        590.49        652.43       106.91 o                         
  -3 -14   1       1373.24       1337.34       126.73 o                         
  -2 -14   1       2558.76       2483.08       167.48 o                         
  -1 -14   1       2687.79       2440.63       233.52 o                         
   0 -14   1       2113.35       2217.80       108.04 o                         
   1 -14   1       3274.99       3309.39       133.86 o                         
   2 -14   1       6524.93       6787.18       273.48 o                         
   3 -14   1       4693.91       4690.21       337.90 o                         
   4 -14   1       2875.67       3020.54       183.64 o                         
   5 -14   1       5637.83       5320.45       228.08 o                         
   6 -14   1       7179.77       7252.08       293.58 o                         
   7 -14   1       2745.18       2559.30       158.40 o                         
   8 -14   1       1806.56       1739.58       207.34 o                         
   9 -14   1       3378.61       3454.45       327.87 o                         
  10 -14   1       1984.22       1630.95       188.91 o                         
  -7 -13   1       2281.93       2079.08       214.64 o                         
  -6 -13   1       1454.45       1540.94       172.58 o                         
  -5 -13   1       3670.38       3822.89       241.88 o                         
  -4 -13   1       6302.12       6475.00       327.39 o                         
  -3 -13   1       3040.29       2994.29       159.27 o                         
  -2 -13   1       1170.64       1105.01       100.23 o                         
  -1 -13   1       4075.80       4129.97       205.75 o                         
   0 -13   1       9508.16       9554.28       312.52 o                         
   1 -13   1       3842.83       3905.43       145.15 o                         
   2 -13   1       3052.89       3171.77       124.66 o                         
   3 -13   1       3653.50       3667.84       196.77 o                         
   4 -13   1       1967.20       1997.18       132.19 o                         
   5 -13   1       2370.31       2428.01       130.39 o                         
   6 -13   1       1477.80       1395.81       106.35 o                         
   7 -13   1        594.13        585.72        74.70 o                         
   8 -13   1        237.29        232.70        69.73 o                         
   9 -13   1        187.67        296.32        99.76 o                         
  10 -13   1        180.61        161.05       111.61 o                         
  11 -13   1         33.79        157.73       159.11 o                         
  -8 -12   1        583.43        543.48       120.20 o                         
  -7 -12   1        542.98        438.97       104.39 o                         
  -6 -12   1        992.78        750.93       137.03 o                         
  -5 -12   1       1265.72       1405.24       136.42 o                         
  -4 -12   1        371.45        390.54        66.55 o                         
  -3 -12   1         59.78         40.70        54.79 o                         
  -2 -12   1        174.70        180.86        39.12 o                         
  -1 -12   1        599.68        580.88        50.94 o                         
   0 -12   1         13.80         37.87        33.67 o                         
   1 -12   1        343.22        380.99        39.08 o                         
   2 -12   1         26.86         53.54        30.29 o                         
   3 -12   1         15.26        -14.05        29.33 o                         
   4 -12   1        609.14        624.30        58.87 o                         
   5 -12   1       1975.03       1931.11       107.31 o                         
   6 -12   1       1353.40       1278.92        93.70 o                         
   7 -12   1        869.04        934.65        86.15 o                         
   8 -12   1       1488.27       1340.87       110.50 o                         
   9 -12   1        918.85        886.70        92.50 o                         
  10 -12   1        923.07        914.27       129.04 o                         
  11 -12   1       1620.33       1478.21       265.10 o                         
  -8 -11   1         86.25         73.78       122.32 o                         
  -7 -11   1         43.45         26.20        78.89 o                         
  -6 -11   1        731.74        788.79       136.80 o                         
  -5 -11   1       2563.94       2864.31       176.84 o                         
  -4 -11   1       1435.86       1402.16       104.05 o                         
  -3 -11   1        481.90        549.52        48.39 o                         
  -2 -11   1       3032.50       3044.60       117.24 o                         
  -1 -11   1       9617.28       9330.68       370.16 o                         
   0 -11   1       5033.13       4858.24       170.06 o                         
   1 -11   1       3879.44       3933.31       138.72 o                         
   2 -11   1       4972.93       5152.07       174.14 o                         
   3 -11   1       4283.88       4289.32       167.83 o                         
   4 -11   1       4825.20       4739.71       191.83 o                         
   5 -11   1       4857.94       5001.18       200.47 o                         
   6 -11   1       3632.82       3569.63       155.93 o                         
   7 -11   1       4196.50       4195.57       180.83 o                         
   8 -11   1       6076.86       5987.47       396.86 o                         
   9 -11   1       3842.09       3764.52       182.83 o                         
  10 -11   1       2041.70       2091.69       188.58 o                         
  11 -11   1       1875.06       1684.10       391.79 o                         
  12 -11   1       1815.58       1698.44       234.81 o                         
  -9 -10   1       1816.43       1848.90       188.54 o                         
  -8 -10   1       2470.51       2390.08       230.38 o                         
  -7 -10   1       2728.06       2915.78       190.07 o                         
  -6 -10   1       2775.13       2702.71       170.69 o                         
  -5 -10   1       2705.40       2697.07       159.74 o                         
  -4 -10   1       3393.32       3477.67       131.61 o                         
  -3 -10   1       5641.48       5794.49       194.75 o                         
  -2 -10   1       8854.98       8879.65       284.79 o                         
  -1 -10   1       5076.49       5072.83       170.44 o                         
   0 -10   1       2036.73       2118.20        94.37 o                         
   1 -10   1       7079.03       7200.84       232.48 o                         
   2 -10   1       7827.44       7833.20       250.79 o                         
   3 -10   1       1942.11       1871.66        84.64 o                         
   4 -10   1       1416.62       1363.39        77.29 o                         
   5 -10   1       3728.39       3679.74       151.65 o                         
   6 -10   1       2238.81       2250.11       110.79 o                         
   7 -10   1       1605.37       1546.32       115.43 o                         
   8 -10   1       2041.11       1965.90       115.99 o                         
   9 -10   1        818.74        828.61        84.08 o                         
  10 -10   1        182.52        175.42        77.69 o                         
  11 -10   1        145.66        111.10       114.12 o                         
  12 -10   1        561.23        553.55       152.22 o                         
  -9  -9   1       1175.82       1122.18       120.64 o                         
  -8  -9   1       1977.17       2138.98       160.98 o                         
  -7  -9   1        323.33        205.49        78.63 o                         
  -6  -9   1        144.84        180.37        57.77 o                         
  -5  -9   1        452.73        363.82        81.49 o                         
  -4  -9   1        729.47        693.28        46.86 o                         
  -3  -9   1         15.61         42.85        23.77 o                         
  -2  -9   1        542.95        509.04        40.35 o                         
  -1  -9   1         29.12         38.37        21.22 o                         
   0  -9   1         38.12         42.20        21.08 o                         
   1  -9   1          4.04        -18.83        18.83 o                         
   2  -9   1        711.48        727.19        69.76 o                         
   3  -9   1       2126.17       2079.26        78.82 o                         
   4  -9   1        601.39        646.85        84.61 o                         
   5  -9   1        309.10        318.31        53.56 o                         
   6  -9   1        793.75        844.59        65.91 o                         
   7  -9   1       1937.85       2011.99       105.06 o                         
   8  -9   1       1481.85       1465.92       100.48 o                         
   9  -9   1       1295.03       1434.75       117.82 o                         
  10  -9   1       2170.25       2238.52       151.60 o                         
  11  -9   1       1804.50       1776.16       164.80 o                         
  12  -9   1       1039.38       1302.79       177.53 o                         
 -10  -8   1        156.83         86.80       221.42 o                         
  -9  -8   1        508.45        588.31        91.95 o                         
  -8  -8   1       1313.33       1399.53       129.91 o                         
  -7  -8   1       1591.23       1649.58       125.21 o                         
  -6  -8   1       1186.73       1140.92        99.12 o                         
  -5  -8   1       1490.97       1593.68        71.96 o                         
  -4  -8   1       4561.52       4698.59       179.53 o                         
  -3  -8   1       9145.18       9579.07       303.03 o                         
  -2  -8   1       4070.93       3793.88       153.45 o                         
  -1  -8   1       2314.28       2297.30        83.14 o                         
   0  -8   1       8926.14       8614.04       270.79 o                         
   1  -8   1      11753.51      12145.95       376.88 o                         
   2  -8   1       6688.13       6915.05       252.12 o                         
   3  -8   1       7806.81       8424.01       264.10 o                         
   4  -8   1      19207.67      20040.09       710.45 o                         
   5  -8   1       9237.58       9187.37       335.48 o                         
   6  -8   1       4523.33       4426.73       175.45 o                         
   7  -8   1       6796.09       7029.75       268.84 o                         
   8  -8   1       5007.77       5341.19       218.38 o                         
   9  -8   1       3157.97       3252.07       162.46 o                         
  10  -8   1       3202.82       3030.29       244.55 o                         
  11  -8   1       4613.60       4504.38       229.68 o                         
  12  -8   1       1833.30       2137.77       229.00 o                         
  13  -8   1        677.92        761.97       251.54 o                         
 -10  -7   1       1752.01       1565.31       200.03 o                         
  -9  -7   1       4727.44       4593.58       249.57 o                         
  -8  -7   1       3484.47       3270.19       188.20 o                         
  -7  -7   1       3544.50       3635.09       192.35 o                         
  -6  -7   1       5559.00       5677.86       187.64 o                         
  -5  -7   1       8354.20       8747.93       277.98 o                         
  -4  -7   1       5165.07       5102.26       215.18 o                         
  -3  -7   1       4148.60       4319.79       144.13 o                         
  -2  -7   1       7489.24       7450.23       235.78 o                         
  -1  -7   1       6178.17       5930.04       188.51 o                         
   0  -7   1       9528.44       9342.04       290.42 o                         
   1  -7   1       7651.16       7736.74       243.16 o                         
   2  -7   1       2950.80       2846.47       110.01 o                         
   3  -7   1       6123.79       6366.46       200.83 o                         
   4  -7   1       6996.70       7183.56       263.09 o                         
   5  -7   1       3114.78       3099.86       106.32 o                         
   6  -7   1       1775.26       1723.48        70.26 o                         
   7  -7   1       1128.90       1127.63        60.58 o                         
   8  -7   1        493.11        504.39        44.51 o                         
   9  -7   1        170.04        254.38        60.46 o                         
  10  -7   1        107.81        204.40        70.27 o                         
  11  -7   1         77.66          8.37       118.71 o                         
  12  -7   1        204.99        280.94        95.25 o                         
  13  -7   1         29.93        -36.33       226.70 o                         
 -11  -6   1        766.29        753.52       112.15 o                         
 -10  -6   1       1251.28       1150.91       170.14 o                         
  -9  -6   1       1029.05       1072.12       108.18 o                         
  -8  -6   1        559.69        559.40       118.64 o                         
  -7  -6   1       1792.24       1842.51       110.24 o                         
  -6  -6   1       3725.27       3840.00       131.26 o                         
  -5  -6   1        928.32        919.55        47.42 o                         
  -4  -6   1         27.28         59.30        19.25 o                         
  -3  -6   1       3539.92       3651.62       138.18 o                         
  -2  -6   1       4962.92       4998.11       161.32 o                         
  -1  -6   1        163.30        157.20        16.02 o                         
   0  -6   1        868.98        942.10        39.39 o                         
   1  -6   1         25.86         36.12        13.02 o                         
   2  -6   1        275.19        248.94        25.86 o                         
   3  -6   1       3867.53       3994.41       114.91 o                         
   4  -6   1        928.84        941.70        37.58 o                         
   5  -6   1       1321.81       1445.73        58.29 o                         
   6  -6   1       4905.89       5286.26       179.61 o                         
   7  -6   1       3487.47       3340.78       133.01 o                         
   8  -6   1       1339.31       1327.85        75.03 o                         
   9  -6   1       2032.66       2120.92       104.00 o                         
  10  -6   1       4191.49       4125.89       367.25 o                         
  11  -6   1       1981.05       1955.13       306.03 o                         
  12  -6   1       2043.21       2114.10       191.41 o                         
  13  -6   1       2086.11       1588.31       277.75 o                         
 -11  -5   1        280.29        351.38        91.31 o                         
 -10  -5   1        973.09        934.97       116.80 o                         
  -9  -5   1        330.11        240.69       100.48 o                         
  -8  -5   1        218.37        230.06        39.43 o                         
  -7  -5   1       1019.17       1009.82        54.08 o                         
  -6  -5   1       3882.62       3737.96       126.35 o                         
  -5  -5   1       2246.84       2172.24        78.83 o                         
  -4  -5   1       1811.88       1823.09        81.31 o                         
  -3  -5   1       5085.43       4925.23       202.50 o                         
  -2  -5   1       7389.15       7246.59       227.15 o                         
  -1  -5   1      13905.54      14110.96       431.21 o                         
   0  -5   1      14135.65      14561.07       444.15 o                         
   1  -5   1      11834.36      11858.02       380.27 o                         
   2  -5   1      12534.88      12784.28       348.85 o                         
   3  -5   1      18198.56      18779.83       511.28 o                         
   4  -5   1      17427.10      17372.60       474.14 o                         
   5  -5   1      15799.07      16705.69       511.50 o                         
   6  -5   1      11838.04      12420.19       386.34 o                         
   7  -5   1       7795.90       7944.75       256.17 o                         
   8  -5   1       9036.11       8944.35       291.47 o                         
   9  -5   1       8256.51       8349.18       316.89 o                         
  10  -5   1       4303.31       4487.41       197.16 o                         
  11  -5   1       1822.40       1815.62       161.94 o                         
  12  -5   1       3101.04       2886.90       301.65 o                         
  13  -5   1       3464.62       3190.42       415.24 o                         
 -12  -4   1       1678.98       1873.36       312.47 o                         
 -11  -4   1       2575.71       2522.62       187.53 o                         
 -10  -4   1       2584.30       2591.82       169.93 o                         
  -9  -4   1       2432.51       2462.39       118.42 o                         
  -8  -4   1       5791.11       5807.28       222.96 o                         
  -7  -4   1       9913.16       9524.76       299.39 o                         
  -6  -4   1       4788.78       4692.03       153.12 o                         
  -5  -4   1       3530.60       3312.33       110.37 o                         
  -4  -4   1      18070.26      17603.38       537.67 o                         
  -3  -4   1      25837.06      26493.52       804.21 o                         
  -2  -4   1      11374.67      11313.97       364.72 o                         
  -1  -4   1       6136.27       5952.32       184.49 o                         
   0  -4   1      16992.26      17810.44       540.09 o                         
   1  -4   1       9813.32       9972.83       304.30 o                         
   2  -4   1       4992.18       4966.23       138.10 o                         
   3  -4   1      16946.37      17812.52       540.89 o                         
   4  -4   1       4702.40       4669.11       162.87 o                         
   5  -4   1       1907.30       1862.06        69.93 o                         
   6  -4   1       2785.79       2875.09       104.11 o                         
   7  -4   1       3129.35       3003.69       121.13 o                         
   8  -4   1        711.09        724.78        65.30 o                         
   9  -4   1         23.86         61.47        47.41 o                         
  10  -4   1       1383.57       1360.38       190.29 o                         
  11  -4   1        415.91        518.50        72.84 o                         
  12  -4   1         15.22        172.47       115.04 o                         
  13  -4   1         11.49        -30.36        98.43 o                         
 -12  -3   1        536.81        569.17       109.51 o                         
 -11  -3   1        521.54        435.09        89.55 o                         
 -10  -3   1       2310.06       2306.38       157.11 o                         
  -9  -3   1       3073.91       3027.57       135.19 o                         
  -8  -3   1       1757.79       1828.00        91.57 o                         
  -7  -3   1        518.07        586.46        40.26 o                         
  -6  -3   1       1736.42       1681.73        65.13 o                         
  -5  -3   1       1154.94       1101.69        45.84 o                         
  -4  -3   1         63.05         78.36        13.40 o                         
  -3  -3   1         11.76         32.47        10.23 o                         
  -2  -3   1          7.63         18.90         7.86 o                         
  -1  -3   1       1976.16       2063.18        54.98 o                         
   0  -3   1       1015.23       1042.50        25.36 o                         
   1  -3   1       2155.58       2198.72        67.89 o                         
   2  -3   1       3836.36       4017.47       101.93 o                         
   3  -3   1       2751.00       3014.91       115.22 o                         
   4  -3   1       1874.35       1964.96        75.33 o                         
   5  -3   1       1596.75       1484.06        67.83 o                         
   6  -3   1       1684.67       1475.49        85.89 o                         
   7  -3   1       4679.45       3941.31       307.40 o                         
   8  -3   1       8947.04       8133.78       524.69 o                         
   9  -3   1       3829.15       3254.38       314.54 o                         
  10  -3   1        701.78        562.08        71.02 o                         
  11  -3   1       2750.58       2449.65       195.34 o                         
  12  -3   1       2860.79       3226.65       209.69 o                         
  13  -3   1       1415.55       1688.64       168.20 o                         
 -12  -2   1        160.81        -30.51        87.97 o                         
 -11  -2   1         19.23        -77.35       116.80 o                         
 -10  -2   1         74.83        143.55        47.19 o                         
  -9  -2   1       1417.55       1374.99        85.65 o                         
  -8  -2   1       2365.12       2325.70        90.88 o                         
  -7  -2   1        405.50        465.03        39.59 o                         
  -6  -2   1       1453.16       1368.16        68.50 o                         
  -5  -2   1      12279.78      12136.22       374.81 o                         
  -4  -2   1      11492.28      11766.32       361.59 o                         
  -3  -2   1       6943.42       7207.12       199.13 o                         
  -2  -2   1       8731.65       8635.52       263.78 o                         
  -1  -2   1      18263.04      18373.53       392.12 o                         
   0  -2   1      13563.03      13974.00       345.14 o                         
   1  -2   1      17417.03      17667.85       377.86 o                         
   2  -2   1      33227.31      35445.46       956.15 o                         
   3  -2   1       4342.87       3993.54       159.87 o                         
   4  -2   1       6410.23       6372.04       230.86 o                         
   5  -2   1      12636.53      11848.66       612.66 o                         
   6  -2   1      11893.34      10510.66       743.55 o                         
   7  -2   1       6439.23       5868.76       225.61 o                         
   8  -2   1       4831.34       4248.53       217.24 o                         
   9  -2   1       9224.46       8383.26       365.25 o                         
  10  -2   1       5352.43       4920.48       277.37 o                         
  11  -2   1       1748.73       1837.14       156.18 o                         
  12  -2   1        841.73        895.49       102.62 o                         
  13  -2   1        977.57       1089.38       161.87 o                         
 -12  -1   1       1563.74       1871.35       169.24 o                         
 -11  -1   1       4203.12       4167.19       192.96 o                         
 -10  -1   1       5130.86       5259.12       217.66 o                         
  -9  -1   1       4393.09       4443.14       159.61 o                         
  -8  -1   1       4309.43       4259.83       149.27 o                         
  -7  -1   1       9419.15       9198.65       291.30 o                         
  -6  -1   1      11806.47      11672.61       363.24 o                         
  -5  -1   1      12662.59      12557.81       387.80 o                         
  -4  -1   1      14016.90      14088.15       431.67 o                         
  -3  -1   1      13558.70      13412.53       365.88 o                         
  -2  -1   1      19933.76      20023.80       541.60 o                         
  -1  -1   1      35319.03      31672.79      1147.38 o                         
   1  -1   1      16849.87      18111.93       487.92 o                         
   2  -1   1      15967.89      16771.98       385.01 o                         
   3  -1   1       6153.64       5985.79       186.33 o                         
   4  -1   1       4547.16       4460.30       165.47 o                         
   5  -1   1       3056.55       2934.32       116.63 o                         
   6  -1   1       1796.02       1648.05        95.38 o                         
   7  -1   1        232.24        224.03        34.71 o                         
   8  -1   1        326.63        410.64        43.15 o                         
   9  -1   1       1374.45       1265.93        82.01 o                         
  10  -1   1         10.30         -7.13        40.40 o                         
  11  -1   1        187.96        216.06        63.38 o                         
  12  -1   1         26.00         25.94        84.50 o                         
  13  -1   1         15.29         20.69       118.64 o                         
 -13   0   1        739.89        838.76       152.67 o                         
 -12   0   1       2058.70       2173.71       146.79 o                         
 -11   0   1       2570.42       2572.99       145.50 o                         
 -10   0   1        758.79        762.48        79.18 o                         
  -9   0   1        429.71        453.65        50.38 o                         
  -8   0   1       2592.92       2667.22       126.25 o                         
  -7   0   1       2111.40       2080.42        83.92 o                         
  -6   0   1        117.59        145.74        33.11 o                         
  -5   0   1       2093.22       2212.89        78.98 o                         
  -4   0   1       5642.92       5440.01       228.78 o                         
  -3   0   1        415.30        420.21        22.89 o                         
  -2   0   1       5403.53       5588.44       139.82 o                         
  -1   0   1        150.03         32.65        11.04 o                         
   1   0   1       2817.29       2792.06       179.63 o                         
   2   0   1       1953.65       2262.68        51.67 o                         
   3   0   1       1376.79       1459.10        59.92 o                         
   4   0   1       6976.86       7695.51       276.71 o                         
   5   0   1       8996.64       9181.24       287.58 o                         
   6   0   1       1587.77       1536.82        66.54 o                         
   7   0   1       1014.51        968.55        63.25 o                         
   8   0   1       3621.72       3570.57       116.83 o                         
   9   0   1       2496.10       2477.01       105.67 o                         
  10   0   1       3110.35       3105.38       151.54 o                         
  11   0   1       1950.08       2172.32       133.56 o                         
  12   0   1       1468.75       1588.45       156.82 o                         
 -13   1   1         64.94        198.65       122.78 o                         
 -12   1   1        452.09        493.79        80.36 o                         
 -11   1   1        518.11        569.98        88.33 o                         
 -10   1   1        586.42        512.93        79.71 o                         
  -9   1   1       1165.41       1176.82        79.72 o                         
  -8   1   1       2503.92       2395.07       106.00 o                         
  -7   1   1       4239.71       3972.45       155.36 o                         
  -6   1   1       8922.07       8712.74       315.12 o                         
  -5   1   1       8435.98       8844.91       389.87 o                         
  -4   1   1       6407.14       6511.72       233.79 o                         
  -3   1   1      12451.56      12028.46       326.82 o                         
  -2   1   1      24858.64      24196.71       723.47 o                         
  -1   1   1      23453.67      19919.01      1240.55 o                         
   1   1   1      28138.96      27911.12       634.99 o                         
   2   1   1      14951.81      14983.28       370.89 o                         
   3   1   1      19579.57      19613.30       595.61 o                         
   4   1   1      22994.09      23225.08       631.59 o                         
   5   1   1      12506.67      12444.47       343.95 o                         
   6   1   1       4904.46       4806.98       157.52 o                         
   7   1   1       6459.40       6364.34       206.67 o                         
   8   1   1       5840.81       5553.66       186.37 o                         
   9   1   1       2721.82       2613.54       107.29 o                         
  10   1   1       2289.35       2353.28       125.54 o                         
  11   1   1       3247.92       3281.87       213.34 o                         
  12   1   1       3080.71       2885.62       299.59 o                         
 -13   2   1       2405.58       2671.31       437.08 o                         
 -12   2   1       3320.53       3503.88       239.82 o                         
 -11   2   1       1880.81       1666.14       136.19 o                         
 -10   2   1       2475.88       2442.35       121.30 o                         
  -9   2   1       8095.97       7611.11       403.68 o                         
  -8   2   1       8218.47       8206.74       308.12 o                         
  -7   2   1       5472.37       5631.32       214.79 o                         
  -6   2   1       9553.99       9688.95       350.17 o                         
  -5   2   1      17269.44      17950.20       633.82 o                         
  -4   2   1      19384.17      19921.89       703.03 o                         
  -3   2   1       8011.18       8000.02       219.76 o                         
  -2   2   1      15819.73      16733.13       508.24 o                         
  -1   2   1       5895.16       5934.15       148.46 o                         
   0   2   1       2274.26       2299.94        51.59 o                         
   1   2   1      14784.76      14471.08       359.27 o                         
   2   2   1       7540.09       7477.85       204.85 o                         
   3   2   1       6338.95       6459.45       178.74 o                         
   4   2   1        683.43        641.69        31.23 o                         
   5   2   1       3143.35       2944.06        99.27 o                         
   6   2   1       4683.65       4624.85       151.60 o                         
   7   2   1        600.94        556.61        41.71 o                         
   8   2   1        219.61        201.63        30.73 o                         
   9   2   1         36.42         49.71        33.73 o                         
  10   2   1        105.25        -34.39        90.36 o                         
  11   2   1        188.23        279.76       131.06 o                         
  12   2   1         19.52        139.21        91.55 o                         
 -13   3   1       1244.74       1147.97       150.73 o                         
 -12   3   1       1330.92       1219.01       141.19 o                         
 -11   3   1       1797.79       1694.49       170.45 o                         
 -10   3   1       2243.39       2032.53       163.94 o                         
  -9   3   1       2015.25       1893.60       183.40 o                         
  -8   3   1       1560.98       1402.28        87.48 o                         
  -7   3   1        259.91        131.82        46.06 o                         
  -6   3   1        210.33        127.34        35.51 o                         
  -5   3   1       1524.24       1181.86       108.73 o                         
  -4   3   1        304.11        289.65        19.78 o                         
  -3   3   1        177.27        214.58        19.92 o                         
  -2   3   1        171.23        128.41        14.50 o                         
  -1   3   1       2933.85       3085.25        79.56 o                         
   0   3   1       6864.85       7536.17       188.61 o                         
   1   3   1       1330.32       1350.03        41.32 o                         
   2   3   1       2303.12       2396.50        69.72 o                         
   3   3   1       3823.36       3770.80       107.45 o                         
   4   3   1        724.51        673.74        31.62 o                         
   5   3   1         66.34         83.45        16.95 o                         
   6   3   1       3962.40       3976.44       132.35 o                         
   7   3   1       4802.44       4659.11       155.43 o                         
   8   3   1        728.61        677.70        47.46 o                         
   9   3   1       1336.40       1277.24       111.45 o                         
  10   3   1       3084.09       2960.42       186.34 o                         
  11   3   1       1974.49       1952.13       166.84 o                         
  12   3   1       1063.97       1016.90       129.38 o                         
 -13   4   1        156.26        301.72       157.50 o                         
 -12   4   1         25.74        -54.96       128.76 o                         
 -11   4   1         18.32         -2.42        66.08 o                         
 -10   4   1       2214.03       2089.73       125.24 o                         
  -9   4   1       2216.46       2221.38       184.87 o                         
  -8   4   1       1145.10       1073.93       103.54 o                         
  -7   4   1       3230.68       2897.22       146.83 o                         
  -6   4   1       6494.56       6094.72       384.17 o                         
  -5   4   1       8664.53       8930.44       280.19 o                         
  -4   4   1      11081.71      11520.70       410.87 o                         
  -3   4   1      19612.16      21726.67       762.67 o                         
  -2   4   1       9417.60       9343.60       332.48 o                         
  -1   4   1      21153.96      20584.39       622.57 o                         
   0   4   1      42921.90      42714.22      1154.10 o                         
   1   4   1      18330.25      18121.64       493.27 o                         
   2   4   1      11775.83      11848.18       361.42 o                         
   3   4   1       5637.17       5470.69       154.26 o                         
   4   4   1      11593.25      11283.50       347.54 o                         
   5   4   1      15730.38      15401.95       473.27 o                         
   6   4   1      10509.61      10076.19       314.93 o                         
   7   4   1       4925.41       4755.12       158.75 o                         
   8   4   1       3529.92       3436.18       124.54 o                         
   9   4   1       5195.53       5156.46       262.86 o                         
  10   4   1       3603.53       3678.20       218.29 o                         
  11   4   1       1545.80       1361.75       140.97 o                         
 -13   5   1       2504.96       1964.41       216.12 o                         
 -12   5   1       3262.11       1844.91       260.73 o                         
 -11   5   1       4694.90       4951.53       265.39 o                         
 -10   5   1       5192.88       5351.75       270.63 o                         
  -9   5   1       4553.19       4493.85       189.96 o                         
  -8   5   1       7943.04       7972.61       263.71 o                         
  -7   5   1      12218.43      12224.77       448.00 o                         
  -6   5   1      10542.26      10886.51       341.17 o                         
  -5   5   1       7416.00       7561.92       277.46 o                         
  -4   5   1      10146.98      10904.35       390.79 o                         
  -3   5   1      17445.04      18567.85       655.41 o                         
  -2   5   1      12539.20      12766.32       452.92 o                         
  -1   5   1      20891.99      20307.82       550.75 o                         
   0   5   1      31040.15      31681.03       857.59 o                         
   1   5   1      11974.08      11892.45       325.84 o                         
   2   5   1       4691.76       4559.90       129.72 o                         
   3   5   1       9151.30       8863.68       245.33 o                         
   4   5   1       8301.06       8315.71       260.09 o                         
   5   5   1        908.24        887.68        43.89 o                         
   6   5   1        598.64        575.01        37.52 o                         
   7   5   1       3284.26       3082.97       111.70 o                         
   8   5   1       1480.07       1222.68        87.89 o                         
   9   5   1         52.07         89.38        60.34 o                         
  10   5   1          8.31        -16.77        68.89 o                         
  11   5   1        242.13        244.48        91.06 o                         
 -13   6   1       2393.45       1118.81       250.62 o                         
 -12   6   1       2282.60        926.13       222.11 o                         
 -11   6   1        593.40        599.22        82.46 o                         
 -10   6   1        931.93        930.58        82.95 o                         
  -9   6   1       2266.39       2226.04       128.14 o                         
  -8   6   1       2322.62       2361.28       100.92 o                         
  -7   6   1       1277.72       1203.24        78.49 o                         
  -6   6   1       1909.44       1782.39        87.90 o                         
  -5   6   1        479.92        465.64        39.72 o                         
  -4   6   1        823.37        952.20        59.90 o                         
  -3   6   1        877.79        949.37        50.10 o                         
  -2   6   1       1248.68       1162.92        69.27 o                         
  -1   6   1        333.63        303.37        21.48 o                         
   0   6   1         25.92         38.93        13.14 o                         
   1   6   1        271.96        301.98        23.44 o                         
   2   6   1         27.17         25.70        13.97 o                         
   3   6   1       4533.54       4378.84       140.84 o                         
   4   6   1       5106.62       5159.56       167.83 o                         
   5   6   1       2923.72       2912.97       103.27 o                         
   6   6   1       1849.87       1859.21        75.48 o                         
   7   6   1       1101.20       1120.57        78.87 o                         
   8   6   1       3237.32       3529.94       195.16 o                         
   9   6   1       2962.21       3276.79       197.19 o                         
  10   6   1       1321.10       1484.31       188.54 o                         
  11   6   1       1377.61       1571.52       162.75 o                         
 -13   7   1        195.62        245.62       369.95 o                         
 -12   7   1        313.71        260.20        95.06 o                         
 -11   7   1        580.87        722.95        88.05 o                         
 -10   7   1        238.46        311.35        73.44 o                         
  -9   7   1        547.31        654.42        72.11 o                         
  -8   7   1       2454.49       2526.19       128.38 o                         
  -7   7   1       1424.00       1367.42        83.21 o                         
  -6   7   1        435.66        433.25        44.75 o                         
  -5   7   1       4240.59       4259.25       166.35 o                         
  -4   7   1       9903.75      10218.73       369.83 o                         
  -3   7   1       4208.83       4379.12       167.10 o                         
  -2   7   1       7107.10       7054.05       219.54 o                         
  -1   7   1      13073.12      13605.30       419.13 o                         
   0   7   1       6432.67       6306.46       200.60 o                         
   1   7   1       7185.90       7071.22       255.42 o                         
   2   7   1      18472.94      18462.89       759.91 o                         
   3   7   1      14573.56      14143.87       453.33 o                         
   4   7   1       3922.15       4049.92       154.44 o                         
   5   7   1       6290.93       6286.88       205.16 o                         
   6   7   1       9380.75       9722.03       361.82 o                         
   7   7   1       6045.21       6063.90       240.41 o                         
   8   7   1       2310.66       2258.06       153.16 o                         
   9   7   1       2284.13       2314.68       169.82 o                         
  10   7   1       2625.89       2380.32       247.17 o                         
 -13   8   1       1771.46       1377.00       185.09 o                         
 -12   8   1       1525.28       1510.58       133.76 o                         
 -11   8   1       4167.74       4040.20       203.38 o                         
 -10   8   1       4059.86       4008.04       198.89 o                         
  -9   8   1       4109.84       4203.89       191.50 o                         
  -8   8   1       5128.00       5348.86       220.39 o                         
  -7   8   1       7357.68       7352.49       281.54 o                         
  -6   8   1       5820.38       5922.19       228.00 o                         
  -5   8   1       3856.86       3975.52       164.61 o                         
  -4   8   1      15316.25      15941.34       570.01 o                         
  -3   8   1      14812.58      14070.23       504.85 o                         
  -2   8   1       5437.87       5821.73       213.85 o                         
  -1   8   1       3344.02       3444.58       116.58 o                         
   0   8   1       5486.20       5178.29       212.21 o                         
   1   8   1       8747.34       8488.91       306.55 o                         
   2   8   1       3115.79       3109.45       109.33 o                         
   3   8   1       2170.90       2111.85        81.34 o                         
   4   8   1       3043.12       3055.51       122.46 o                         
   5   8   1       2058.80       2104.24       172.56 o                         
   6   8   1       1310.19       1386.98        94.71 o                         
   7   8   1        425.47        409.48        68.82 o                         
   8   8   1        185.18        155.19        70.52 o                         
   9   8   1        264.00        248.03       170.37 o                         
  10   8   1         75.96        121.70        97.64 o                         
 -12   9   1       1262.14       1330.48       149.83 o                         
 -11   9   1       1880.34       1780.90       148.83 o                         
 -10   9   1       1661.59       1688.11       161.93 o                         
  -9   9   1       1144.35       1172.98       130.26 o                         
  -8   9   1        873.17        925.50        84.02 o                         
  -7   9   1       1927.04       1899.21       103.91 o                         
  -6   9   1       1364.67       1298.88        82.13 o                         
  -5   9   1        634.01        666.84        74.01 o                         
  -4   9   1       1481.34       1529.04        81.27 o                         
  -3   9   1        101.23         80.51        40.53 o                         
  -2   9   1        150.40        134.07        22.17 o                         
  -1   9   1         21.45         34.63        20.66 o                         
   0   9   1        207.79        224.06        26.43 o                         
   1   9   1       3619.06       3337.76       197.53 o                         
   2   9   1       1895.10       1842.24        75.23 o                         
   3   9   1         57.72         50.31        23.18 o                         
   4   9   1        283.50        279.36        46.64 o                         
   5   9   1       2177.52       2144.08       136.31 o                         
   6   9   1       1390.43       1336.66       101.67 o                         
   7   9   1        681.15        700.82        88.94 o                         
   8   9   1       1277.43       1274.16       220.04 o                         
   9   9   1       1095.78        981.82       122.21 o                         
 -12  10   1        293.62        395.53       120.32 o                         
 -11  10   1        410.60        316.64        95.94 o                         
 -10  10   1        501.71        509.94        87.74 o                         
  -9  10   1       2043.99       1961.35       133.19 o                         
  -8  10   1       4316.32       4385.86       193.42 o                         
  -7  10   1       1675.38       1587.02       100.96 o                         
  -6  10   1       1484.46       1546.14        93.85 o                         
  -5  10   1       8677.24       8930.45       333.62 o                         
  -4  10   1       7160.36       7006.64       317.02 o                         
  -3  10   1       4643.11       4833.03       231.80 o                         
  -2  10   1       5082.09       5160.45       172.06 o                         
  -1  10   1       6478.05       6534.05       213.04 o                         
   0  10   1       8996.33       8473.48       272.71 o                         
   1  10   1       7252.82       7034.40       359.01 o                         
   2  10   1       6221.65       6299.57       208.50 o                         
   3  10   1       5714.01       5883.75       234.27 o                         
   4  10   1       6922.06       7179.74       281.54 o                         
   5  10   1       4670.20       5315.36       266.86 o                         
   6  10   1       1870.26       2012.76       149.16 o                         
   7  10   1       2150.21       2420.55       308.33 o                         
   8  10   1       2773.25       2708.29       199.38 o                         
   9  10   1       2006.81       2362.75       215.23 o                         
 -12  11   1       2752.66       2829.01       400.53 o                         
 -11  11   1       2435.66       2372.94       286.17 o                         
 -10  11   1       3151.04       3028.63       175.07 o                         
  -9  11   1       5077.14       4801.65       217.77 o                         
  -8  11   1       6827.04       7001.85       283.15 o                         
  -7  11   1       7595.59       7521.23       294.07 o                         
  -6  11   1       7806.51       8091.60       310.52 o                         
  -5  11   1       6455.73       6455.69       253.38 o                         
  -4  11   1       2814.73       2657.36       196.42 o                         
  -3  11   1       4932.01       4765.78       233.55 o                         
  -2  11   1      10914.34      11243.29       355.63 o                         
  -1  11   1       6053.98       6224.63       206.44 o                         
   0  11   1        819.76        820.93        53.31 o                         
   1  11   1       1695.45       1605.77        86.49 o                         
   2  11   1       4192.86       4051.17       176.42 o                         
   3  11   1       2539.73       2462.51       128.93 o                         
   4  11   1        536.06        572.96        67.27 o                         
   5  11   1        207.92        102.50        98.08 o                         
   6  11   1        460.56        506.32        90.74 o                         
   7  11   1         98.45        190.36        88.38 o                         
   8  11   1         82.56        162.07       103.44 o                         
 -12  12   1       1095.83        996.30       180.47 o                         
 -11  12   1        986.58        844.07       120.49 o                         
 -10  12   1       1077.07       1111.86       122.03 o                         
  -9  12   1        580.78        648.10        89.11 o                         
  -8  12   1       1495.80       1460.49       118.25 o                         
  -7  12   1       1110.94       1176.63        97.84 o                         
  -6  12   1         19.80         -3.91        60.86 o                         
  -5  12   1        146.04        157.36        52.22 o                         
  -4  12   1        225.34        171.13        81.71 o                         
  -3  12   1        113.31        136.80        61.18 o                         
  -2  12   1          5.81        -30.60        30.60 o                         
  -1  12   1         69.86        101.35        33.44 o                         
   0  12   1         81.27         50.61        34.15 o                         
   1  12   1        172.03        181.09        38.61 o                         
   2  12   1        333.14        402.03        79.31 o                         
   3  12   1       1414.25       1335.24       109.56 o                         
   4  12   1       1567.33       1700.36       125.78 o                         
   5  12   1        396.88        420.23        89.29 o                         
   6  12   1        897.82       1084.14       119.86 o                         
   7  12   1       1917.64       1778.14       188.44 o                         
 -11  13   1        167.99        284.19       136.95 o                         
 -10  13   1        350.85        334.15        97.95 o                         
  -9  13   1        858.34        860.69       117.63 o                         
  -8  13   1        857.89        787.57        91.25 o                         
  -7  13   1       2259.82       2483.72       157.79 o                         
  -6  13   1       3204.18       3142.38       307.12 o                         
  -5  13   1       1187.63       1129.48        93.66 o                         
  -4  13   1       2199.16       2219.59       147.82 o                         
  -3  13   1       7395.29       7428.03       294.17 o                         
  -2  13   1       5564.97       5819.35       202.06 o                         
  -1  13   1       1373.61       1366.72        78.41 o                         
   0  13   1       3189.73       3136.38       139.51 o                         
   1  13   1       6023.41       5885.91       356.24 o                         
   2  13   1       3437.46       3390.81       276.74 o                         
   3  13   1       1600.80       1776.49       131.55 o                         
   4  13   1       1903.00       2101.62       147.44 o                         
   5  13   1       3061.90       3326.72       225.49 o                         
   6  13   1       2283.37       2362.40       208.18 o                         
   7  13   1       1742.05       1886.30       215.66 o                         
 -11  14   1       2728.83       3015.76       284.04 o                         
 -10  14   1       2602.17       2976.46       373.63 o                         
  -9  14   1       3033.73       3189.40       194.91 o                         
  -8  14   1       2412.65       2254.10       197.93 o                         
  -7  14   1       2315.43       2188.38       148.87 o                         
  -6  14   1       5286.70       5249.90       235.21 o                         
  -5  14   1       5398.05       5537.03       289.37 o                         
  -4  14   1       4652.44       4747.40       253.00 o                         
  -3  14   1       3652.55       3921.24       186.11 o                         
  -2  14   1       2633.78       2788.98       170.93 o                         
  -1  14   1       3156.65       2996.31       128.80 o                         
   0  14   1       3911.10       3923.82       267.30 o                         
   1  14   1       2261.22       2263.73       181.09 o                         
   2  14   1        612.30        667.13        84.04 o                         
   3  14   1        681.63        721.58        92.13 o                         
   4  14   1       1081.20       1015.64       127.40 o                         
   5  14   1        354.23        365.94       120.02 o                         
   6  14   1         80.16        124.67       130.21 o                         
 -10  15   1        680.35        738.52       155.76 o                         
  -9  15   1        812.77        795.80       126.01 o                         
  -8  15   1        229.00        309.71        93.02 o                         
  -7  15   1         44.43         50.47        84.30 o                         
  -6  15   1        660.41        753.70        96.03 o                         
  -5  15   1        448.28        292.54       145.65 o                         
  -4  15   1        146.49        133.35        74.67 o                         
  -3  15   1        129.12         12.10        71.60 o                         
  -2  15   1        130.74        177.09        70.44 o                         
  -1  15   1         13.89         71.17        90.82 o                         
   0  15   1        566.30        577.10       109.55 o                         
   1  15   1        345.15        354.16        77.23 o                         
   2  15   1         34.56        -28.56        85.31 o                         
   3  15   1        235.87        198.85       142.92 o                         
   4  15   1        693.24        814.62       134.41 o                         
   5  15   1        392.21        417.76       141.33 o                         
  -9  16   1        565.09        499.74       189.23 o                         
  -8  16   1        547.00        470.05       115.94 o                         
  -7  16   1       1426.17       1293.78       128.30 o                         
  -6  16   1       1968.46       1697.28       180.90 o                         
  -5  16   1       2402.29       2372.83       194.83 o                         
  -4  16   1       1807.98       1667.56       142.19 o                         
  -3  16   1       1516.01       1547.62       134.30 o                         
  -2  16   1       2365.25       2491.34       222.26 o                         
  -1  16   1       3555.35       3379.70       575.50 o                         
   0  16   1       2734.59       2661.57       225.22 o                         
   1  16   1       1484.74       1582.00       179.16 o                         
   2  16   1       2264.96       2334.84       176.98 o                         
   3  16   1       2635.77       2786.09       476.63 o                         
  -8  17   1       1551.20       1368.16       182.19 o                         
  -7  17   1       3143.93       2828.45       205.30 o                         
  -6  17   1       2586.12       2390.06       222.58 o                         
  -5  17   1        843.34        892.81       202.19 o                         
  -4  17   1       1543.24       1775.12       164.99 o                         
  -3  17   1       2952.49       2695.70       331.55 o                         
  -2  17   1       1519.24       1749.45       395.93 o                         
  -1  17   1        977.30       1114.27       218.89 o                         
   0  17   1       1128.56       1093.57       152.80 o                         
   1  17   1       1482.27       1468.38       164.57 o                         
   2  17   1        993.12        820.54       153.18 o                         
  -6  18   1         68.29        157.24       127.45 o                         
  -5  18   1        276.46         17.56       332.93 o                         
  -4  18   1        409.35        253.64       165.36 o                         
  -3  18   1          0.98        213.06       161.63 o                         
  -2  18   1        120.93         -3.81       151.57 o                         
  -1  18   1          5.16         46.44       229.92 o                         
   0  18   1         37.19         16.30       142.85 o                         
   0 -18   2       2155.15       1738.81       190.70 o                         
   1 -18   2       2538.07       2079.08       233.19 o                         
   2 -18   2       3243.37       3105.35       292.75 o                         
   3 -18   2       2949.77       2977.69       598.26 o                         
   4 -18   2       3009.35       3010.23       235.10 o                         
   5 -18   2       3160.94       2832.49       254.07 o                         
   6 -18   2       2071.11       1876.39       276.60 o                         
  -2 -17   2        830.84        740.35       197.73 o                         
  -1 -17   2        887.09        868.86       146.28 o                         
   0 -17   2        844.61        754.01       144.79 o                         
   1 -17   2        212.24        260.55       126.55 o                         
   2 -17   2        105.27        151.13       102.83 o                         
   3 -17   2        556.48        527.22        94.84 o                         
   4 -17   2         84.15         25.20        88.18 o                         
   5 -17   2         45.13        168.87       102.09 o                         
   6 -17   2         93.35         79.33       107.14 o                         
   7 -17   2         13.63        -17.00       111.11 o                         
   8 -17   2         68.02         77.34       127.35 o                         
  -4 -16   2         39.11        112.99       160.95 o                         
  -3 -16   2        177.27         40.34       109.05 o                         
  -2 -16   2        421.06        368.97       114.50 o                         
  -1 -16   2        268.07        271.58        82.30 o                         
   0 -16   2        436.47        419.51       118.09 o                         
   1 -16   2       1519.23       1490.30       230.09 o                         
   2 -16   2       1187.44       1384.31       116.87 o                         
   3 -16   2       1833.62       1680.21       127.76 o                         
   4 -16   2       3013.46       2614.39       185.35 o                         
   5 -16   2        779.76        824.83        98.29 o                         
   6 -16   2        650.44        683.79       108.42 o                         
   7 -16   2       2324.01       2416.48       315.23 o                         
   8 -16   2       3399.48       3139.56       233.38 o                         
   9 -16   2       1894.36       2046.37       409.72 o                         
  -5 -15   2       2999.28       3329.34       395.01 o                         
  -4 -15   2       2907.47       2736.81       218.16 o                         
  -3 -15   2       3282.42       3249.31       223.44 o                         
  -2 -15   2       3220.85       2993.73       176.08 o                         
  -1 -15   2       2467.63       2256.68       166.10 o                         
   0 -15   2       2768.39       2788.92       174.43 o                         
   1 -15   2       3662.22       3837.22       158.43 o                         
   2 -15   2       4126.39       4002.34       189.75 o                         
   3 -15   2       2588.73       2381.15       195.87 o                         
   4 -15   2       2840.71       2795.07       179.46 o                         
   5 -15   2       3371.15       3191.45       175.24 o                         
   6 -15   2       2622.75       2402.18       152.27 o                         
   7 -15   2       1441.47       1352.35       147.38 o                         
   8 -15   2       1341.95       1295.36       148.30 o                         
   9 -15   2       1756.59       1842.59       309.48 o                         
  10 -15   2       1266.03       1179.94       164.52 o                         
  -6 -14   2       2266.32       2252.96       212.41 o                         
  -5 -14   2       2290.23       2289.61       194.12 o                         
  -4 -14   2       1428.09       1496.45       209.00 o                         
  -3 -14   2        981.68        944.93       131.75 o                         
  -2 -14   2       1261.24       1097.74       127.05 o                         
  -1 -14   2       1728.70       1747.79       108.67 o                         
   0 -14   2        858.53        832.24        65.43 o                         
   1 -14   2       1054.06       1245.72        81.28 o                         
   2 -14   2        767.11        747.04        59.86 o                         
   3 -14   2         26.26        -54.59        54.59 o                         
   4 -14   2         48.86          1.67        55.43 o                         
   5 -14   2        423.00        480.30        68.76 o                         
   6 -14   2         37.72         87.56        61.77 o                         
   7 -14   2        723.28        748.09       100.02 o                         
   8 -14   2         25.83       -109.89       118.18 o                         
   9 -14   2         15.61         85.17       102.90 o                         
  10 -14   2        408.43        444.91       133.78 o                         
  -7 -13   2          9.20         67.18       108.85 o                         
  -6 -13   2        340.41        468.02       102.82 o                         
  -5 -13   2        255.30        153.79        84.74 o                         
  -4 -13   2        264.58        208.77        78.69 o                         
  -3 -13   2        581.42        663.98        76.29 o                         
  -2 -13   2        767.18        876.76        73.11 o                         
  -1 -13   2        989.76        885.29        91.73 o                         
   0 -13   2       2908.90       2997.59       122.58 o                         
   1 -13   2       1859.21       2004.10        93.79 o                         
   2 -13   2        583.80        598.48        53.22 o                         
   3 -13   2       3143.58       3172.70       138.38 o                         
   4 -13   2       4134.25       4025.19       177.31 o                         
   5 -13   2       4920.19       4777.13       202.14 o                         
   6 -13   2       4653.90       4425.20       191.99 o                         
   7 -13   2       2804.73       2574.35       142.19 o                         
   8 -13   2       3488.82       3513.51       216.81 o                         
   9 -13   2       4021.91       4287.37       259.33 o                         
  10 -13   2       3720.54       3527.00       254.56 o                         
  11 -13   2       1470.17       1504.90       180.06 o                         
  -8 -12   2       1012.00       1104.65       137.75 o                         
  -7 -12   2       2297.64       2620.04       204.33 o                         
  -6 -12   2       3035.61       3192.90       214.06 o                         
  -5 -12   2       2116.74       2257.59       166.02 o                         
  -4 -12   2       2980.90       3139.48       186.23 o                         
  -3 -12   2       5632.36       5841.82       239.96 o                         
  -2 -12   2       5111.92       5091.01       180.12 o                         
  -1 -12   2       5211.48       5102.52       178.60 o                         
   0 -12   2       8735.08       8607.35       279.78 o                         
   1 -12   2       6213.20       6476.86       216.40 o                         
   2 -12   2       3693.31       3678.67       134.00 o                         
   3 -12   2       4901.84       4970.49       194.26 o                         
   4 -12   2       5617.24       5441.18       186.11 o                         
   5 -12   2       4210.92       4145.06       201.82 o                         
   6 -12   2       1848.20       1833.95       106.91 o                         
   7 -12   2       4113.53       4050.31       177.58 o                         
   8 -12   2       4126.41       3979.95       182.91 o                         
   9 -12   2        994.57       1003.68       120.73 o                         
  10 -12   2        757.15       1015.49       131.49 o                         
  11 -12   2        819.86       1103.36       161.67 o                         
  -8 -11   2       1664.84       1775.56       180.52 o                         
  -7 -11   2       1099.99       1177.95       130.71 o                         
  -6 -11   2       1342.68       1342.91       132.34 o                         
  -5 -11   2       2221.44       2276.41       154.14 o                         
  -4 -11   2       3743.16       3749.68       172.38 o                         
  -3 -11   2       2449.40       2418.47       102.06 o                         
  -2 -11   2       2923.95       2783.40       171.04 o                         
  -1 -11   2       1082.38       1124.44        63.89 o                         
   0 -11   2        526.02        552.53        55.98 o                         
   1 -11   2       2713.14       2814.14       107.00 o                         
   2 -11   2       1661.68       1607.08        73.71 o                         
   3 -11   2        666.16        572.32        49.37 o                         
   4 -11   2         74.04         38.63        25.67 o                         
   5 -11   2          9.24         50.35        38.34 o                         
   6 -11   2        125.26        123.08        44.23 o                         
   7 -11   2         95.51         50.47        48.54 o                         
   8 -11   2        192.70        144.30        58.77 o                         
   9 -11   2        540.66        521.20        81.40 o                         
  10 -11   2         30.18         11.27        97.23 o                         
  11 -11   2         97.70        187.75       126.54 o                         
  12 -11   2       1159.72       1107.76       218.89 o                         
  -9 -10   2        144.82         21.83        93.71 o                         
  -8 -10   2          0.13        107.18       151.52 o                         
  -7 -10   2         43.34         49.56        69.81 o                         
  -6 -10   2         30.72         13.05        60.98 o                         
  -5 -10   2         91.55         67.00        54.41 o                         
  -4 -10   2        869.13        910.18        59.89 o                         
  -3 -10   2        282.90        288.61        33.98 o                         
  -2 -10   2        238.39        198.73        30.21 o                         
  -1 -10   2       5276.43       5349.65       178.51 o                         
   0 -10   2       2873.50       2804.33       104.05 o                         
   1 -10   2        957.72        961.61        53.33 o                         
   2 -10   2       5966.30       6138.81       229.64 o                         
   3 -10   2       5722.83       5474.83       180.54 o                         
   4 -10   2       2104.24       2117.27        82.51 o                         
   5 -10   2       2028.03       1972.59        96.26 o                         
   6 -10   2       5459.80       5341.23       210.04 o                         
   7 -10   2       3977.66       3826.36       164.60 o                         
   8 -10   2       1733.56       1579.94       106.72 o                         
   9 -10   2       3092.63       3110.12       159.42 o                         
  10 -10   2       4015.34       4184.77       263.55 o                         
  11 -10   2       3223.80       3183.71       259.75 o                         
  12 -10   2       2913.96       3088.82       294.78 o                         
 -10  -9   2       1339.78       1089.88       133.94 o                         
  -9  -9   2       1518.53       1939.55       406.51 o                         
  -8  -9   2       2045.42       2305.35       169.20 o                         
  -7  -9   2       3524.85       3698.38       206.62 o                         
  -6  -9   2       3810.51       4023.18       212.19 o                         
  -5  -9   2       6208.57       6120.56       275.78 o                         
  -4  -9   2       6810.16       7148.30       266.42 o                         
  -3  -9   2       6741.47       7054.98       229.85 o                         
  -2  -9   2       5708.38       5659.21       212.01 o                         
  -1  -9   2       7165.52       7253.55       231.97 o                         
   0  -9   2       9927.77      10078.67       316.66 o                         
   1  -9   2      14897.44      15042.14       465.46 o                         
   2  -9   2      14425.50      14099.80       502.70 o                         
   3  -9   2       5275.80       5698.68       184.82 o                         
   4  -9   2       6291.53       6450.91       206.70 o                         
   5  -9   2      10705.86      10684.32       334.28 o                         
   6  -9   2       8494.83       8405.43       312.71 o                         
   7  -9   2       2537.86       2458.67       119.01 o                         
   8  -9   2       1106.21       1075.52        89.17 o                         
   9  -9   2       3626.24       3715.92       176.15 o                         
  10  -9   2       3181.57       2905.81       168.29 o                         
  11  -9   2        889.22        985.29       146.56 o                         
  12  -9   2        716.48        796.54       290.62 o                         
 -10  -8   2       1513.51       1684.95       160.67 o                         
  -9  -8   2       1173.51       1212.04       134.91 o                         
  -8  -8   2       3104.85       3184.43       191.76 o                         
  -7  -8   2       4111.25       4313.49       225.73 o                         
  -6  -8   2       3135.40       3386.04       142.43 o                         
  -5  -8   2       2943.92       2950.61       110.02 o                         
  -4  -8   2       3254.50       3406.08       136.83 o                         
  -3  -8   2       2510.58       2499.14        93.43 o                         
  -2  -8   2        546.30        563.40        37.54 o                         
  -1  -8   2       3594.29       3472.64       117.30 o                         
   0  -8   2       6169.74       6087.26       194.86 o                         
   1  -8   2        235.62        265.65        24.05 o                         
   2  -8   2         43.57         65.62        18.23 o                         
   3  -8   2       3484.78       3521.95       129.63 o                         
   4  -8   2       2390.46       2433.85        86.71 o                         
   5  -8   2        277.37        244.48        25.97 o                         
   6  -8   2          0.81        -14.51        24.04 o                         
   7  -8   2        158.69        146.49        31.93 o                         
   8  -8   2        278.06        353.03        54.91 o                         
   9  -8   2       1268.06       1261.57       104.92 o                         
  10  -8   2        735.23        898.26       106.18 o                         
  11  -8   2        560.98        570.57       127.21 o                         
  12  -8   2        933.94        826.19       168.76 o                         
 -10  -7   2         15.97         20.11        80.22 o                         
  -9  -7   2          4.14        -51.48        64.33 o                         
  -8  -7   2          5.76          3.33        56.39 o                         
  -7  -7   2         48.20         52.40        34.84 o                         
  -6  -7   2         45.43         82.74        30.74 o                         
  -5  -7   2        348.04        336.22        30.67 o                         
  -4  -7   2       1149.37       1235.36        74.87 o                         
  -3  -7   2         42.80         53.36        19.13 o                         
  -2  -7   2       1458.07       1458.06        58.92 o                         
  -1  -7   2       4033.14       4294.10       139.44 o                         
   0  -7   2       3747.15       3657.69       120.31 o                         
   1  -7   2       6420.62       6094.28       193.97 o                         
   2  -7   2       1315.04       1319.22        60.29 o                         
   3  -7   2       3036.41       2931.78        98.28 o                         
   4  -7   2      12966.24      13071.83       402.58 o                         
   5  -7   2      12359.62      12432.43       384.69 o                         
   6  -7   2       5687.42       5750.30       187.42 o                         
   7  -7   2       3906.19       4023.75       141.27 o                         
   8  -7   2       8161.46       8348.51       272.60 o                         
   9  -7   2       6747.61       6770.29       238.21 o                         
  10  -7   2       2272.01       2041.41       196.36 o                         
  11  -7   2       2723.95       2250.85       171.44 o                         
  12  -7   2       2913.50       2769.20       300.28 o                         
  13  -7   2       1372.69       1041.55       271.31 o                         
 -11  -6   2        917.52        894.62       172.44 o                         
 -10  -6   2        626.46        785.97        99.32 o                         
  -9  -6   2       2125.92       2170.27       153.65 o                         
  -8  -6   2       3634.81       3720.24       157.94 o                         
  -7  -6   2       1720.20       1675.66        86.00 o                         
  -6  -6   2       2341.18       2313.67        86.62 o                         
  -5  -6   2       7299.58       7302.57       231.98 o                         
  -4  -6   2       4586.06       4767.78       156.33 o                         
  -3  -6   2       4644.25       4693.72       174.86 o                         
  -2  -6   2      19797.21      19683.38       600.65 o                         
  -1  -6   2      15286.72      15015.06       459.95 o                         
   0  -6   2       5707.52       5888.28       185.07 o                         
   1  -6   2       9091.23       8965.29       283.48 o                         
   2  -6   2      21088.95      21131.81       643.67 o                         
   3  -6   2      17270.81      17309.50       528.36 o                         
   4  -6   2       3594.24       3639.43       119.50 o                         
   5  -6   2       7523.67       7258.03       236.49 o                         
   6  -6   2      11480.79      11466.30       358.04 o                         
   7  -6   2       7791.92       7897.80       257.13 o                         
   8  -6   2       3523.94       3676.63       136.97 o                         
   9  -6   2       1603.28       1694.35        93.70 o                         
  10  -6   2        943.29       1051.36       113.24 o                         
  11  -6   2        835.26       1070.95       141.11 o                         
  12  -6   2        868.73        840.78       129.46 o                         
  13  -6   2        214.18        294.76       235.44 o                         
 -11  -5   2       2452.09       2480.40       189.69 o                         
 -10  -5   2       1969.07       1948.19       150.08 o                         
  -9  -5   2       3153.67       3069.06       195.21 o                         
  -8  -5   2       3542.39       3471.76       146.78 o                         
  -7  -5   2       3023.10       2949.82       124.61 o                         
  -6  -5   2       2986.34       2911.08       102.01 o                         
  -5  -5   2       1664.16       1624.87        63.20 o                         
  -4  -5   2       7158.16       6862.66       321.05 o                         
  -3  -5   2       6830.62       7034.05       254.22 o                         
  -2  -5   2       2172.69       2325.58        79.69 o                         
  -1  -5   2       3641.55       3808.22       121.42 o                         
   0  -5   2       5439.08       6015.50       187.78 o                         
   1  -5   2       6012.83       6150.33       253.48 o                         
   2  -5   2       1571.49       1786.51        61.94 o                         
   3  -5   2        569.34        680.12        31.84 o                         
   4  -5   2        669.40        736.05        46.20 o                         
   5  -5   2        228.61        200.01        22.75 o                         
   6  -5   2         72.91         92.06        25.27 o                         
   7  -5   2        359.16        381.53        37.72 o                         
   8  -5   2        243.29        252.89        43.09 o                         
   9  -5   2         30.97         40.44        45.92 o                         
  10  -5   2        317.13        245.13        60.90 o                         
  11  -5   2        979.24       1144.27       278.67 o                         
  12  -5   2        344.13        247.32        93.08 o                         
  13  -5   2        480.64        839.22       232.68 o                         
 -12  -4   2        178.64        188.78       122.32 o                         
 -11  -4   2        346.08        390.56        85.79 o                         
 -10  -4   2         52.66        108.17        66.60 o                         
  -9  -4   2          0.87        -17.73        37.57 o                         
  -8  -4   2          4.54         29.17        32.47 o                         
  -7  -4   2         61.49         47.10        25.95 o                         
  -6  -4   2       1021.68       1035.44        47.98 o                         
  -5  -4   2       1127.51       1219.40        50.15 o                         
  -4  -4   2        511.76        560.84        30.34 o                         
  -3  -4   2       8237.21       8295.81       229.33 o                         
  -2  -4   2       4146.27       3911.50       188.53 o                         
  -1  -4   2        212.41        211.26        14.14 o                         
   0  -4   2       8108.37       8900.43       272.74 o                         
   1  -4   2      22274.20      23582.95       713.85 o                         
   2  -4   2      17217.85      17806.00       470.84 o                         
   3  -4   2       9848.44      10636.71       325.74 o                         
   4  -4   2       9666.03      10239.22       315.67 o                         
   5  -4   2      10046.20      10011.76       311.59 o                         
   6  -4   2       8805.52       9083.52       287.30 o                         
   7  -4   2       6097.03       6147.80       206.69 o                         
   8  -4   2       5647.39       5484.32       217.75 o                         
   9  -4   2       3796.50       3689.76       165.36 o                         
  10  -4   2       4476.75       4164.17       174.50 o                         
  11  -4   2       4186.61       4208.97       181.80 o                         
  12  -4   2       1299.24       1646.37       187.92 o                         
  13  -4   2       1663.09       1633.38       263.49 o                         
 -12  -3   2       1342.43       1474.16       267.63 o                         
 -11  -3   2        851.05        824.29       148.76 o                         
 -10  -3   2       2056.21       1927.17       112.12 o                         
  -9  -3   2       5183.62       5226.70       207.96 o                         
  -8  -3   2       5359.47       5418.16       209.84 o                         
  -7  -3   2       4755.36       4612.86       152.54 o                         
  -6  -3   2       6395.91       6335.80       201.33 o                         
  -5  -3   2      11420.75      10912.27       336.75 o                         
  -4  -3   2      16048.32      15667.85       390.52 o                         
  -3  -3   2      25883.27      26835.66       727.96 o                         
  -2  -3   2      16437.88      16115.13       489.21 o                         
  -1  -3   2      11794.14      11780.08       320.73 o                         
   0  -3   2      21092.22      21562.21       532.69 o                         
   1  -3   2       9988.63       9597.06       238.76 o                         
   2  -3   2       8838.17       8913.24       222.36 o                         
   3  -3   2       9388.33      10030.63       274.70 o                         
   4  -3   2      17778.63      18270.66       570.15 o                         
   5  -3   2       7795.16       7869.95       248.19 o                         
   6  -3   2        813.63        779.23        46.85 o                         
   7  -3   2       2376.70       2215.49       202.05 o                         
   8  -3   2       4807.97       4432.63       401.75 o                         
   9  -3   2       1661.36       1617.40       121.23 o                         
  10  -3   2       1492.99       1340.84       102.90 o                         
  11  -3   2       1372.53       1406.40        95.45 o                         
  12  -3   2        249.80        342.25        84.11 o                         
  13  -3   2        105.15        142.09       127.38 o                         
 -12  -2   2       2631.85       2548.35       209.69 o                         
 -11  -2   2       1938.00       2143.35       128.64 o                         
 -10  -2   2       3639.81       3670.23       164.79 o                         
  -9  -2   2       5147.59       5035.70       201.82 o                         
  -8  -2   2       5304.64       5174.15       176.34 o                         
  -7  -2   2       5990.52       5660.73       185.88 o                         
  -6  -2   2       8633.59       8488.55       267.35 o                         
  -5  -2   2       7759.03       7723.78       241.75 o                         
  -4  -2   2       2493.23       2514.70        75.66 o                         
  -3  -2   2       2995.45       3066.45       115.98 o                         
  -2  -2   2       6478.69       6565.26       234.34 o                         
  -1  -2   2       2408.81       2349.59        56.76 o                         
   0  -2   2       3826.52       3991.57       100.43 o                         
   1  -2   2        318.19        377.41        12.83 o                         
   2  -2   2         44.92         29.78         6.93 o                         
   3  -2   2        429.42        472.84        22.10 o                         
   4  -2   2        678.44        773.82        55.55 o                         
   5  -2   2        772.76        720.72        47.99 o                         
   6  -2   2        662.21        594.25        43.37 o                         
   7  -2   2       1260.92        984.07        60.01 o                         
   8  -2   2       1030.50        928.98        65.40 o                         
   9  -2   2       1023.06        914.19        72.45 o                         
  10  -2   2       1138.56       1145.97        78.94 o                         
  11  -2   2        417.23        394.42        59.83 o                         
  12  -2   2        866.40        852.62       159.78 o                         
  13  -2   2       1002.62       1448.52       218.89 o                         
 -12  -1   2        408.51        677.40       229.23 o                         
 -11  -1   2         93.37        204.40        60.72 o                         
 -10  -1   2          9.33         24.98        45.66 o                         
  -9  -1   2         66.27         45.32        47.76 o                         
  -8  -1   2         47.89         65.48        31.39 o                         
  -7  -1   2         20.36         25.35        47.46 o                         
  -6  -1   2        501.68        467.37        35.19 o                         
  -5  -1   2        141.76        129.65        18.09 o                         
  -4  -1   2       3333.56       3422.63        98.77 o                         
  -3  -1   2       1647.32       1697.80        68.65 o                         
  -2  -1   2        105.01        163.19        16.18 o                         
  -1  -1   2      23049.40      23980.93       591.92 o                         
   0  -1   2      19014.56      19129.17       577.57 o                         
   1  -1   2        842.86        875.38        20.96 o                         
   2  -1   2       5033.08       5237.65       131.79 o                         
   3  -1   2      17303.04      17988.67       631.43 o                         
   4  -1   2      15565.44      14534.77       688.36 o                         
   5  -1   2       4257.32       4055.49       157.01 o                         
   6  -1   2       6555.34       6211.57       203.79 o                         
   7  -1   2      12454.05      11861.26       377.81 o                         
   8  -1   2       4669.39       4434.79       160.57 o                         
   9  -1   2       5047.15       4931.19       176.59 o                         
  10  -1   2       6582.80       6565.79       228.35 o                         
  11  -1   2       2703.99       2596.12       126.59 o                         
  12  -1   2       1925.70       1962.24       164.85 o                         
 -13   0   2       1290.85       1290.33       214.29 o                         
 -12   0   2       1355.80       1530.67       127.50 o                         
 -11   0   2       2092.51       2129.96       116.87 o                         
 -10   0   2       3786.19       4097.46       188.65 o                         
  -9   0   2       3391.52       3388.64       131.33 o                         
  -8   0   2       4754.99       4637.29       161.03 o                         
  -7   0   2      16855.45      16378.52       507.68 o                         
  -6   0   2      12090.19      11423.53       355.17 o                         
  -5   0   2       3572.41       3469.08       116.08 o                         
  -4   0   2      10797.60      10241.28       293.29 o                         
  -3   0   2      18750.58      18807.95       570.37 o                         
  -2   0   2      25478.33      24702.74       666.92 o                         
  -1   0   2       8666.81       8885.29       204.27 o                         
   0   0   2      21286.89      21580.47       583.10 o                         
   1   0   2      37570.93      35246.09       751.89 o                         
   2   0   2      23482.68      23652.71       584.53 o                         
   3   0   2      16049.05      15528.86       548.11 o                         
   4   0   2       9656.08       9597.73       345.35 o                         
   5   0   2       8731.80       8677.78       274.56 o                         
   6   0   2       8409.95       7934.86       227.20 o                         
   7   0   2       6340.90       6086.78       201.88 o                         
   8   0   2       1897.59       1829.29        82.98 o                         
   9   0   2       1623.85       1486.84        80.59 o                         
  10   0   2       1789.06       1726.07        93.93 o                         
  11   0   2        710.35        673.34        91.99 o                         
  12   0   2        878.86        867.02       196.81 o                         
 -13   1   2       2186.33       1987.35       187.28 o                         
 -12   1   2       1604.73       1744.25       185.73 o                         
 -11   1   2       3289.71       3145.39       178.25 o                         
 -10   1   2       3591.44       3458.92       172.42 o                         
  -9   1   2       3206.76       3330.65       130.98 o                         
  -8   1   2       4332.53       4359.38       153.76 o                         
  -7   1   2       3622.25       3902.34       154.71 o                         
  -6   1   2       3540.68       3457.05       134.96 o                         
  -5   1   2       3983.67       3919.22       147.04 o                         
  -4   1   2       8832.70       8785.86       312.82 o                         
  -3   1   2      10319.22      10903.50       318.39 o                         
  -2   1   2        957.63        846.47        50.76 o                         
  -1   1   2       1702.29       1676.51        44.96 o                         
   0   1   2      25059.63      25282.41       622.70 o                         
   1   1   2       3178.37       3408.68        76.95 o                         
   2   1   2       1497.17       1701.51        56.67 o                         
   3   1   2          4.04         -2.39         8.78 o                         
   4   1   2        576.03        579.46        32.17 o                         
   5   1   2         12.42          8.47        15.92 o                         
   6   1   2        226.33        245.91        25.63 o                         
   7   1   2         55.81         81.52        25.02 o                         
   8   1   2        730.97        720.24        53.84 o                         
   9   1   2       1175.08       1148.66        69.42 o                         
  10   1   2        388.50        366.10        69.46 o                         
  11   1   2        348.71        358.87        80.23 o                         
  12   1   2       1014.12       1096.22       153.59 o                         
 -13   2   2         61.46         71.79        90.60 o                         
 -12   2   2         15.89         85.56       101.01 o                         
 -11   2   2         14.53         51.87        78.30 o                         
 -10   2   2         55.84        -25.17        49.71 o                         
  -9   2   2        116.39        128.14        43.46 o                         
  -8   2   2       1470.00       1267.31        89.74 o                         
  -7   2   2       1880.89       1864.54        89.21 o                         
  -6   2   2         19.07         30.40        22.30 o                         
  -5   2   2       1853.70       1882.12        78.61 o                         
  -4   2   2      10695.99      10980.92       442.05 o                         
  -3   2   2       3239.02       3271.93        93.90 o                         
  -2   2   2        208.57        268.34        12.51 o                         
  -1   2   2       4564.18       4777.68       121.35 o                         
   0   2   2      16178.07      14529.04       457.97 o                         
   1   2   2      22642.09      24333.28       851.78 o                         
   2   2   2       2511.57       2514.09        71.95 o                         
   3   2   2       3044.37       2832.89        82.07 o                         
   4   2   2       8887.17       9152.37       283.88 o                         
   5   2   2       7052.71       6948.20       219.70 o                         
   6   2   2       9757.51       9718.70       304.91 o                         
   7   2   2       4983.38       4638.55       158.41 o                         
   8   2   2       4140.65       3882.53       138.61 o                         
   9   2   2       5261.73       4743.66       167.83 o                         
  10   2   2       2675.42       2632.18       173.60 o                         
  11   2   2       2659.88       2739.05       190.53 o                         
  12   2   2       2225.37       2177.15       191.16 o                         
 -13   3   2        807.04        790.47       143.76 o                         
 -12   3   2       1562.38       1512.61       163.67 o                         
 -11   3   2       2557.46       2309.34       248.32 o                         
 -10   3   2       2796.55       2458.92       277.57 o                         
  -9   3   2       2290.92       2348.12       142.90 o                         
  -8   3   2       3669.90       3886.27       193.79 o                         
  -7   3   2       4177.29       3819.32       226.47 o                         
  -6   3   2       7586.08       7372.92       316.53 o                         
  -5   3   2      25140.01      24549.00       901.81 o                         
  -4   3   2      19262.24      19485.67       531.15 o                         
  -3   3   2       8422.03       8868.94       318.55 o                         
  -2   3   2      19510.73      20486.65       719.04 o                         
  -1   3   2      22352.40      20677.97       840.22 o                         
   0   3   2       9845.30       8416.20       259.98 o                         
   1   3   2       6402.70       6112.89       268.42 o                         
   2   3   2      13192.47      13661.02       484.06 o                         
   3   3   2      14313.45      14214.34       387.78 o                         
   4   3   2       2108.80       2138.76        65.26 o                         
   5   3   2       3686.24       3389.42       113.08 o                         
   6   3   2       6861.39       6567.13       210.22 o                         
   7   3   2       1845.33       1819.81        75.14 o                         
   8   3   2       2282.95       2123.19        88.19 o                         
   9   3   2       2936.18       2802.88       135.50 o                         
  10   3   2        987.30        987.32       124.62 o                         
  11   3   2        178.35        133.40       110.59 o                         
  12   3   2        135.97        134.86       100.15 o                         
 -13   4   2       1455.81       1477.17       174.05 o                         
 -12   4   2       2112.23       1996.74       387.65 o                         
 -11   4   2       4444.69       4654.58       372.48 o                         
 -10   4   2       3872.89       3804.42       207.34 o                         
  -9   4   2       1449.46       1250.26        97.77 o                         
  -8   4   2       3132.58       2916.68       133.71 o                         
  -7   4   2       7631.05       7596.00       289.87 o                         
  -6   4   2       6640.26       6215.60       271.25 o                         
  -5   4   2       2072.13       1990.04        97.28 o                         
  -4   4   2       5044.94       5548.13       206.00 o                         
  -3   4   2      10331.48      11152.22       397.61 o                         
  -2   4   2        796.98        806.86        40.58 o                         
  -1   4   2       3755.56       4053.48       127.85 o                         
   0   4   2       1081.83        974.75        33.87 o                         
   1   4   2       2794.39       2848.36       111.07 o                         
   2   4   2       4138.98       4575.91       205.82 o                         
   3   4   2          8.92         14.68        19.63 o                         
   4   4   2        291.53        299.62        18.48 o                         
   5   4   2        355.93        398.44        27.88 o                         
   6   4   2         53.73         67.37        19.81 o                         
   7   4   2         62.00         68.22        24.92 o                         
   8   4   2        258.75        212.05        43.85 o                         
   9   4   2        434.85        459.15        71.14 o                         
  10   4   2       1047.84        993.79       114.66 o                         
  11   4   2        832.48        881.16       110.44 o                         
 -13   5   2        130.66         53.24       137.79 o                         
 -12   5   2        357.48        342.10       117.19 o                         
 -11   5   2         31.76         65.27        68.87 o                         
 -10   5   2          2.15         -8.42        57.34 o                         
  -9   5   2         12.46         28.28        48.14 o                         
  -8   5   2         19.32         82.50        37.77 o                         
  -7   5   2        201.63        210.16        34.59 o                         
  -6   5   2       3010.61       2941.77       117.61 o                         
  -5   5   2       1773.50       1663.37        79.39 o                         
  -4   5   2         57.46         74.18        22.79 o                         
  -3   5   2       8370.67       9208.52       331.25 o                         
  -2   5   2      14498.38      15028.37       532.66 o                         
  -1   5   2       3167.36       2937.18        85.82 o                         
   0   5   2       5015.36       4930.15       148.50 o                         
   1   5   2       7861.95       7938.99       236.85 o                         
   2   5   2       8984.24       8404.81       369.38 o                         
   3   5   2       5980.45       5471.98       240.78 o                         
   4   5   2       8031.60       7855.15       288.95 o                         
   5   5   2      11513.29      11743.01       365.35 o                         
   6   5   2       4511.01       4473.10       150.03 o                         
   7   5   2       3249.81       3202.03       140.14 o                         
   8   5   2       5464.09       5331.79       215.92 o                         
   9   5   2       4167.55       3941.54       238.20 o                         
  10   5   2       2326.01       2069.19       166.87 o                         
  11   5   2       2420.65       2255.00       192.08 o                         
 -13   6   2        793.57        324.19       214.75 o                         
 -12   6   2       2538.15       1556.58       244.64 o                         
 -11   6   2       2347.05       2226.82       146.40 o                         
 -10   6   2       1116.58       1083.73        94.53 o                         
  -9   6   2       5747.70       5970.55       248.68 o                         
  -8   6   2      10903.62      11119.99       416.71 o                         
  -7   6   2       7427.58       7432.55       284.06 o                         
  -6   6   2       4454.80       4345.03       173.62 o                         
  -5   6   2       6627.46       6970.81       259.60 o                         
  -4   6   2      11040.04      11145.64       401.51 o                         
  -3   6   2      11531.66      11949.10       427.70 o                         
  -2   6   2      19820.82      20347.08       879.87 o                         
  -1   6   2      15173.70      16289.11       499.29 o                         
   0   6   2      12390.80      12049.26       476.03 o                         
   1   6   2      15304.98      15869.80       487.47 o                         
   2   6   2      14783.14      14486.17       518.37 o                         
   3   6   2       7144.37       6650.54       701.73 o                         
   4   6   2       5345.15       5107.61       197.05 o                         
   5   6   2       8992.26       9227.80       340.82 o                         
   6   6   2       3915.60       3904.74       162.20 o                         
   7   6   2       2240.29       2228.49       113.14 o                         
   8   6   2       1343.54       1197.21       111.33 o                         
   9   6   2        166.54        120.98        69.14 o                         
  10   6   2        376.81        460.97        89.90 o                         
  11   6   2        823.30       1103.42       151.91 o                         
 -13   7   2       2102.45       1549.81       202.33 o                         
 -12   7   2       2308.25       2228.78       218.88 o                         
 -11   7   2       1804.83       1749.11       135.02 o                         
 -10   7   2       2685.95       2934.50       154.02 o                         
  -9   7   2       5100.99       5171.48       223.37 o                         
  -8   7   2       3496.17       3309.56       153.91 o                         
  -7   7   2       1142.57       1158.28        80.56 o                         
  -6   7   2       2589.65       2620.24       118.24 o                         
  -5   7   2       8566.53       8455.32       366.86 o                         
  -4   7   2       2195.32       2087.39        92.82 o                         
  -3   7   2         74.97         81.54        25.03 o                         
  -2   7   2       2700.06       2681.55       115.09 o                         
  -1   7   2       1977.82       1805.82        67.16 o                         
   0   7   2         24.99         17.31        15.45 o                         
   1   7   2        109.87        136.62        22.80 o                         
   2   7   2        405.53        355.57        22.01 o                         
   3   7   2         12.09         11.63        27.14 o                         
   4   7   2         27.72         48.74        43.03 o                         
   5   7   2          8.17         44.41        34.79 o                         
   6   7   2        299.94        367.98        66.45 o                         
   7   7   2        785.86        823.94        80.34 o                         
   8   7   2        949.56       1071.10       110.13 o                         
   9   7   2        442.26        455.87        86.96 o                         
  10   7   2        621.93        676.91       107.71 o                         
 -13   8   2         10.60        -29.84       142.61 o                         
 -12   8   2         83.16        306.04       105.49 o                         
 -11   8   2        399.42        373.61        83.21 o                         
 -10   8   2         20.23        -14.11        68.93 o                         
  -9   8   2        508.18        524.81        71.89 o                         
  -8   8   2         54.01         23.27        48.79 o                         
  -7   8   2         14.76         18.14        42.07 o                         
  -6   8   2        722.57        795.03        68.18 o                         
  -5   8   2       1138.79       1190.68        73.55 o                         
  -4   8   2       2994.75       3072.89       129.07 o                         
  -3   8   2       4035.09       3727.65       222.60 o                         
  -2   8   2       1498.82       1620.06        71.20 o                         
  -1   8   2       7837.92       8303.88       261.96 o                         
   0   8   2      11344.58      10957.25       464.87 o                         
   1   8   2       9610.57       9560.06       301.21 o                         
   2   8   2       6512.67       6734.88       216.98 o                         
   3   8   2       3320.04       3244.00       139.53 o                         
   4   8   2       6374.21       6534.28       304.18 o                         
   5   8   2       5219.63       5180.71       251.91 o                         
   6   8   2       4270.01       4321.57       186.16 o                         
   7   8   2       3570.57       3766.08       174.61 o                         
   8   8   2       1242.37       1253.81       123.41 o                         
   9   8   2       1542.74       1593.07       150.52 o                         
  10   8   2       2604.82       2569.79       217.59 o                         
 -12   9   2       1544.30       1565.50       172.81 o                         
 -11   9   2       1970.40       1954.42       150.87 o                         
 -10   9   2       4225.66       4435.28       214.55 o                         
  -9   9   2       3956.25       3828.96       211.07 o                         
  -8   9   2       2809.23       2809.03       165.98 o                         
  -7   9   2       7259.57       7332.30       284.93 o                         
  -6   9   2      14640.54      15371.99       557.61 o                         
  -5   9   2       9255.48       9678.44       359.03 o                         
  -4   9   2       5536.80       5706.31       221.54 o                         
  -3   9   2      10461.13      10642.41       475.45 o                         
  -2   9   2      15290.58      15186.71       470.41 o                         
  -1   9   2       9535.82       9697.62       306.12 o                         
   0   9   2       7712.46       7524.56       318.86 o                         
   1   9   2      11104.46      10516.56       386.49 o                         
   2   9   2       5934.12       5952.10       195.95 o                         
   3   9   2       4378.84       4616.02       188.45 o                         
   4   9   2       5067.62       4913.54       318.86 o                         
   5   9   2       1902.73       2039.88       136.37 o                         
   6   9   2       1327.69       1391.06       106.86 o                         
   7   9   2       1869.63       2039.81       157.00 o                         
   8   9   2       1805.19       1843.17       166.46 o                         
   9   9   2        711.22        726.16       114.41 o                         
 -12  10   2       3429.63       3553.53       279.60 o                         
 -11  10   2       2315.36       2392.38       164.46 o                         
 -10  10   2       2225.69       2217.66       153.30 o                         
  -9  10   2       4027.08       3921.16       228.92 o                         
  -8  10   2       7256.66       7137.75       286.30 o                         
  -7  10   2       4137.83       4030.04       177.23 o                         
  -6  10   2       3235.88       3308.00       149.79 o                         
  -5  10   2       1919.51       2040.77       129.95 o                         
  -4  10   2       1590.88       1543.77        89.20 o                         
  -3  10   2       5730.79       5935.50       280.02 o                         
  -2  10   2       1551.61       1621.12        71.35 o                         
  -1  10   2        338.68        312.40        31.73 o                         
   0  10   2        823.18        865.97        52.43 o                         
   1  10   2        111.19        175.84        29.38 o                         
   2  10   2         71.94        125.08        32.45 o                         
   3  10   2         12.18         -7.43        51.93 o                         
   4  10   2          0.83         26.53        53.03 o                         
   5  10   2        372.70        286.30        94.25 o                         
   6  10   2        160.89        154.36        62.45 o                         
   7  10   2         15.04         91.57       137.49 o                         
   8  10   2        185.66        301.66       102.25 o                         
   9  10   2        663.73        639.25       125.81 o                         
 -12  11   2        114.11        225.61       103.12 o                         
 -11  11   2         10.61         80.14        95.50 o                         
 -10  11   2          0.00        -24.12        93.71 o                         
  -9  11   2        104.17         57.31        68.94 o                         
  -8  11   2        223.56        219.46        67.71 o                         
  -7  11   2       1235.17       1275.25       104.00 o                         
  -6  11   2         51.80        116.99        52.41 o                         
  -5  11   2        771.00        821.39       104.73 o                         
  -4  11   2       4034.56       4150.23       212.33 o                         
  -3  11   2       3412.18       3249.99       199.59 o                         
  -2  11   2       2119.23       2189.34        90.78 o                         
  -1  11   2       1314.10       1206.14        65.40 o                         
   0  11   2       2476.22       2381.00       108.27 o                         
   1  11   2       3029.29       2963.74       128.37 o                         
   2  11   2       3871.23       3705.65       166.83 o                         
   3  11   2       5803.53       6135.76       249.96 o                         
   4  11   2       3941.59       4263.24       193.33 o                         
   5  11   2       2035.63       1884.98       195.65 o                         
   6  11   2       3262.26       3264.86       211.10 o                         
   7  11   2       4303.96       4207.64       259.46 o                         
   8  11   2       2317.74       2552.96       223.97 o                         
 -12  12   2       1353.27       1413.22       164.01 o                         
 -11  12   2       1581.59       1567.18       204.31 o                         
 -10  12   2       2160.97       2494.38       176.03 o                         
  -9  12   2       3898.47       3704.68       196.53 o                         
  -8  12   2       3669.98       3367.77       178.06 o                         
  -7  12   2       3024.12       2925.87       156.93 o                         
  -6  12   2       2628.13       2708.50       144.11 o                         
  -5  12   2       5000.86       4770.81       317.98 o                         
  -4  12   2       8047.59       7652.01       688.39 o                         
  -3  12   2       5699.81       6008.93       243.25 o                         
  -2  12   2       4323.32       4563.03       162.36 o                         
  -1  12   2       3548.01       3612.83       135.27 o                         
   0  12   2       3427.43       3435.94       132.06 o                         
   1  12   2       2277.73       2235.03       178.23 o                         
   2  12   2       3503.95       3549.57       270.53 o                         
   3  12   2       5255.38       5501.48       236.11 o                         
   4  12   2       1798.86       1764.97       141.14 o                         
   5  12   2       1738.36       1633.77       182.72 o                         
   6  12   2       2843.70       2951.25       215.31 o                         
   7  12   2       1074.86       1169.00       197.73 o                         
 -11  13   2       2479.73       2490.56       201.66 o                         
 -10  13   2       3134.34       2904.38       192.58 o                         
  -9  13   2       1114.97       1172.46       113.05 o                         
  -8  13   2        409.87        351.01        83.22 o                         
  -7  13   2       3027.33       3006.99       165.91 o                         
  -6  13   2       2661.34       2565.71       240.67 o                         
  -5  13   2        412.83        433.18        71.43 o                         
  -4  13   2       1254.31       1358.63       131.75 o                         
  -3  13   2       1762.82       1922.73       119.53 o                         
  -2  13   2        286.34        269.87        59.35 o                         
  -1  13   2        448.47        462.75        56.66 o                         
   0  13   2       1070.05       1072.80       108.83 o                         
   1  13   2         90.66        133.62        58.06 o                         
   2  13   2          1.57         62.26        61.44 o                         
   3  13   2         34.48         82.00        68.03 o                         
   4  13   2        143.38        196.21        77.21 o                         
   5  13   2         12.57        114.45       128.76 o                         
   6  13   2        357.78        548.18       127.51 o                         
 -11  14   2          0.85        -24.50       147.30 o                         
 -10  14   2         19.40        -32.96       103.98 o                         
  -9  14   2        177.42        216.35       142.80 o                         
  -8  14   2        553.11        501.47        94.29 o                         
  -7  14   2         67.58         77.53        78.39 o                         
  -6  14   2        541.31        525.26        86.50 o                         
  -5  14   2        939.28        866.11       114.73 o                         
  -4  14   2        211.96        261.36        71.67 o                         
  -3  14   2       1027.06       1138.48        99.26 o                         
  -2  14   2       1198.45       1376.73       115.14 o                         
  -1  14   2       1382.09       1044.61       122.20 o                         
   0  14   2       2326.80       2529.25       145.76 o                         
   1  14   2       2451.87       2699.24       154.34 o                         
   2  14   2       2088.81       2082.57       146.47 o                         
   3  14   2       1029.13       1087.17       105.73 o                         
   4  14   2       1383.67       1570.72       136.12 o                         
   5  14   2       2183.31       2301.37       235.95 o                         
 -10  15   2       1406.95       1268.43       153.27 o                         
  -9  15   2       1562.44       1595.10       216.91 o                         
  -8  15   2       4221.11       4050.16       227.96 o                         
  -7  15   2       4565.12       4414.76       229.58 o                         
  -6  15   2       3173.79       2902.17       211.52 o                         
  -5  15   2       2998.86       2877.89       201.25 o                         
  -4  15   2       3938.88       3983.16       237.92 o                         
  -3  15   2       2769.98       2932.28       190.58 o                         
  -2  15   2       3448.06       3329.60       238.15 o                         
  -1  15   2       6235.73       5921.81       767.72 o                         
   0  15   2       3126.50       3004.32       224.04 o                         
   1  15   2       1642.50       1695.68       134.73 o                         
   2  15   2       2635.06       2572.78       172.92 o                         
   3  15   2       2660.56       2788.89       242.70 o                         
   4  15   2       1061.51       1329.87       162.90 o                         
  -9  16   2       1263.71        879.67       247.23 o                         
  -8  16   2       1984.32       1830.17       246.04 o                         
  -7  16   2       1611.46       1641.36       154.59 o                         
  -6  16   2        810.20        766.03       129.23 o                         
  -5  16   2       1434.36        943.09       181.18 o                         
  -4  16   2       1129.60       1133.35       117.91 o                         
  -3  16   2        553.40        551.28       130.59 o                         
  -2  16   2        470.17        414.66       124.85 o                         
  -1  16   2        147.47        233.46       115.75 o                         
   0  16   2          7.03         11.30       104.27 o                         
   1  16   2         92.20        173.02       110.01 o                         
   2  16   2        203.93        245.80       120.23 o                         
   3  16   2          7.54         37.44       215.21 o                         
  -8  17   2         24.46        133.10       132.58 o                         
  -7  17   2        155.66        154.05       151.31 o                         
  -6  17   2        415.31        381.42       120.18 o                         
  -5  17   2        284.44        324.92       225.60 o                         
  -4  17   2        550.86        430.20       147.80 o                         
  -3  17   2       1235.72       1216.73       171.60 o                         
  -2  17   2       1332.44       1432.10       174.22 o                         
  -1  17   2        833.27        831.28       144.83 o                         
   0  17   2        687.85        748.26       139.93 o                         
   1  17   2       1248.40       1144.61       157.77 o                         
   2  17   2       1766.29       1960.87       279.82 o                         
  -6  18   2       2477.59       2537.56       209.95 o                         
  -5  18   2       2504.62       2192.99       252.93 o                         
  -4  18   2       2331.33       1730.62       212.09 o                         
  -3  18   2       1975.84       2056.69       218.08 o                         
  -2  18   2       2229.59       2443.45       244.27 o                         
  -1  18   2       1703.81       1512.81       191.76 o                         
   0 -18   3        177.88        177.60       151.30 o                         
   1 -18   3          4.13        -59.75       146.31 o                         
   2 -18   3         15.66        412.02       219.81 o                         
   3 -18   3        976.49       1011.80       136.67 o                         
   4 -18   3       1069.56       1080.20       138.28 o                         
   5 -18   3        414.10        520.78       125.43 o                         
   6 -18   3        785.86        664.92       139.00 o                         
  -2 -17   3       2084.44       2245.69       308.10 o                         
  -1 -17   3       1487.59       1237.45       209.69 o                         
   0 -17   3       1777.64       1514.51       171.09 o                         
   1 -17   3       2479.38       2568.05       240.08 o                         
   2 -17   3       3795.73       3725.28       354.85 o                         
   3 -17   3       3764.45       3983.48       243.89 o                         
   4 -17   3       2566.08       2569.93       247.17 o                         
   5 -17   3       2721.04       2917.06       383.51 o                         
   6 -17   3       4063.68       4022.01       254.80 o                         
   7 -17   3       2697.39       2561.51       217.04 o                         
   8 -17   3       1456.64       1089.56       194.75 o                         
  -4 -16   3       2754.30       2532.72       287.17 o                         
  -3 -16   3       3010.68       2791.71       399.15 o                         
  -2 -16   3       1694.38       1570.74       214.06 o                         
  -1 -16   3       1597.43       1531.25       135.99 o                         
   0 -16   3       2640.13       2394.18       215.20 o                         
   1 -16   3       1379.42       1385.71       118.66 o                         
   2 -16   3        270.97        332.61        78.52 o                         
   3 -16   3        771.97        674.22        88.17 o                         
   4 -16   3       1832.98       1888.93       219.81 o                         
   5 -16   3        709.99        723.68       104.59 o                         
   6 -16   3        108.83        152.76        92.47 o                         
   7 -16   3        211.90        151.01        98.54 o                         
   8 -16   3        317.10        347.55       117.77 o                         
   9 -16   3         95.21         80.77       249.47 o                         
  -5 -15   3        223.21        119.13       173.82 o                         
  -4 -15   3         17.26        -97.60        97.60 o                         
  -3 -15   3         28.85         61.66        92.89 o                         
  -2 -15   3        159.10        128.21        89.29 o                         
  -1 -15   3         77.92         69.17        71.10 o                         
   0 -15   3        201.78        232.53        54.13 o                         
   1 -15   3        739.43        731.73        63.88 o                         
   2 -15   3        928.83        878.91       121.75 o                         
   3 -15   3        528.36        581.09        89.67 o                         
   4 -15   3        573.97        538.68       103.14 o                         
   5 -15   3       1986.35       1884.39       156.12 o                         
   6 -15   3        978.07       1091.86       152.67 o                         
   7 -15   3        620.53        573.65       101.53 o                         
   8 -15   3       1378.52       1402.00       164.93 o                         
   9 -15   3       1941.31       1771.51       195.10 o                         
  10 -15   3       1191.51        915.66       153.04 o                         
  -6 -14   3        859.19        900.42       130.27 o                         
  -5 -14   3       1860.55       1789.62       198.65 o                         
  -4 -14   3       2589.54       2631.54       207.85 o                         
  -3 -14   3       1219.59       1349.94       135.27 o                         
  -2 -14   3       1910.25       1701.43       189.03 o                         
  -1 -14   3       7238.79       6553.78       418.35 o                         
   0 -14   3       4727.90       4633.86       172.92 o                         
   1 -14   3       1480.09       1417.45        85.03 o                         
   2 -14   3       4474.90       4457.07       165.83 o                         
   3 -14   3       7116.16       7108.11       342.68 o                         
   4 -14   3       4982.99       4889.25       210.41 o                         
   5 -14   3       3846.81       3777.40       174.58 o                         
   6 -14   3       4918.83       4232.47       234.29 o                         
   7 -14   3       5060.54       4828.72       271.31 o                         
   8 -14   3       2571.00       2463.51       190.05 o                         
   9 -14   3       4452.65       4379.97       268.06 o                         
  10 -14   3       4089.18       4475.65       298.35 o                         
  -7 -13   3       3229.17       3596.60       366.73 o                         
  -6 -13   3       3023.33       3139.83       218.60 o                         
  -5 -13   3       1996.61       1982.14       166.90 o                         
  -4 -13   3       2226.33       2163.89       163.61 o                         
  -3 -13   3       2930.63       3015.47       244.47 o                         
  -2 -13   3       4497.38       4343.89       202.19 o                         
  -1 -13   3       3101.87       2961.29       135.93 o                         
   0 -13   3       2394.80       2365.78       104.88 o                         
   1 -13   3       3030.45       3009.90       120.35 o                         
   2 -13   3       3836.49       3685.25       138.67 o                         
   3 -13   3       2884.83       2800.01       126.84 o                         
   4 -13   3       1252.60       1300.42        93.56 o                         
   5 -13   3       2067.60       1970.94       176.46 o                         
   6 -13   3       1973.91       2098.55       120.12 o                         
   7 -13   3        535.86        446.96        82.76 o                         
   8 -13   3         89.05        -58.89       107.83 o                         
   9 -13   3        341.63        339.97       102.00 o                         
  10 -13   3        126.30        152.28       110.76 o                         
  11 -13   3          2.30          3.76       200.03 o                         
  -8 -12   3        733.93        709.37       124.24 o                         
  -7 -12   3        466.17        485.34       104.28 o                         
  -6 -12   3         21.71         36.00        78.79 o                         
  -5 -12   3         39.38         -1.59        69.81 o                         
  -4 -12   3        644.47        621.02        80.14 o                         
  -3 -12   3        182.13        187.42        40.97 o                         
  -2 -12   3        800.25        799.75        61.08 o                         
  -1 -12   3        167.01        157.18        37.04 o                         
   0 -12   3        519.34        450.47        49.07 o                         
   1 -12   3         69.21         29.57        31.60 o                         
   2 -12   3        551.81        613.00        59.34 o                         
   3 -12   3        295.27        253.78        47.41 o                         
   4 -12   3        657.52        647.67        49.63 o                         
   5 -12   3       1257.15       1342.75       145.78 o                         
   6 -12   3       1584.62       1677.41       100.43 o                         
   7 -12   3       1405.01       1351.96        99.73 o                         
   8 -12   3       3306.79       3213.71       199.27 o                         
   9 -12   3       3141.30       3213.20       214.42 o                         
  10 -12   3       1664.44       1818.22       199.23 o                         
  11 -12   3       1756.05       1846.35       214.49 o                         
  -8 -11   3       1177.14       1166.46       140.12 o                         
  -7 -11   3       1118.08       1334.50       149.70 o                         
  -6 -11   3        656.40        563.47        87.95 o                         
  -5 -11   3       1731.30       1695.24       134.12 o                         
  -4 -11   3       3590.57       3667.44       156.26 o                         
  -3 -11   3       3413.99       3603.24       135.25 o                         
  -2 -11   3       1867.82       1876.30       146.68 o                         
  -1 -11   3       2404.19       2370.38        95.99 o                         
   0 -11   3       5358.49       5149.39       196.53 o                         
   1 -11   3      10667.47      10781.90       341.44 o                         
   2 -11   3       6970.09       6498.44       264.17 o                         
   3 -11   3       3619.51       3369.93       137.67 o                         
   4 -11   3       5227.45       5110.73       171.72 o                         
   5 -11   3       5329.65       5174.54       173.65 o                         
   6 -11   3       5345.39       5145.48       205.51 o                         
   7 -11   3       3546.69       3399.83       153.82 o                         
   8 -11   3       4611.41       4824.08       257.51 o                         
   9 -11   3       3477.99       3659.10       227.69 o                         
  10 -11   3       1725.76       1961.98       255.45 o                         
  11 -11   3       3421.22       3913.81       288.69 o                         
  12 -11   3       2265.74       2834.82       304.88 o                         
  -9 -10   3       3048.06       3106.54       221.83 o                         
  -8 -10   3       2314.21       2542.18       183.59 o                         
  -7 -10   3       1186.02       1213.34       119.29 o                         
  -6 -10   3       3217.60       3077.53       182.99 o                         
  -5 -10   3       9003.09       9389.75       349.21 o                         
  -4 -10   3       6174.85       6135.18       207.05 o                         
  -3 -10   3       2101.69       2048.97        87.71 o                         
  -2 -10   3       5301.38       5082.68       210.54 o                         
  -1 -10   3       8506.80       8353.13       266.93 o                         
   0 -10   3       4456.31       4200.84       143.94 o                         
   1 -10   3       5200.84       5100.61       171.23 o                         
   2 -10   3       5099.43       4721.46       181.43 o                         
   3 -10   3       2759.80       2651.64        97.98 o                         
   4 -10   3       1638.50       1685.50        70.80 o                         
   5 -10   3       2561.30       2434.99        92.66 o                         
   6 -10   3       1185.60       1124.95        61.87 o                         
   7 -10   3         29.95          3.18        46.18 o                         
   8 -10   3        717.17        721.15        69.99 o                         
   9 -10   3        454.92        569.98        98.93 o                         
  10 -10   3         15.62        -12.39        97.30 o                         
  11 -10   3         22.89       -112.82       115.70 o                         
  12 -10   3         11.29        194.23       147.22 o                         
 -10  -9   3        788.31        791.18       156.81 o                         
  -9  -9   3        221.15        309.12        89.66 o                         
  -8  -9   3        429.76        581.76        95.42 o                         
  -7  -9   3        718.54        731.01        85.96 o                         
  -6  -9   3        551.96        548.61        52.15 o                         
  -5  -9   3         69.33         86.08        34.49 o                         
  -4  -9   3         44.55         35.38        27.69 o                         
  -3  -9   3        763.73        749.98        49.05 o                         
  -2  -9   3        360.27        342.43        45.62 o                         
  -1  -9   3        185.88        226.93        25.53 o                         
   0  -9   3       3152.07       2993.06       105.77 o                         
   1  -9   3        571.83        582.34        39.85 o                         
   2  -9   3         30.32         42.79        21.27 o                         
   3  -9   3       2201.51       2205.71        82.66 o                         
   4  -9   3       3168.37       3094.41       107.80 o                         
   5  -9   3       2487.49       2428.78        90.72 o                         
   6  -9   3       2162.17       2195.34        87.63 o                         
   7  -9   3       2763.01       2622.53       129.89 o                         
   8  -9   3       2362.76       2548.36       131.72 o                         
   9  -9   3       2170.97       2189.36       132.15 o                         
  10  -9   3       3448.00       3632.45       242.53 o                         
  11  -9   3       2525.34       2522.76       235.21 o                         
  12  -9   3        985.98        966.16       171.35 o                         
 -10  -8   3        576.28        569.16       105.65 o                         
  -9  -8   3        579.26        661.10        94.01 o                         
  -8  -8   3        566.49        524.99        81.43 o                         
  -7  -8   3       1969.40       2088.89       142.01 o                         
  -6  -8   3       5155.09       5410.36       211.17 o                         
  -5  -8   3       4167.90       4147.27       143.82 o                         
  -4  -8   3       2558.71       2511.99       108.06 o                         
  -3  -8   3      10252.35      10906.36       343.30 o                         
  -2  -8   3      14505.50      14869.44       459.97 o                         
  -1  -8   3       7886.24       8142.12       256.40 o                         
   0  -8   3      11698.64      11607.39       360.10 o                         
   1  -8   3      10699.86      10406.26       324.96 o                         
   2  -8   3      11226.23      11029.98       395.57 o                         
   3  -8   3      10990.96      10596.34       591.05 o                         
   4  -8   3      13799.10      13878.63       428.96 o                         
   5  -8   3      13812.59      14151.72       438.15 o                         
   6  -8   3       5660.04       5611.21       184.69 o                         
   7  -8   3       7985.58       8178.90       264.44 o                         
   8  -8   3       7380.92       7478.43       247.81 o                         
   9  -8   3       3167.85       3175.80       157.65 o                         
  10  -8   3       2888.27       2696.42       202.71 o                         
  11  -8   3       2451.27       2182.16       332.47 o                         
  12  -8   3       1150.51        759.67       217.51 o                         
 -11  -7   3       1372.31       1437.34       174.51 o                         
 -10  -7   3       1212.46       1150.09       118.98 o                         
  -9  -7   3       3060.13       3213.73       195.53 o                         
  -8  -7   3       4476.21       4607.74       240.86 o                         
  -7  -7   3       5389.80       5631.59       219.97 o                         
  -6  -7   3       5379.83       5251.53       203.03 o                         
  -5  -7   3       5256.24       5348.07       175.90 o                         
  -4  -7   3       7957.48       7921.37       365.92 o                         
  -3  -7   3      12257.58      12640.65       393.54 o                         
  -2  -7   3      10737.46      11041.51       343.24 o                         
  -1  -7   3       3117.51       3152.94       105.58 o                         
   0  -7   3       8496.10       8923.25       278.02 o                         
   1  -7   3      15311.88      14942.40       525.28 o                         
   2  -7   3       5408.95       5300.73       169.73 o                         
   3  -7   3       1585.54       1677.29        62.74 o                         
   4  -7   3       3582.20       3392.81       150.80 o                         
   5  -7   3       2857.73       2689.84        95.97 o                         
   6  -7   3        716.53        707.48        48.40 o                         
   7  -7   3       2498.19       2632.74       102.11 o                         
   8  -7   3        907.60        941.39        66.84 o                         
   9  -7   3        246.59        217.73        46.97 o                         
  10  -7   3         34.85        -65.55        65.55 o                         
  11  -7   3         12.71        -68.68       107.49 o                         
  12  -7   3        145.86        533.42       332.01 o                         
 -11  -6   3        549.03        586.91       104.63 o                         
 -10  -6   3       1130.17       1192.52       124.71 o                         
  -9  -6   3       2129.03       2051.73       148.33 o                         
  -8  -6   3        808.09        823.30        67.18 o                         
  -7  -6   3         91.45         86.62        33.91 o                         
  -6  -6   3        612.00        619.09        50.19 o                         
  -5  -6   3       1439.09       1450.67        60.86 o                         
  -4  -6   3          6.34         18.22        18.52 o                         
  -3  -6   3         29.63          8.31        22.04 o                         
  -2  -6   3        413.65        426.28        28.02 o                         
  -1  -6   3        218.83        208.68        18.96 o                         
   0  -6   3        214.22        226.27        18.59 o                         
   1  -6   3        238.07        224.74        20.97 o                         
   2  -6   3        467.54        418.48        27.56 o                         
   3  -6   3       1629.42       1515.44        56.50 o                         
   4  -6   3       3830.57       3998.49       130.83 o                         
   5  -6   3       3339.47       3421.77       116.18 o                         
   6  -6   3       2861.72       2758.26       100.71 o                         
   7  -6   3       2310.68       2233.01        90.84 o                         
   8  -6   3       2710.06       2643.06       109.52 o                         
   9  -6   3       2200.63       2213.06       107.56 o                         
  10  -6   3       2807.71       2882.40       148.73 o                         
  11  -6   3       3168.28       3341.25       308.56 o                         
  12  -6   3       2546.17       2463.94       421.45 o                         
  13  -6   3       1633.26       1579.58       293.84 o                         
 -11  -5   3         94.45        107.12        83.57 o                         
 -10  -5   3        309.20        409.91        79.85 o                         
  -9  -5   3       1042.10       1051.40        85.04 o                         
  -8  -5   3       2796.90       2684.16       121.71 o                         
  -7  -5   3       1989.14       1865.93        91.69 o                         
  -6  -5   3       1893.58       1883.39        86.64 o                         
  -5  -5   3       4332.80       4325.16       165.50 o                         
  -4  -5   3       8885.33       8974.43       278.74 o                         
  -3  -5   3      10221.64      10046.15       359.36 o                         
  -2  -5   3       3971.41       4093.99       131.64 o                         
  -1  -5   3      16292.33      16860.36       513.64 o                         
   0  -5   3      25668.55      27345.15       829.56 o                         
   1  -5   3      21829.96      22939.96       805.33 o                         
   2  -5   3      15364.59      16176.53       439.88 o                         
   3  -5   3      10893.76      11076.35       341.13 o                         
   4  -5   3      12175.89      11995.83       369.53 o                         
   5  -5   3       8702.18       9203.67       288.06 o                         
   6  -5   3      14989.14      15845.04       489.82 o                         
   7  -5   3      10442.33      10829.34       343.07 o                         
   8  -5   3       1302.52       1253.54        76.46 o                         
   9  -5   3       2354.84       2578.62       130.92 o                         
  10  -5   3       6113.19       6573.18       388.21 o                         
  11  -5   3       2604.94       2496.00       163.17 o                         
  12  -5   3       1387.10       1649.73       295.22 o                         
  13  -5   3       1339.37       1155.60       259.81 o                         
 -12  -4   3       1642.76       1770.82       172.96 o                         
 -11  -4   3       2870.49       3071.79       201.72 o                         
 -10  -4   3       5461.37       5511.73       225.26 o                         
  -9  -4   3       4783.36       4602.13       188.84 o                         
  -8  -4   3       3018.03       2978.44       129.56 o                         
  -7  -4   3       7219.82       7142.37       266.56 o                         
  -6  -4   3      13207.60      13060.83       468.39 o                         
  -5  -4   3       5802.27       5834.37       216.14 o                         
  -4  -4   3       6595.36       6718.19       244.66 o                         
  -3  -4   3      14183.86      13868.25       377.88 o                         
  -2  -4   3      12585.81      13018.46       355.19 o                         
  -1  -4   3      13229.53      13452.42       366.50 o                         
   0  -4   3       8943.43       9507.04       291.48 o                         
   1  -4   3      15955.12      16490.27       500.71 o                         
   2  -4   3       6139.76       6394.68       198.23 o                         
   3  -4   3       7340.64       7614.88       210.28 o                         
   4  -4   3       6229.80       6431.58       202.07 o                         
   5  -4   3       1196.67       1212.32        60.65 o                         
   6  -4   3       1105.83       1051.55        61.58 o                         
   7  -4   3        183.81        190.75        33.72 o                         
   8  -4   3        106.58        120.08        39.89 o                         
   9  -4   3        531.23        575.45        59.51 o                         
  10  -4   3        121.58        189.73        61.20 o                         
  11  -4   3         13.63         62.92        73.81 o                         
  12  -4   3         55.29        -29.62        83.41 o                         
 -12  -3   3       1388.40       1344.30       140.72 o                         
 -11  -3   3       1091.86       1056.96       123.56 o                         
 -10  -3   3        674.63        756.39        67.77 o                         
  -9  -3   3        238.90        290.82        45.91 o                         
  -8  -3   3       2312.27       2352.39       108.78 o                         
  -7  -3   3       4473.43       4511.17       154.30 o                         
  -6  -3   3        964.91        928.98        60.16 o                         
  -5  -3   3        203.58        250.60        30.08 o                         
  -4  -3   3         12.29         -0.78        23.34 o                         
  -3  -3   3       1092.67       1172.59        54.45 o                         
  -2  -3   3       3042.28       3608.19       134.40 o                         
  -1  -3   3       1461.93       1530.89        46.15 o                         
   0  -3   3       1432.82       1518.20        41.25 o                         
   1  -3   3      14138.27      14877.07       404.22 o                         
   2  -3   3       3603.89       3959.50       110.64 o                         
   3  -3   3        206.23        159.04        12.93 o                         
   4  -3   3       2326.81       2409.30        94.47 o                         
   5  -3   3       9115.87       9123.97       288.19 o                         
   6  -3   3       4398.32       3996.81       137.52 o                         
   7  -3   3       1015.01        955.10        84.87 o                         
   8  -3   3       3454.72       2980.42       228.32 o                         
   9  -3   3       6528.59       6130.79       249.56 o                         
  10  -3   3       2123.44       2138.22       120.40 o                         
  11  -3   3        974.77        970.46        83.16 o                         
  12  -3   3       1746.53       1698.93       117.31 o                         
 -12  -2   3        301.27        310.24        97.61 o                         
 -11  -2   3        959.23        926.05        92.95 o                         
 -10  -2   3        616.74        643.83        63.27 o                         
  -9  -2   3        498.39        523.34        50.54 o                         
  -8  -2   3       2189.99       2253.65       110.87 o                         
  -7  -2   3       4296.90       4525.92       179.70 o                         
  -6  -2   3       1422.29       1506.17        99.97 o                         
  -5  -2   3       2804.52       2800.54       113.48 o                         
  -4  -2   3       8695.30       8857.32       319.29 o                         
  -3  -2   3      13974.15      14410.84       510.01 o                         
  -2  -2   3      19516.64      20561.37       721.87 o                         
  -1  -2   3       3990.89       3796.11       114.99 o                         
   0  -2   3      12347.82      12225.36       332.37 o                         
   1  -2   3      13330.41      13416.78       471.69 o                         
   2  -2   3      21897.82      23266.44       630.55 o                         
   3  -2   3      25104.72      27341.41       740.16 o                         
   4  -2   3       8412.23       8056.86       251.82 o                         
   5  -2   3       4963.80       4283.58       225.54 o                         
   6  -2   3       7295.69       5990.22       705.41 o                         
   7  -2   3       8864.14       7986.62       505.03 o                         
   8  -2   3       7655.39       7251.41       243.42 o                         
   9  -2   3       5244.11       5160.45       219.55 o                         
  10  -2   3       1657.11       1702.70        93.27 o                         
  11  -2   3       2202.43       2093.79       127.86 o                         
  12  -2   3       2444.47        969.36       268.55 o                         
 -12  -1   3       2468.10       2678.25       161.41 o                         
 -11  -1   3       2151.74       2406.05       137.71 o                         
 -10  -1   3       2511.94       2596.46       141.13 o                         
  -9  -1   3       7121.15       7120.62       277.86 o                         
  -8  -1   3       9334.47       9400.16       300.63 o                         
  -7  -1   3       6924.87       6883.38       222.67 o                         
  -6  -1   3       3301.84       3374.24       115.85 o                         
  -5  -1   3       8366.30       8478.73       312.17 o                         
  -4  -1   3      13541.15      12964.22       461.25 o                         
  -3  -1   3       2324.81       2213.70        99.18 o                         
  -2  -1   3      12811.65      13375.91       471.07 o                         
  -1  -1   3      19925.35      20347.09       502.81 o                         
   0  -1   3       3844.04       4000.81        93.23 o                         
   1  -1   3        851.18        846.29        30.71 o                         
   2  -1   3       9086.65       9868.21       269.16 o                         
   3  -1   3       6334.21       6670.90       237.94 o                         
   4  -1   3        174.79        201.58        20.42 o                         
   5  -1   3       3464.87       3471.43       137.67 o                         
   6  -1   3       8225.30       7658.20       219.27 o                         
   7  -1   3        701.96        683.52        46.80 o                         
   8  -1   3          9.08         -3.52        48.05 o                         
   9  -1   3        420.13        445.49        46.20 o                         
  10  -1   3         88.28        127.63        44.38 o                         
  11  -1   3         18.35        -24.72       102.55 o                         
  12  -1   3        146.38        286.62       153.36 o                         
 -13   0   3        567.32        821.29       148.53 o                         
 -12   0   3        630.51        827.00       150.49 o                         
 -11   0   3       2466.28       2407.27       155.10 o                         
 -10   0   3       2214.92       2363.40       135.50 o                         
  -9   0   3        126.66        110.06       131.11 o                         
  -8   0   3         92.85         83.27        40.42 o                         
  -7   0   3       1842.23       1792.35        75.62 o                         
  -6   0   3        209.08        231.75        24.73 o                         
  -5   0   3        118.50         96.18        15.12 o                         
  -4   0   3        217.91        175.29        14.65 o                         
  -3   0   3        173.06        231.07        22.56 o                         
  -2   0   3        186.07        247.17        14.69 o                         
  -1   0   3       2482.64       2719.99        61.17 o                         
   0   0   3        928.53       1065.05        27.74 o                         
   1   0   3       4835.40       5054.50       127.12 o                         
   2   0   3       3596.44       3539.76        98.61 o                         
   3   0   3       3810.32       3572.42       118.94 o                         
   4   0   3       2024.36       2153.40        88.51 o                         
   5   0   3       1881.28       1940.45        74.08 o                         
   6   0   3       4474.11       4508.77       152.88 o                         
   7   0   3       3575.98       3623.64       131.60 o                         
   8   0   3       2354.64       2239.07        95.39 o                         
   9   0   3       1539.53       1505.43        81.66 o                         
  10   0   3       3283.17       3236.75       155.25 o                         
  11   0   3       3647.10       3965.17       230.14 o                         
  12   0   3       1346.15       1509.65       153.13 o                         
 -13   1   3        782.57       1209.34       247.86 o                         
 -12   1   3        429.47        429.60       130.60 o                         
 -11   1   3        265.45        260.19        80.45 o                         
 -10   1   3       2066.61       2132.33       133.48 o                         
  -9   1   3       3169.95       2999.15       120.82 o                         
  -8   1   3       3194.14       2985.70       113.75 o                         
  -7   1   3       3131.58       2896.55       151.01 o                         
  -6   1   3       9182.87       8669.46       439.63 o                         
  -5   1   3      10512.27      10417.00       371.84 o                         
  -4   1   3       6082.65       6302.36       195.80 o                         
  -3   1   3      20996.20      21755.26       658.96 o                         
  -2   1   3      13108.59      13406.56       364.82 o                         
  -1   1   3       4794.91       4203.26        99.22 o                         
   0   1   3       6135.58       5972.38       156.83 o                         
   1   1   3       9567.57       9401.25       256.35 o                         
   2   1   3      20671.83      20942.13       568.22 o                         
   3   1   3      11134.67      11472.16       353.19 o                         
   4   1   3      15433.64      15656.19       579.77 o                         
   5   1   3      20862.75      20275.74       621.09 o                         
   6   1   3       6454.32       6175.57       201.48 o                         
   7   1   3       3242.55       3121.41       114.82 o                         
   8   1   3       5878.90       5628.66       191.96 o                         
   9   1   3       3827.62       3742.38       140.95 o                         
  10   1   3       2805.83       2723.83       180.83 o                         
  11   1   3       1579.56       1685.11       151.06 o                         
  12   1   3       1078.99       1247.72       146.38 o                         
 -13   2   3       1728.42       1326.24       159.80 o                         
 -12   2   3       4032.77       4192.31       264.01 o                         
 -11   2   3       5595.55       5095.86       438.36 o                         
 -10   2   3       3014.91       2617.83       161.30 o                         
  -9   2   3       3253.86       3243.35       145.59 o                         
  -8   2   3       8009.31       7976.35       297.58 o                         
  -7   2   3       5634.12       5732.60       216.19 o                         
  -6   2   3       9660.04       9963.84       358.75 o                         
  -5   2   3      15481.43      15318.26       637.57 o                         
  -4   2   3      13136.28      13241.76       406.06 o                         
  -3   2   3       8225.21       8189.55       226.17 o                         
  -2   2   3       9461.22       9283.18       254.24 o                         
  -1   2   3      17412.49      17857.23       484.59 o                         
   0   2   3       1212.93        962.81        52.32 o                         
   1   2   3       4594.83       4782.32       175.95 o                         
   2   2   3       5869.19       5999.66       218.58 o                         
   3   2   3       5088.64       5065.06       143.00 o                         
   4   2   3       2726.71       2662.07        80.23 o                         
   5   2   3        159.97        171.13        21.29 o                         
   6   2   3        325.32        312.02        28.77 o                         
   7   2   3         23.87         36.87        24.61 o                         
   8   2   3        683.67        648.16        49.48 o                         
   9   2   3          8.21        -13.90        41.80 o                         
  10   2   3        150.66        136.56        64.15 o                         
  11   2   3          4.10        112.02        75.53 o                         
  12   2   3         28.04        -41.93        91.16 o                         
 -13   3   3        680.00        531.83       140.10 o                         
 -12   3   3       1264.94       1192.92       170.83 o                         
 -11   3   3        806.61        644.86       108.09 o                         
 -10   3   3        747.75        585.76        78.43 o                         
  -9   3   3       1518.74       1508.59       110.38 o                         
  -8   3   3       2477.44       2409.22       176.98 o                         
  -7   3   3        135.70        106.75        29.60 o                         
  -6   3   3        295.99        310.51        29.66 o                         
  -5   3   3       1626.68       1702.82        65.70 o                         
  -4   3   3         18.42         50.25        13.05 o                         
  -3   3   3        121.14        138.34        15.82 o                         
  -2   3   3       1481.74       1627.58        69.07 o                         
  -1   3   3       2657.56       2514.93        68.35 o                         
   0   3   3       8276.16       9097.05       302.91 o                         
   1   3   3       2577.81       2657.01       198.02 o                         
   2   3   3        544.81        612.41        37.67 o                         
   3   3   3       3909.78       3911.96       148.98 o                         
   4   3   3       7557.22       7444.09       207.81 o                         
   5   3   3       3279.65       3136.41       107.16 o                         
   6   3   3       3640.73       3408.21       118.27 o                         
   7   3   3       5767.57       5456.99       181.83 o                         
   8   3   3       4439.53       4156.76       175.36 o                         
   9   3   3       3195.43       3025.37       145.53 o                         
  10   3   3       2031.34       2021.88       154.50 o                         
  11   3   3       1598.00       1709.93       163.02 o                         
 -13   4   3        243.65        317.41       134.67 o                         
 -12   4   3        667.92        542.44       123.19 o                         
 -11   4   3        495.51        463.94       211.76 o                         
 -10   4   3        519.17        558.28        68.14 o                         
  -9   4   3       1075.64       1018.09        73.03 o                         
  -8   4   3       1532.58       1490.67       117.70 o                         
  -7   4   3       5459.78       5479.27       214.30 o                         
  -6   4   3       5116.33       5065.06       199.30 o                         
  -5   4   3       3754.16       3831.29       152.02 o                         
  -4   4   3       6243.65       6055.26       225.00 o                         
  -3   4   3      11124.21      11634.54       416.53 o                         
  -2   4   3      22038.87      22697.63       799.40 o                         
  -1   4   3      25599.09      26464.10      1140.16 o                         
   0   4   3      22199.02      23422.59       715.20 o                         
   1   4   3      13335.09      14019.34       609.19 o                         
   2   4   3      17002.05      16070.96       997.54 o                         
   3   4   3      12900.08      12810.84       458.80 o                         
   4   4   3       5787.15       5698.17       213.88 o                         
   5   4   3       2812.32       2901.97        88.55 o                         
   6   4   3       6537.73       6547.10       211.24 o                         
   7   4   3      10893.79      10897.87       402.05 o                         
   8   4   3       2840.96       2608.37       127.18 o                         
   9   4   3       1544.00       1213.42        95.72 o                         
  10   4   3       2489.43       2387.64       172.69 o                         
  11   4   3       1637.36       1373.50       148.12 o                         
 -13   5   3       1635.22       1114.58       161.91 o                         
 -12   5   3       1854.73       1172.15       217.97 o                         
 -11   5   3       2966.79       2525.44       572.28 o                         
 -10   5   3       5232.73       5135.90       221.33 o                         
  -9   5   3       8106.05       8235.44       318.74 o                         
  -8   5   3       5401.68       5309.06       195.34 o                         
  -7   5   3       7986.60       7492.38       280.20 o                         
  -6   5   3      10874.89      10838.33       398.00 o                         
  -5   5   3       7607.70       7678.23       284.72 o                         
  -4   5   3      10285.91      10502.29       379.79 o                         
  -3   5   3      15826.03      16508.84       586.74 o                         
  -2   5   3      10803.12      10881.40       390.10 o                         
  -1   5   3       6228.38       6674.89       256.21 o                         
   0   5   3      13483.28      13927.00       429.25 o                         
   1   5   3      14839.29      15430.23       550.82 o                         
   2   5   3       2107.87       2047.44       104.18 o                         
   3   5   3        431.18        423.16        38.48 o                         
   4   5   3       3958.66       3986.84       158.41 o                         
   5   5   3       2576.94       2653.99       116.39 o                         
   6   5   3        495.92        463.70        48.71 o                         
   7   5   3         21.19         38.24        39.34 o                         
   8   5   3          4.22        153.76        69.81 o                         
   9   5   3         18.20        -11.41       189.69 o                         
  10   5   3         15.38        -56.46        80.24 o                         
  11   5   3         13.16         22.33        90.44 o                         
 -13   6   3        547.56        392.14       342.13 o                         
 -12   6   3       1128.32       1120.48       253.84 o                         
 -11   6   3       1003.82       1207.24       112.83 o                         
 -10   6   3       1063.64       1023.50        92.50 o                         
  -9   6   3        920.01        946.68        85.71 o                         
  -8   6   3         53.55        120.11        61.43 o                         
  -7   6   3        539.50        486.59        52.29 o                         
  -6   6   3       1244.93       1330.60       116.47 o                         
  -5   6   3         75.75        110.31        30.97 o                         
  -4   6   3        997.11       1137.06        62.96 o                         
  -3   6   3        637.93        798.69        51.15 o                         
  -2   6   3        441.11        418.56        48.12 o                         
  -1   6   3        544.99        523.74        40.35 o                         
   0   6   3         51.69         66.87        14.48 o                         
   1   6   3       2047.05       2047.71        91.45 o                         
   2   6   3       3592.78       3499.82       140.80 o                         
   3   6   3       1147.63       1017.83        69.87 o                         
   4   6   3        590.48        604.69        52.50 o                         
   5   6   3       3700.58       3800.58       158.43 o                         
   6   6   3       5782.31       6072.42       238.70 o                         
   7   6   3       1041.50        983.20        80.27 o                         
   8   6   3       1151.04       1140.47        87.74 o                         
   9   6   3       3477.81       3260.27       346.72 o                         
  10   6   3       2475.84       2131.89       178.41 o                         
 -13   7   3         48.59         40.71       144.16 o                         
 -12   7   3        356.18        148.37       121.81 o                         
 -11   7   3       1489.13       1585.03       131.83 o                         
 -10   7   3       1431.83       1613.20       119.39 o                         
  -9   7   3        538.46        700.49        74.28 o                         
  -8   7   3       3466.84       3544.87       163.78 o                         
  -7   7   3       6826.75       6510.32       255.09 o                         
  -6   7   3       3972.01       3915.61       168.22 o                         
  -5   7   3       8084.14       8381.27       311.23 o                         
  -4   7   3      13126.67      13307.20       480.19 o                         
  -3   7   3       5333.52       4932.93       192.75 o                         
  -2   7   3       4089.88       3940.78       128.55 o                         
  -1   7   3      10930.74      10877.70       404.48 o                         
   0   7   3      16801.18      16611.12       588.71 o                         
   1   7   3       7391.97       7498.09       287.78 o                         
   2   7   3       3864.87       4023.11       162.00 o                         
   3   7   3      10527.99       9926.65       684.91 o                         
   4   7   3       8555.66       8892.73       469.96 o                         
   5   7   3       4389.16       4411.66       213.17 o                         
   6   7   3       2921.03       2893.23       139.46 o                         
   7   7   3       2441.51       2470.28       132.92 o                         
   8   7   3       2754.07       2606.59       175.53 o                         
   9   7   3       1407.99       1315.00       132.71 o                         
  10   7   3        822.16        832.79       114.46 o                         
 -13   8   3       2415.05       2118.34       226.65 o                         
 -12   8   3       2760.23       2331.71       226.47 o                         
 -11   8   3       3366.57       3184.29       178.15 o                         
 -10   8   3       3458.29       3505.76       175.17 o                         
  -9   8   3       2215.11       2252.61       138.91 o                         
  -8   8   3       3772.93       3797.88       172.89 o                         
  -7   8   3       6104.99       5904.44       236.99 o                         
  -6   8   3       7438.92       7689.24       292.85 o                         
  -5   8   3       5974.98       6204.48       239.81 o                         
  -4   8   3       5316.93       5736.55       221.50 o                         
  -3   8   3       4431.51       4428.73       212.36 o                         
  -2   8   3       4231.58       4359.01       226.29 o                         
  -1   8   3       5626.21       5564.64       182.31 o                         
   0   8   3       1423.66       1438.18        79.39 o                         
   1   8   3       1426.81       1425.52        54.45 o                         
   2   8   3       3179.86       3332.30       142.31 o                         
   3   8   3       2159.64       2176.78       139.42 o                         
   4   8   3         43.40         41.47        38.96 o                         
   5   8   3         30.33         47.21        43.36 o                         
   6   8   3       1048.80       1131.10       140.55 o                         
   7   8   3        406.79        467.84        67.66 o                         
   8   8   3          1.62        -39.64        71.93 o                         
   9   8   3         42.62        225.04        96.11 o                         
 -12   9   3        538.41        645.29       138.46 o                         
 -11   9   3        831.67        834.92        96.65 o                         
 -10   9   3       1694.55       1868.80       132.50 o                         
  -9   9   3        134.89         26.94        62.75 o                         
  -8   9   3         25.44         34.67        52.93 o                         
  -7   9   3        518.21        521.08        76.00 o                         
  -6   9   3         86.88         63.19        44.27 o                         
  -5   9   3        239.63        258.29        46.56 o                         
  -4   9   3        351.15        348.05        45.86 o                         
  -3   9   3        235.95        211.14        70.98 o                         
  -2   9   3       1518.08       1513.44        84.34 o                         
  -1   9   3       3266.20       3263.31       117.53 o                         
   0   9   3        658.35        672.75        51.70 o                         
   1   9   3        369.54        348.17        44.07 o                         
   2   9   3       2824.78       2773.80       127.96 o                         
   3   9   3       2585.31       2571.78       124.97 o                         
   4   9   3       1903.58       1870.33       140.28 o                         
   5   9   3       1793.35       2008.17       137.72 o                         
   6   9   3       1610.10       1415.98       175.56 o                         
   7   9   3       1240.68       1333.14       255.22 o                         
   8   9   3       1051.79       1069.71       136.25 o                         
   9   9   3        873.32       1028.49       130.42 o                         
 -12  10   3        474.08        509.65       105.25 o                         
 -11  10   3        884.21        943.88       102.79 o                         
 -10  10   3        920.42        942.91       136.73 o                         
  -9  10   3       1636.94       1536.07       124.23 o                         
  -8  10   3       2763.93       2612.54       143.59 o                         
  -7  10   3       3438.07       3533.26       204.90 o                         
  -6  10   3       3351.18       3579.91       162.37 o                         
  -5  10   3       3983.37       4111.94       176.76 o                         
  -4  10   3       4146.95       4151.41       211.71 o                         
  -3  10   3      10435.04      10288.50       747.48 o                         
  -2  10   3      12531.30      12847.84       527.75 o                         
  -1  10   3       3890.10       3995.43       141.14 o                         
   0  10   3       4115.68       3976.57       140.93 o                         
   1  10   3       8431.05       8945.76       331.72 o                         
   2  10   3       8811.22       8860.42       382.37 o                         
   3  10   3       3095.03       3144.75       148.59 o                         
   4  10   3       3344.22       3539.42       165.69 o                         
   5  10   3       6171.99       6484.78       323.24 o                         
   6  10   3       2743.14       2833.48       190.91 o                         
   7  10   3       1765.42       1831.12       261.65 o                         
   8  10   3       1706.56       1669.77       170.88 o                         
 -12  11   3       1831.06       1819.86       188.64 o                         
 -11  11   3       2850.84       3054.59       186.93 o                         
 -10  11   3       2527.31       2492.63       169.71 o                         
  -9  11   3       4457.84       4629.95       220.35 o                         
  -8  11   3       6154.39       6070.33       258.91 o                         
  -7  11   3       2536.45       2655.06       243.79 o                         
  -6  11   3       1793.00       1992.02       146.20 o                         
  -5  11   3       5273.72       4941.07       226.53 o                         
  -4  11   3       5105.58       5250.06       261.96 o                         
  -3  11   3       2226.20       2290.29       123.07 o                         
  -2  11   3       1936.22       1986.40        91.44 o                         
  -1  11   3       4171.90       4381.03       174.40 o                         
   0  11   3       2562.49       2651.23       124.58 o                         
   1  11   3        630.98        626.53        82.43 o                         
   2  11   3        962.57       1120.63       106.33 o                         
   3  11   3        865.39        897.92        84.62 o                         
   4  11   3       1053.24       1218.01       106.01 o                         
   5  11   3        427.08        431.48        76.87 o                         
   6  11   3         80.52        144.23        79.60 o                         
   7  11   3         25.21         45.01       171.06 o                         
   8  11   3          2.78         22.85       124.85 o                         
 -11  12   3        420.16        307.24       113.71 o                         
 -10  12   3        442.14        411.94        99.26 o                         
  -9  12   3        317.92        390.16        88.38 o                         
  -8  12   3        195.47        184.32        75.28 o                         
  -7  12   3        199.11        259.86        73.29 o                         
  -6  12   3          8.50         27.97        60.91 o                         
  -5  12   3         13.32          1.01        58.72 o                         
  -4  12   3       1293.40       1338.59       119.78 o                         
  -3  12   3       1400.17       1536.46       108.95 o                         
  -2  12   3         12.84         11.53        38.29 o                         
  -1  12   3         41.51         51.15        39.69 o                         
   0  12   3       1665.85       1767.21       110.70 o                         
   1  12   3       2757.61       2814.81       146.08 o                         
   2  12   3        546.20        587.19        72.84 o                         
   3  12   3        453.23        532.50        91.72 o                         
   4  12   3       1846.51       2051.78       146.83 o                         
   5  12   3       1300.38       1715.14       226.83 o                         
   6  12   3       1083.88       1146.35       137.03 o                         
   7  12   3       1702.55       1845.01       196.52 o                         
 -11  13   3        504.05        594.82       109.54 o                         
 -10  13   3       1472.19       1603.44       151.42 o                         
  -9  13   3       2435.44       2532.10       174.50 o                         
  -8  13   3        792.93        831.32       100.49 o                         
  -7  13   3       1353.11       1029.46       190.84 o                         
  -6  13   3       4960.88       4737.60       219.30 o                         
  -5  13   3       3084.30       3200.87       200.24 o                         
  -4  13   3       1401.13       1339.89       148.84 o                         
  -3  13   3       2614.02       2729.53       148.89 o                         
  -2  13   3       6103.13       6447.35       316.02 o                         
  -1  13   3       5141.51       5400.42       219.00 o                         
   0  13   3       3423.85       3598.01       173.10 o                         
   1  13   3       3722.93       3766.45       182.19 o                         
   2  13   3       2969.62       3112.47       212.06 o                         
   3  13   3       3710.73       3906.88       377.73 o                         
   4  13   3       3239.90       3278.65       248.22 o                         
   5  13   3       1645.18       1687.25       143.53 o                         
   6  13   3       1499.75       1672.80       456.86 o                         
 -10  14   3       2332.78       2495.01       330.01 o                         
  -9  14   3       2977.11       3113.56       207.24 o                         
  -8  14   3       3076.84       3062.94       194.82 o                         
  -7  14   3       3559.19       3342.24       331.76 o                         
  -6  14   3       4437.82       4789.06       276.06 o                         
  -5  14   3       1792.89       2037.77       173.63 o                         
  -4  14   3       1778.45       1614.89       125.05 o                         
  -3  14   3       3991.02       4157.82       200.53 o                         
  -2  14   3       3469.68       3457.21       214.08 o                         
  -1  14   3       1400.85       1443.85       150.90 o                         
   0  14   3        862.53        862.39        86.22 o                         
   1  14   3       1984.16       1963.48       173.08 o                         
   2  14   3       1211.34       1263.29       115.12 o                         
   3  14   3        297.77        334.52        89.30 o                         
   4  14   3        216.32        188.27        97.14 o                         
   5  14   3        119.74         15.33       130.59 o                         
 -10  15   3        148.08         68.53       127.92 o                         
  -9  15   3        627.56        855.31       203.33 o                         
  -8  15   3        450.18        269.48       149.68 o                         
  -7  15   3          7.59        -93.09        93.09 o                         
  -6  15   3         68.46        -95.96       100.87 o                         
  -5  15   3        397.76        423.43       140.02 o                         
  -4  15   3        100.16         66.88        85.19 o                         
  -3  15   3        246.68        289.67        88.50 o                         
  -2  15   3        277.23        113.84       106.50 o                         
  -1  15   3        112.53        113.03       100.65 o                         
   0  15   3        197.05        302.03       154.74 o                         
   1  15   3        662.94        653.23       104.84 o                         
   2  15   3       1552.40       1542.06       141.37 o                         
   3  15   3       1375.02       1450.97       136.92 o                         
   4  15   3        905.52        763.09       150.27 o                         
  -9  16   3        663.73        616.16       140.54 o                         
  -8  16   3        894.39        879.32       137.95 o                         
  -7  16   3       2168.13       1963.02       277.27 o                         
  -6  16   3       1362.70       1161.74       179.57 o                         
  -5  16   3       1957.99       1696.43       152.37 o                         
  -4  16   3       4068.74       4410.63       260.51 o                         
  -3  16   3       3417.17       3787.30       399.61 o                         
  -2  16   3       1599.52       1442.97       184.83 o                         
  -1  16   3       1647.36       1699.93       182.74 o                         
   0  16   3       3711.94       4143.42       276.97 o                         
   1  16   3       2906.28       2667.86       232.86 o                         
   2  16   3       2110.26       2404.28       233.64 o                         
   3  16   3       2810.66       2871.97       219.85 o                         
  -7  17   3       1484.13       1245.48       350.57 o                         
  -6  17   3       2240.50       1864.97       238.71 o                         
  -5  17   3       3005.58       2614.83       268.26 o                         
  -4  17   3       1946.02       2023.58       207.84 o                         
  -3  17   3       1180.64       1253.21       206.47 o                         
  -2  17   3       1087.01       1104.55       164.19 o                         
  -1  17   3       1328.23       1139.63       159.40 o                         
   0  17   3        625.79        696.94       148.76 o                         
   1  17   3        112.80         53.56       130.16 o                         
  -5  18   3         99.77        469.96       244.64 o                         
  -4  18   3         33.89        -81.67       172.16 o                         
  -3  18   3         17.10        149.41       165.20 o                         
  -2  18   3         49.94       -123.27       146.13 o                         
  -1  18   3        557.47        594.48       176.35 o                         
   1 -18   4       1405.38       1718.91       281.89 o                         
   2 -18   4       2127.68       2312.57       358.68 o                         
   3 -18   4       2176.55       2358.88       210.07 o                         
   4 -18   4       1319.43       1018.90       167.84 o                         
   5 -18   4       1930.10       1975.06       269.01 o                         
   6 -18   4       2892.75       2741.83       235.05 o                         
  -2 -17   4        325.21        214.25       142.55 o                         
  -1 -17   4        455.90        479.16       182.56 o                         
   0 -17   4         40.79       -114.23       126.03 o                         
   1 -17   4         49.04         42.99       110.94 o                         
   2 -17   4         48.05         45.05        95.41 o                         
   3 -17   4         18.39         70.36        95.43 o                         
   4 -17   4         16.73         91.42        94.34 o                         
   5 -17   4          1.05         35.05        96.58 o                         
   6 -17   4         10.91       -106.45       106.45 o                         
   7 -17   4        348.96        151.56       115.06 o                         
  -4 -16   4        287.73        356.61       140.48 o                         
  -3 -16   4        494.20        410.68       115.58 o                         
  -2 -16   4        753.00        811.73       168.99 o                         
  -1 -16   4        701.25        584.62        96.38 o                         
   0 -16   4       1430.27       1434.46       102.12 o                         
   1 -16   4       3370.64       3348.15       178.66 o                         
   2 -16   4       2699.14       2517.75       156.58 o                         
   3 -16   4       1184.70       1115.84       125.32 o                         
   4 -16   4       2027.67       2177.35       170.93 o                         
   5 -16   4       3271.88       3189.70       208.01 o                         
   6 -16   4       2035.81       1910.87       166.17 o                         
   7 -16   4       1485.60       1337.89       154.57 o                         
   8 -16   4       2350.59       2026.75       374.09 o                         
   9 -16   4       2454.56       2305.33       258.20 o                         
  -5 -15   4       1303.48       1257.65       146.32 o                         
  -4 -15   4       2043.80       1982.11       215.67 o                         
  -3 -15   4       2434.68       2431.78       199.56 o                         
  -2 -15   4       3447.30       3134.13       450.19 o                         
  -1 -15   4       3254.05       3044.53       141.70 o                         
   0 -15   4       3114.32       3006.30       135.48 o                         
   1 -15   4       3124.23       3023.62       134.16 o                         
   2 -15   4       3164.85       3187.02       164.64 o                         
   3 -15   4       2908.56       2606.43       280.74 o                         
   4 -15   4       3145.87       3012.10       188.81 o                         
   5 -15   4       2030.93       1902.34       153.38 o                         
   6 -15   4        681.82        615.85        97.79 o                         
   7 -15   4       1210.53        984.74       117.37 o                         
   8 -15   4       2242.52       2067.80       189.83 o                         
   9 -15   4       1333.63       1422.27       262.57 o                         
  -6 -14   4        806.57        642.11       120.26 o                         
  -5 -14   4       1359.00       1497.51       169.58 o                         
  -4 -14   4        608.29        715.43       104.59 o                         
  -3 -14   4        173.59        218.41        83.39 o                         
  -2 -14   4       1063.01       1072.23       104.54 o                         
  -1 -14   4        526.29        513.02        57.96 o                         
   0 -14   4         22.46         88.56        45.72 o                         
   1 -14   4        540.97        562.26        54.01 o                         
   2 -14   4        941.75        835.00        89.58 o                         
   3 -14   4          7.65         31.06        57.49 o                         
   4 -14   4        370.83        365.04        63.65 o                         
   5 -14   4          3.13         96.93        91.97 o                         
   6 -14   4         46.77        -16.32        70.33 o                         
   7 -14   4        372.57        431.11        89.74 o                         
   8 -14   4        689.26        709.67       109.72 o                         
   9 -14   4        365.60        370.06       142.09 o                         
  10 -14   4        516.86        373.85       133.58 o                         
  -7 -13   4         76.33         44.65       106.73 o                         
  -6 -13   4         51.23        -35.01        90.93 o                         
  -5 -13   4         77.47        110.00       140.48 o                         
  -4 -13   4       1277.80       1304.34       211.53 o                         
  -3 -13   4       2679.28       2603.37       130.03 o                         
  -2 -13   4       2070.48       1979.64       110.01 o                         
  -1 -13   4       1910.01       1911.63        96.93 o                         
   0 -13   4       1360.22       1253.93        78.70 o                         
   1 -13   4       2311.62       2390.57       104.66 o                         
   2 -13   4       3595.04       3398.51       140.18 o                         
   3 -13   4       5682.29       5550.38       218.53 o                         
   4 -13   4       4688.19       4776.74       199.86 o                         
   5 -13   4       2686.75       2685.45       133.97 o                         
   6 -13   4       5039.77       5074.85       261.88 o                         
   7 -13   4       6375.03       6269.14       317.66 o                         
   8 -13   4       3980.22       3914.71       232.12 o                         
   9 -13   4       2869.50       2778.59       208.64 o                         
  10 -13   4       4572.51       4190.30       283.62 o                         
  11 -13   4       3765.20       4044.94       312.00 o                         
  -8 -12   4       1727.60       1940.97       246.71 o                         
  -7 -12   4       1984.74       2144.34       187.50 o                         
  -6 -12   4       2582.50       2616.05       186.85 o                         
  -5 -12   4       3220.02       3419.66       203.78 o                         
  -4 -12   4       2871.54       2993.68       145.70 o                         
  -3 -12   4       5104.77       5039.97       180.86 o                         
  -2 -12   4       5443.34       5591.21       220.23 o                         
  -1 -12   4       2853.37       2650.74       109.68 o                         
   0 -12   4       5282.06       5078.73       209.41 o                         
   1 -12   4       7004.36       7092.84       235.07 o                         
   2 -12   4       3552.27       3284.36       148.68 o                         
   3 -12   4       3339.58       2941.00       114.32 o                         
   4 -12   4       5078.94       5036.93       172.20 o                         
   5 -12   4       6857.29       6872.52       264.88 o                         
   6 -12   4       3537.77       3625.75       198.79 o                         
   7 -12   4       1697.43       1760.51       140.28 o                         
   8 -12   4       1734.89       1773.68       150.94 o                         
   9 -12   4       1134.22       1151.28       224.41 o                         
  10 -12   4       1451.21       1913.58       222.34 o                         
  11 -12   4        393.85        945.45       272.69 o                         
  -8 -11   4       1335.88       1357.48       183.94 o                         
  -7 -11   4        836.54       1024.86       124.67 o                         
  -6 -11   4       1911.34       2014.11       155.40 o                         
  -5 -11   4       1339.89       1364.75       135.20 o                         
  -4 -11   4       1017.40        974.60        99.98 o                         
  -3 -11   4       2776.59       2705.82       111.46 o                         
  -2 -11   4       1747.29       1691.36        80.53 o                         
  -1 -11   4        709.01        673.28        48.42 o                         
   0 -11   4        318.59        295.72        35.71 o                         
   1 -11   4         41.01         75.69        28.91 o                         
   2 -11   4        114.00         66.31        29.77 o                         
   3 -11   4         30.49         38.27        27.85 o                         
   4 -11   4        297.67        302.88        34.15 o                         
   5 -11   4        350.10        323.04        35.47 o                         
   6 -11   4       1730.33       1691.43       119.92 o                         
   7 -11   4        221.16        248.97        67.60 o                         
   8 -11   4         84.39         19.10        70.33 o                         
   9 -11   4       2221.41       2201.56       176.35 o                         
  10 -11   4       1489.12       1846.18       189.98 o                         
  11 -11   4        601.16        651.46       147.25 o                         
  -9 -10   4         51.87         30.77        92.21 o                         
  -8 -10   4         95.73        210.52        84.98 o                         
  -7 -10   4        500.71        597.26        88.32 o                         
  -6 -10   4        345.94        357.96        70.88 o                         
  -5 -10   4        495.25        504.82        50.86 o                         
  -4 -10   4        864.50        936.12        68.69 o                         
  -3 -10   4        526.66        544.65        45.88 o                         
  -2 -10   4        489.02        527.36        41.53 o                         
  -1 -10   4       3127.28       3100.22       112.06 o                         
   0 -10   4       6877.19       6608.22       215.55 o                         
   1 -10   4       5261.12       5125.80       172.54 o                         
   2 -10   4       5378.87       5181.50       198.32 o                         
   3 -10   4       7039.30       6923.88       222.97 o                         
   4 -10   4       9205.79       9431.07       298.27 o                         
   5 -10   4       7830.50       7915.22       253.95 o                         
   6 -10   4       6317.26       6163.68       204.07 o                         
   7 -10   4       4377.28       4447.12       184.61 o                         
   8 -10   4       4616.38       5027.54       267.44 o                         
   9 -10   4       6168.68       6470.84       335.51 o                         
  10 -10   4       2472.67       2831.13       219.98 o                         
  11 -10   4       1836.10       1954.52       206.44 o                         
  12 -10   4       2473.17       2528.24       423.98 o                         
 -10  -9   4        873.78        794.03       135.20 o                         
  -9  -9   4       1538.12       1299.07       194.98 o                         
  -8  -9   4       2674.95       2644.82       181.36 o                         
  -7  -9   4       4453.41       4671.59       247.97 o                         
  -6  -9   4       5261.33       5478.23       216.91 o                         
  -5  -9   4       7086.08       7393.17       279.00 o                         
  -4  -9   4       8610.92       8813.21       325.30 o                         
  -3  -9   4       7819.58       7629.80       247.47 o                         
  -2  -9   4       8341.84       8670.21       275.61 o                         
  -1  -9   4      12960.45      12379.08       384.52 o                         
   0  -9   4      10955.10      10734.94       336.13 o                         
   1  -9   4       5462.26       5505.92       181.78 o                         
   2  -9   4      13483.41      13635.06       488.32 o                         
   3  -9   4      16453.57      16685.54       513.47 o                         
   4  -9   4       5080.47       5221.93       171.32 o                         
   5  -9   4       2007.40       1953.79        79.17 o                         
   6  -9   4       5014.03       5117.09       172.39 o                         
   7  -9   4       5676.58       5739.82       194.21 o                         
   8  -9   4        821.37        797.32        89.30 o                         
   9  -9   4       1073.45       1292.47       133.74 o                         
  10  -9   4       2161.96       2531.39       316.60 o                         
  11  -9   4        734.50        904.11       311.78 o                         
  12  -9   4        150.80         49.64       160.95 o                         
 -10  -8   4       1505.47       1518.73       154.34 o                         
  -9  -8   4       2027.56       2233.59       170.57 o                         
  -8  -8   4       1750.61       1667.19       166.92 o                         
  -7  -8   4       3490.00       3689.14       159.21 o                         
  -6  -8   4       3472.49       3769.80       157.52 o                         
  -5  -8   4       1137.00       1242.70        72.78 o                         
  -4  -8   4       2975.76       3049.29       126.38 o                         
  -3  -8   4       4689.48       4634.92       156.72 o                         
  -2  -8   4       1050.53        982.13        48.75 o                         
  -1  -8   4        691.79        779.10        41.58 o                         
   0  -8   4       1334.59       1479.29        60.09 o                         
   1  -8   4       1737.51       1721.67        76.26 o                         
   2  -8   4        296.65        267.57        26.26 o                         
   3  -8   4        460.91        470.08        37.97 o                         
   4  -8   4         28.57         16.60        20.64 o                         
   5  -8   4        157.70        142.83        25.64 o                         
   6  -8   4        144.72        142.33        29.44 o                         
   7  -8   4        457.23        478.57        42.04 o                         
   8  -8   4       2595.88       2606.82       130.82 o                         
   9  -8   4        674.30        714.86       131.52 o                         
  10  -8   4        499.05        543.83       110.45 o                         
  11  -8   4       1083.99       1315.82       240.50 o                         
  12  -8   4       1136.90       1014.21       191.76 o                         
 -10  -7   4         28.52         54.27        84.25 o                         
  -9  -7   4         94.51         41.52        70.86 o                         
  -8  -7   4        325.03        338.63        50.30 o                         
  -7  -7   4         41.80          4.96        36.59 o                         
  -6  -7   4       1027.28       1056.11        70.03 o                         
  -5  -7   4       1685.80       1685.22        83.31 o                         
  -4  -7   4       1537.72       1549.65        67.01 o                         
  -3  -7   4       4288.82       4182.96       141.36 o                         
  -2  -7   4       8857.44       8918.97       278.98 o                         
  -1  -7   4       5450.73       5651.41       180.22 o                         
   0  -7   4       1166.23       1287.63        52.21 o                         
   1  -7   4       9834.43      10219.77       366.91 o                         
   2  -7   4      16150.46      16024.22       491.06 o                         
   3  -7   4       2268.04       2342.01        82.59 o                         
   4  -7   4       1665.79       1650.05        64.84 o                         
   5  -7   4      10999.36      11301.59       352.42 o                         
   6  -7   4      11910.32      11783.27       369.36 o                         
   7  -7   4       4202.35       4152.00       146.29 o                         
   8  -7   4       5433.79       5377.46       209.21 o                         
   9  -7   4       5815.02       5475.57       196.01 o                         
  10  -7   4       4375.46       3987.17       250.30 o                         
  11  -7   4       3689.23       4175.41       365.58 o                         
  12  -7   4       2832.32       2667.94       499.16 o                         
 -11  -6   4       2185.93       2188.63       258.89 o                         
 -10  -6   4       2556.68       2589.81       181.52 o                         
  -9  -6   4       2931.09       2903.13       141.15 o                         
  -8  -6   4       4006.10       4042.14       169.73 o                         
  -7  -6   4       4725.41       4892.91       193.29 o                         
  -6  -6   4       3824.70       3803.80       153.36 o                         
  -5  -6   4       9416.24       9212.59       583.88 o                         
  -4  -6   4      15424.45      15407.62       474.47 o                         
  -3  -6   4       5958.52       5754.82       185.90 o                         
  -2  -6   4       7369.72       7727.18       242.14 o                         
  -1  -6   4      15659.32      15855.01       485.59 o                         
   0  -6   4      17600.03      18727.04       572.10 o                         
   1  -6   4      13588.30      13649.16       484.52 o                         
   2  -6   4       2836.16       2715.09        91.46 o                         
   3  -6   4       4998.39       4850.08       155.01 o                         
   4  -6   4       6787.31       6731.98       213.09 o                         
   5  -6   4       6120.60       6499.58       208.04 o                         
   6  -6   4       4054.48       4277.57       145.25 o                         
   7  -6   4       2066.93       2070.67        87.39 o                         
   8  -6   4       2964.92       2819.35       145.89 o                         
   9  -6   4       1286.23       1326.17       137.39 o                         
  10  -6   4        590.47        531.02        85.98 o                         
  11  -6   4        656.55        723.38       136.89 o                         
  12  -6   4        641.58        827.72       158.50 o                         
 -11  -5   4       3320.82       3433.40       221.47 o                         
 -10  -5   4       2744.57       2986.81       190.18 o                         
  -9  -5   4       1679.98       1643.50       101.00 o                         
  -8  -5   4       2722.56       2644.07       122.42 o                         
  -7  -5   4       2117.08       2121.80       101.03 o                         
  -6  -5   4       2549.95       2491.76       107.85 o                         
  -5  -5   4       3716.50       3687.84       179.20 o                         
  -4  -5   4       1529.38       1533.56        70.27 o                         
  -3  -5   4        226.47        198.10        20.43 o                         
  -2  -5   4       2677.35       2780.76        92.46 o                         
  -1  -5   4       2507.37       2471.32        82.61 o                         
   0  -5   4        229.76        243.79        18.74 o                         
   1  -5   4        180.07        247.64        16.14 o                         
   2  -5   4       4575.94       4994.13       140.39 o                         
   3  -5   4       2357.87       2413.00        82.22 o                         
   4  -5   4       1814.01       1788.40        59.67 o                         
   5  -5   4       2073.89       1922.15        72.64 o                         
   6  -5   4         38.10         48.14        24.65 o                         
   7  -5   4        296.37        350.91        37.90 o                         
   8  -5   4        485.41        542.46        85.49 o                         
   9  -5   4        593.72        599.52        58.78 o                         
  10  -5   4       1715.16       1662.51       120.38 o                         
  11  -5   4       1355.58       1538.68       172.33 o                         
  12  -5   4        353.80        259.66       198.42 o                         
 -12  -4   4          2.21         95.24       126.00 o                         
 -11  -4   4        102.66        117.60       105.31 o                         
 -10  -4   4          0.36         79.95        50.61 o                         
  -9  -4   4        503.22        480.46        53.44 o                         
  -8  -4   4        439.44        480.96        48.79 o                         
  -7  -4   4        364.44        345.54        38.77 o                         
  -6  -4   4       2788.99       2682.89       113.06 o                         
  -5  -4   4       4914.38       4794.51       181.34 o                         
  -4  -4   4       1592.63       1637.95        71.74 o                         
  -3  -4   4       2868.26       3020.86       116.02 o                         
  -2  -4   4      11205.68      11431.93       313.18 o                         
  -1  -4   4      16121.17      17580.79       535.08 o                         
   0  -4   4      10782.97      10824.78       296.12 o                         
   1  -4   4       8862.57       8926.35       274.32 o                         
   2  -4   4      14894.14      16234.75       441.10 o                         
   3  -4   4      13594.76      13838.49       377.67 o                         
   4  -4   4      16571.59      17029.54       566.63 o                         
   5  -4   4       6854.59       7220.39       230.45 o                         
   6  -4   4       5397.26       5243.35       173.83 o                         
   7  -4   4      10739.15      11151.71       459.55 o                         
   8  -4   4       5154.17       5279.68       211.27 o                         
   9  -4   4       2817.60       2875.17       150.14 o                         
  10  -4   4       3554.38       3790.40       161.00 o                         
  11  -4   4       3942.28       4143.56       181.99 o                         
  12  -4   4       2010.93       2191.58       376.16 o                         
 -12  -3   4       1403.42       1411.29       218.66 o                         
 -11  -3   4       1466.97       1486.76       106.88 o                         
 -10  -3   4       2831.83       2874.54       140.81 o                         
  -9  -3   4       4509.38       4540.19       187.29 o                         
  -8  -3   4       5440.00       5431.09       185.70 o                         
  -7  -3   4       8764.20       8851.19       329.32 o                         
  -6  -3   4      10666.82      10810.29       392.61 o                         
  -5  -3   4       9583.59       9855.93       512.24 o                         
  -4  -3   4       7137.66       7267.02       265.91 o                         
  -3  -3   4      26400.33      27809.45       977.45 o                         
  -2  -3   4      30527.90      31945.76      1119.76 o                         
  -1  -3   4       4550.37       4517.32       126.36 o                         
   0  -3   4      26114.33      27206.85       736.63 o                         
   1  -3   4      40425.37      40644.39      1420.03 o                         
   2  -3   4      25711.46      27074.90       949.49 o                         
   3  -3   4      10240.58      10930.87       299.51 o                         
   4  -3   4       7503.06       8198.44       321.25 o                         
   5  -3   4       9619.34       9374.75       293.87 o                         
   6  -3   4       4724.03       4784.86       185.80 o                         
   7  -3   4       4125.28       3962.65       163.37 o                         
   8  -3   4       3154.84       2900.77       119.61 o                         
   9  -3   4        757.41        750.19        64.35 o                         
  10  -3   4        356.22        303.03        52.43 o                         
  11  -3   4        543.61        503.54        78.72 o                         
  12  -3   4        268.06        184.48       122.06 o                         
 -12  -2   4       1860.82       2135.13       188.79 o                         
 -11  -2   4       1727.45       1919.60       125.11 o                         
 -10  -2   4       1301.96       1356.52        88.70 o                         
  -9  -2   4       3184.62       3285.10       153.46 o                         
  -8  -2   4       5493.77       5406.11       216.63 o                         
  -7  -2   4       2300.54       2219.13       111.88 o                         
  -6  -2   4       2569.04       2693.01       116.01 o                         
  -5  -2   4       5364.27       5395.77       202.91 o                         
  -4  -2   4       3332.66       3414.64       132.18 o                         
  -3  -2   4       6144.74       6735.25       244.25 o                         
  -2  -2   4       2624.30       2762.13       105.22 o                         
  -1  -2   4       1742.45       1935.92        53.29 o                         
   0  -2   4        846.23        851.79        25.84 o                         
   1  -2   4       1610.92       1944.32        75.83 o                         
   2  -2   4        298.71        327.17        25.57 o                         
   3  -2   4        515.64        510.19        23.03 o                         
   4  -2   4        213.48        349.03        32.05 o                         
   5  -2   4        245.03        252.46        33.85 o                         
   6  -2   4       1648.73       1633.92        88.28 o                         
   7  -2   4        830.51        807.20        55.13 o                         
   8  -2   4        140.93        146.58        51.51 o                         
   9  -2   4        799.43        800.02        67.55 o                         
  10  -2   4       2171.15       2325.51       124.24 o                         
  11  -2   4       1393.95       1563.80       197.96 o                         
  12  -2   4       1286.32        624.47       260.73 o                         
 -12  -1   4        151.51        216.34       110.39 o                         
 -11  -1   4          2.34         -7.64        90.00 o                         
 -10  -1   4          9.74         -8.35        58.11 o                         
  -9  -1   4          5.00        -14.39        49.05 o                         
  -8  -1   4        614.83        665.79        62.34 o                         
  -7  -1   4        701.23        654.29        61.88 o                         
  -6  -1   4         65.49         87.36        29.79 o                         
  -5  -1   4         67.63         96.92        25.42 o                         
  -4  -1   4       6572.06       6450.54       236.45 o                         
  -3  -1   4      14631.85      15185.29       536.65 o                         
  -2  -1   4       1493.81       1377.55        57.52 o                         
  -1  -1   4       1781.63       1690.18        45.52 o                         
   0  -1   4      12597.13      13080.31       324.14 o                         
   1  -1   4      14003.35      14714.56       399.64 o                         
   2  -1   4       5523.79       5789.53       180.47 o                         
   3  -1   4      14356.94      15082.46       531.06 o                         
   4  -1   4      14077.88      14015.30       610.31 o                         
   5  -1   4       7963.63       7733.51       304.07 o                         
   6  -1   4       9846.83       9703.42       306.80 o                         
   7  -1   4       7946.49       8076.93       374.35 o                         
   8  -1   4       3668.43       3809.47       141.99 o                         
   9  -1   4       3585.80       3850.74       146.34 o                         
  10  -1   4       4928.51       4690.57       178.52 o                         
  11  -1   4       4074.54       4078.23       316.89 o                         
  12  -1   4       2709.65       2691.94       423.29 o                         
 -13   0   4       1593.73       1594.93       220.50 o                         
 -12   0   4       1361.01       1669.64       137.50 o                         
 -11   0   4       1884.06       2220.83       150.15 o                         
 -10   0   4       3701.49       3968.56       186.56 o                         
  -9   0   4       5986.21       6191.33       248.56 o                         
  -8   0   4       3807.61       3800.94       135.86 o                         
  -7   0   4       6833.81       6766.56       257.11 o                         
  -6   0   4      13384.01      12834.34       404.88 o                         
  -5   0   4       8309.00       7575.39       278.03 o                         
  -4   0   4      14783.96      14349.33       741.75 o                         
  -3   0   4      16520.46      16373.11       707.82 o                         
  -2   0   4      13006.84      13248.18       361.28 o                         
  -1   0   4      26943.06      26995.46       667.32 o                         
   0   0   4      19380.60      19960.23       493.20 o                         
   1   0   4      10135.20      10538.58       262.40 o                         
   2   0   4       7155.69       7062.74       193.13 o                         
   3   0   4      23500.62      23555.26       715.44 o                         
   4   0   4      16801.62      17424.01       616.47 o                         
   5   0   4       6551.32       6462.98       207.43 o                         
   6   0   4       5061.22       5295.10       306.11 o                         
   7   0   4       4576.05       4538.74       158.20 o                         
   8   0   4       2059.89       2157.71        93.48 o                         
   9   0   4       1252.05       1246.91        81.24 o                         
  10   0   4       1717.40       2026.06       118.70 o                         
  11   0   4        551.15        672.49        85.67 o                         
  12   0   4        185.54        244.16       104.15 o                         
 -13   1   4       2488.56       2546.82       229.31 o                         
 -12   1   4       2789.29       2982.49       225.22 o                         
 -11   1   4       3444.33       3532.16       188.54 o                         
 -10   1   4       4355.60       4246.74       195.93 o                         
  -9   1   4       2633.30       2763.71       148.16 o                         
  -8   1   4       2572.73       2552.92       128.43 o                         
  -7   1   4       9025.84       8993.70       327.64 o                         
  -6   1   4       9948.76       9899.06       356.48 o                         
  -5   1   4        179.85        177.90        24.03 o                         
  -4   1   4        354.55        290.60        21.91 o                         
  -3   1   4       5087.54       5192.41       162.31 o                         
  -2   1   4      10592.09      10642.99       326.37 o                         
  -1   1   4       8028.97       8158.75       392.97 o                         
   0   1   4        292.91        363.59        19.88 o                         
   1   1   4       2863.31       3018.97        85.70 o                         
   2   1   4        928.85       1111.86        36.50 o                         
   3   1   4        339.91        357.56        22.46 o                         
   4   1   4          7.37         18.87        14.34 o                         
   5   1   4        552.21        545.13        37.10 o                         
   6   1   4       1250.70       1073.23        56.47 o                         
   7   1   4        494.78        544.69        42.34 o                         
   8   1   4        937.57        999.54        63.35 o                         
   9   1   4       1299.44       1319.32        90.68 o                         
  10   1   4       1155.82       1158.29        93.99 o                         
  11   1   4        642.54        759.41        98.53 o                         
  12   1   4        322.73        429.49       110.15 o                         
 -13   2   4        102.52        -73.66       126.00 o                         
 -12   2   4          9.15        -77.14       104.94 o                         
 -11   2   4         41.42         15.54        85.82 o                         
 -10   2   4         48.41         29.92        63.03 o                         
  -9   2   4         86.55         38.78        39.12 o                         
  -8   2   4         82.87         75.52        32.52 o                         
  -7   2   4       1639.06       1592.56        79.22 o                         
  -6   2   4       1679.91       1737.61        78.40 o                         
  -5   2   4       1524.37       1500.15        88.94 o                         
  -4   2   4        844.06        773.69        36.99 o                         
  -3   2   4       6935.80       6934.25       193.14 o                         
  -2   2   4      10817.32      10256.69       281.39 o                         
  -1   2   4      12275.32      12025.42       563.92 o                         
   0   2   4       6727.76       5681.16       438.04 o                         
   1   2   4       6595.13       6785.42       188.40 o                         
   2   2   4      31964.08      34252.39      1036.92 o                         
   3   2   4      11876.07      12316.44       338.04 o                         
   4   2   4       4394.20       4400.68       127.47 o                         
   5   2   4       8385.86       8073.58       256.41 o                         
   6   2   4      10122.73       9855.85       311.75 o                         
   7   2   4       7548.82       7285.39       237.26 o                         
   8   2   4       7188.98       7049.75       233.35 o                         
   9   2   4       6108.43       6192.10       248.61 o                         
  10   2   4       1555.16       1661.32       113.17 o                         
  11   2   4        913.08        983.09       128.53 o                         
  12   2   4       1907.35       1869.83       294.53 o                         
 -13   3   4        882.91        505.02       140.98 o                         
 -12   3   4       2323.46       2002.31       196.43 o                         
 -11   3   4       3874.27       3276.68       609.30 o                         
 -10   3   4       3522.21       2443.83       181.90 o                         
  -9   3   4       2520.25       2282.23       225.23 o                         
  -8   3   4       7035.35       6884.80       259.15 o                         
  -7   3   4      11385.90      11151.16       384.01 o                         
  -6   3   4       2027.82       2014.38        78.66 o                         
  -5   3   4       6117.09       6075.30       194.92 o                         
  -4   3   4      24023.25      23926.23       650.81 o                         
  -3   3   4      16025.51      16580.04       451.78 o                         
  -2   3   4      13409.11      13772.50       377.34 o                         
  -1   3   4      13764.71      14248.88       436.99 o                         
   0   3   4      16050.32      16026.33       691.90 o                         
   1   3   4      17559.59      17829.85      1084.78 o                         
   2   3   4      10202.67       9817.60       354.26 o                         
   3   3   4       6943.50       6633.42       320.80 o                         
   4   3   4       3561.43       3485.06       217.02 o                         
   5   3   4       2330.14       2321.90        77.04 o                         
   6   3   4       3296.06       3119.06       110.61 o                         
   7   3   4       1911.10       1800.11        77.27 o                         
   8   3   4       1275.14       1311.03        87.99 o                         
   9   3   4        745.52        820.02        75.51 o                         
  10   3   4        308.19        315.12        96.80 o                         
  11   3   4        281.55        286.28        86.90 o                         
 -13   4   4       1358.91        958.58       155.05 o                         
 -12   4   4       1411.28        950.72       154.28 o                         
 -11   4   4       2455.87       1372.18       206.93 o                         
 -10   4   4       5006.53       5040.04       256.53 o                         
  -9   4   4       3324.03       3162.10       128.50 o                         
  -8   4   4       3072.54       2791.64       149.77 o                         
  -7   4   4       2408.57       2396.11       111.64 o                         
  -6   4   4       3128.39       3038.97       107.97 o                         
  -5   4   4      13089.62      13148.31       362.46 o                         
  -4   4   4       2846.47       2797.23       113.05 o                         
  -3   4   4         89.41         92.63        21.09 o                         
  -2   4   4       3117.29       3274.42       112.82 o                         
  -1   4   4       4410.93       2763.68       193.60 o                         
   0   4   4        764.66        813.52        32.78 o                         
   1   4   4       1250.08       1292.72        77.83 o                         
   2   4   4         11.28         -1.33        19.99 o                         
   3   4   4        184.79        192.56        28.86 o                         
   4   4   4        455.37        382.66        51.50 o                         
   5   4   4        909.75        970.57        80.82 o                         
   6   4   4        277.08        245.37        38.72 o                         
   7   4   4       1073.38       1207.37        79.85 o                         
   8   4   4       1229.30       1079.99        83.66 o                         
   9   4   4        159.28        229.59        56.07 o                         
  10   4   4        375.90        509.10        85.57 o                         
  11   4   4       1267.36       1528.39       164.40 o                         
 -13   5   4          4.57       -112.18       130.57 o                         
 -12   5   4         53.57        168.58       113.32 o                         
 -11   5   4         11.28        -17.50       103.01 o                         
 -10   5   4          6.15         37.24        56.68 o                         
  -9   5   4        663.36        631.70        66.22 o                         
  -8   5   4       1138.46       1102.43        70.53 o                         
  -7   5   4         37.94         68.35        35.69 o                         
  -6   5   4       1016.98       1014.26        66.30 o                         
  -5   5   4       6719.89       6652.41       251.00 o                         
  -4   5   4       4547.37       4552.31       176.43 o                         
  -3   5   4       1604.71       1732.62        80.63 o                         
  -2   5   4       7054.04       6704.04       189.34 o                         
  -1   5   4       7699.36       6512.34       336.98 o                         
   0   5   4       1811.05       1800.08        68.18 o                         
   1   5   4       7120.39       6371.06       239.39 o                         
   2   5   4      12457.44      11537.73       507.72 o                         
   3   5   4       6377.56       5177.76       250.23 o                         
   4   5   4       5848.94       6101.03       232.88 o                         
   5   5   4       5876.87       5958.29       258.71 o                         
   6   5   4       3067.25       3199.30       221.51 o                         
   7   5   4       2404.21       2443.89       184.85 o                         
   8   5   4       2629.67       2628.69       237.86 o                         
   9   5   4       3125.34       2930.46       187.34 o                         
  10   5   4       2715.61       2852.45       198.24 o                         
  11   5   4       1782.01       1467.15       162.70 o                         
 -13   6   4       1141.83       1114.67       214.29 o                         
 -12   6   4       1565.44       1562.48       178.23 o                         
 -11   6   4       4345.46       4136.05       254.55 o                         
 -10   6   4       4129.62       4180.92       192.35 o                         
  -9   6   4       5158.97       5206.17       218.06 o                         
  -8   6   4       7114.37       7401.07       286.32 o                         
  -7   6   4       8090.10       8048.20       303.99 o                         
  -6   6   4      18567.06      18645.27       670.59 o                         
  -5   6   4      15417.57      15449.90       556.68 o                         
  -4   6   4       5778.95       6071.13       230.05 o                         
  -3   6   4       8040.15       7724.29       285.14 o                         
  -2   6   4      18775.24      11397.32       407.45 o                         
  -1   6   4       8308.64       8022.76       291.53 o                         
   0   6   4       2727.98       2525.78        91.30 o                         
   1   6   4       6676.75       6467.26       519.49 o                         
   2   6   4       5944.85       5513.55       212.80 o                         
   3   6   4       4736.42       4835.72       229.14 o                         
   4   6   4       4631.96       4339.92       251.05 o                         
   5   6   4       4298.24       4254.01       176.53 o                         
   6   6   4        803.13        858.22        89.69 o                         
   7   6   4        380.32        416.49        57.77 o                         
   8   6   4       1770.88       1621.97       130.74 o                         
   9   6   4        740.10        557.02        90.11 o                         
  10   6   4        116.41        -10.46        94.04 o                         
 -13   7   4       1420.96       1468.08       178.30 o                         
 -12   7   4       3404.89       3376.06       249.97 o                         
 -11   7   4       3721.33       3744.28       190.14 o                         
 -10   7   4        876.64        927.36        89.13 o                         
  -9   7   4       2169.56       2133.86       123.06 o                         
  -8   7   4       5388.62       5426.16       221.25 o                         
  -7   7   4       1162.62       1185.61        84.91 o                         
  -6   7   4       1087.55       1156.53        80.27 o                         
  -5   7   4       3166.42       3261.36       163.58 o                         
  -4   7   4       2612.15       2531.88       128.00 o                         
  -3   7   4        804.63        655.09        54.75 o                         
  -2   7   4         28.52         30.43        24.31 o                         
  -1   7   4        102.40         54.67        23.13 o                         
   0   7   4         13.92         31.66        23.39 o                         
   1   7   4        541.33        435.28        55.75 o                         
   2   7   4        120.66         93.56        33.95 o                         
   3   7   4          5.64        -27.97        31.85 o                         
   4   7   4        670.53        659.18        71.68 o                         
   5   7   4        333.16        366.68        51.87 o                         
   6   7   4        626.78        701.07        72.00 o                         
   7   7   4        526.94        586.41        68.09 o                         
   8   7   4        977.97       1258.26       130.74 o                         
   9   7   4       1275.19       1244.12       202.56 o                         
  10   7   4        710.81        493.42       189.92 o                         
 -13   8   4        115.01        283.32       146.48 o                         
 -12   8   4         16.87        -20.59       133.59 o                         
 -11   8   4         28.48         45.25        76.57 o                         
 -10   8   4         14.84         10.01        62.79 o                         
  -9   8   4         26.66         35.48        54.86 o                         
  -8   8   4       1066.47       1026.88        93.36 o                         
  -7   8   4       3733.15       3764.04       169.43 o                         
  -6   8   4       2357.32       2220.27       113.68 o                         
  -5   8   4        840.72        823.20        83.22 o                         
  -4   8   4        528.21        551.68       101.53 o                         
  -3   8   4       5617.85       5554.57       263.65 o                         
  -2   8   4       7601.49       7192.45       296.55 o                         
  -1   8   4       4757.61       5237.72       263.69 o                         
   0   8   4       7249.10       7250.03       235.44 o                         
   1   8   4       4481.49       4164.56       370.19 o                         
   2   8   4       3203.47       3270.93       144.25 o                         
   3   8   4       4950.72       5017.17       204.91 o                         
   4   8   4       5774.62       5762.94       278.55 o                         
   5   8   4       3244.28       3371.73       187.81 o                         
   6   8   4       3503.96       3360.43       165.12 o                         
   7   8   4       5241.53       5079.55       252.31 o                         
   8   8   4       2777.09       2845.18       197.33 o                         
   9   8   4        950.18        888.70       144.16 o                         
 -12   9   4       2652.57       2493.91       227.39 o                         
 -11   9   4       1096.43       1159.26       115.94 o                         
 -10   9   4       2173.94       2351.69       146.59 o                         
  -9   9   4       6337.71       6516.11       265.64 o                         
  -8   9   4       2717.26       2677.20       188.48 o                         
  -7   9   4       2564.56       2489.42       167.61 o                         
  -6   9   4       7861.75       8052.26       504.90 o                         
  -5   9   4       7827.34       8150.28       437.54 o                         
  -4   9   4       6332.88       5994.67       335.48 o                         
  -3   9   4       7064.44       7343.20       511.58 o                         
  -2   9   4       6783.22       6980.74       228.34 o                         
  -1   9   4       8675.34       8005.75       499.62 o                         
   0   9   4       9907.74       9861.03       315.30 o                         
   1   9   4       9197.15       9341.65       656.64 o                         
   2   9   4       4151.24       4110.09       176.06 o                         
   3   9   4       1720.25       1675.20       104.11 o                         
   4   9   4       2348.48       2539.78       133.29 o                         
   5   9   4       1838.68       1928.59       145.28 o                         
   6   9   4       1967.46       1816.70       152.24 o                         
   7   9   4       1163.21        990.01        96.39 o                         
   8   9   4        272.43        168.34        92.87 o                         
   9   9   4        151.11         -1.17       107.37 o                         
 -12  10   4       1518.10       1350.97       167.06 o                         
 -11  10   4       1390.96       1589.15       133.28 o                         
 -10  10   4       3206.57       3160.31       171.73 o                         
  -9  10   4       2387.90       2380.81       160.96 o                         
  -8  10   4        547.71        654.26        78.98 o                         
  -7  10   4       1959.96       1977.82       125.90 o                         
  -6  10   4       2938.41       2945.58       217.04 o                         
  -5  10   4       1313.22       1277.29        95.74 o                         
  -4  10   4        316.71        303.22        64.77 o                         
  -3  10   4        906.47        778.79        72.83 o                         
  -2  10   4       1521.30       1516.95        73.48 o                         
  -1  10   4       1137.97       1074.37       104.80 o                         
   0  10   4        967.40        995.70        66.03 o                         
   1  10   4        490.85        526.66        57.51 o                         
   2  10   4         43.65        -12.31        46.10 o                         
   3  10   4        333.91        421.67        77.84 o                         
   4  10   4         19.14         10.85        54.03 o                         
   5  10   4        161.18         81.76        63.38 o                         
   6  10   4        848.70        871.11       123.47 o                         
   7  10   4        332.92        407.15        98.18 o                         
   8  10   4        157.34         43.24       111.51 o                         
 -12  11   4         14.46        141.28       139.36 o                         
 -11  11   4        110.71        224.45        89.23 o                         
 -10  11   4        347.95        299.41        84.21 o                         
  -9  11   4         49.69         -6.72        80.46 o                         
  -8  11   4         22.44        -23.64        96.62 o                         
  -7  11   4        320.94        397.98        74.22 o                         
  -6  11   4       1611.64       1578.12       116.82 o                         
  -5  11   4       2268.83       2223.47       194.58 o                         
  -4  11   4       2549.23       2691.64       213.83 o                         
  -3  11   4       2051.34       2128.45       124.71 o                         
  -2  11   4       2040.80       1995.10       109.33 o                         
  -1  11   4       3861.29       3683.12       251.09 o                         
   0  11   4       4507.59       4388.70       159.53 o                         
   1  11   4       2651.79       2591.44       134.70 o                         
   2  11   4       3244.69       3234.09       160.66 o                         
   3  11   4       3380.95       3395.90       170.31 o                         
   4  11   4       2722.37       2638.61       154.49 o                         
   5  11   4       3203.40       3115.29       199.15 o                         
   6  11   4       2041.19       1881.28       235.51 o                         
   7  11   4       1596.53       1683.28       177.06 o                         
 -11  12   4       2165.87       1963.93       162.55 o                         
 -10  12   4       2639.60       2300.43       209.58 o                         
  -9  12   4       1435.05       1669.20       147.42 o                         
  -8  12   4       2495.23       2307.83       208.25 o                         
  -7  12   4       5372.28       5258.94       408.26 o                         
  -6  12   4       2956.84       2756.11       202.52 o                         
  -5  12   4       2133.12       2102.64       235.21 o                         
  -4  12   4       6416.01       6712.56       333.32 o                         
  -3  12   4       5065.15       5425.49       232.37 o                         
  -2  12   4       3081.57       3132.54       180.49 o                         
  -1  12   4       3655.62       3647.46       143.35 o                         
   0  12   4       3684.79       3735.46       173.32 o                         
   1  12   4       2006.74       2145.07       130.11 o                         
   2  12   4       1356.12       1380.03       110.56 o                         
   3  12   4       3754.34       3944.38       342.87 o                         
   4  12   4       2260.14       2602.31       164.95 o                         
   5  12   4        395.32        537.91        95.82 o                         
   6  12   4        695.71        523.35       128.03 o                         
   7  12   4        944.69       1151.82       155.53 o                         
 -11  13   4        789.83        765.06       117.57 o                         
 -10  13   4       1534.03       1550.41       139.13 o                         
  -9  13   4       1044.98       1109.52       122.95 o                         
  -8  13   4       1181.61       1196.52       115.89 o                         
  -7  13   4       1296.58       1219.63       111.11 o                         
  -6  13   4        743.64        462.89       116.71 o                         
  -5  13   4        812.74        683.21       150.30 o                         
  -4  13   4        553.76        451.77       109.52 o                         
  -3  13   4        197.17        156.14        68.83 o                         
  -2  13   4         10.40        -52.20        80.64 o                         
  -1  13   4        136.90         78.42        57.40 o                         
   0  13   4          8.03         60.43        56.96 o                         
   1  13   4          7.77        -26.23        65.04 o                         
   2  13   4         22.64         37.13        66.66 o                         
   3  13   4         30.08        -32.71        75.47 o                         
   4  13   4        528.88        509.13        96.49 o                         
   5  13   4        164.19        217.96        99.96 o                         
   6  13   4         47.60         63.57       132.61 o                         
 -10  14   4          7.99         90.32       100.98 o                         
  -9  14   4        330.62        317.45       112.86 o                         
  -8  14   4       1130.54       1144.87       129.96 o                         
  -7  14   4        430.81        389.90       101.35 o                         
  -6  14   4        128.75         25.19       149.27 o                         
  -5  14   4       1263.55        841.20       169.22 o                         
  -4  14   4       1304.02       1259.56       117.72 o                         
  -3  14   4       1123.46        989.73       102.93 o                         
  -2  14   4       2841.53       2818.77       458.47 o                         
  -1  14   4       3058.61       2895.98       210.62 o                         
   0  14   4       1401.37       1607.83       159.81 o                         
   1  14   4       1880.63       1841.68       182.96 o                         
   2  14   4       4240.55       4121.19       362.56 o                         
   3  14   4       3247.34       3137.08       194.24 o                         
   4  14   4       1526.12       1770.66       161.42 o                         
   5  14   4       1473.64       1230.11       170.44 o                         
 -10  15   4       2244.04       2150.55       189.45 o                         
  -9  15   4       2242.44       2115.11       192.72 o                         
  -8  15   4       3348.45       3518.85       228.39 o                         
  -7  15   4       2845.82       2530.12       252.98 o                         
  -6  15   4       2628.26       2332.66       442.60 o                         
  -5  15   4       2952.29       2793.54       190.47 o                         
  -4  15   4       3023.66       3062.34       265.71 o                         
  -3  15   4       3211.83       3115.93       572.74 o                         
  -2  15   4       2315.38       2192.31       224.18 o                         
  -1  15   4       2439.26       2504.68       236.36 o                         
   0  15   4       2727.02       3003.09       240.73 o                         
   1  15   4       2400.92       2726.40       215.34 o                         
   2  15   4       1441.96       1227.69       114.21 o                         
   3  15   4        766.74        632.29       107.73 o                         
   4  15   4        998.69       1058.36       145.84 o                         
  -9  16   4        674.55        499.11       151.26 o                         
  -8  16   4       1192.89       1324.79       158.18 o                         
  -7  16   4        724.60        483.84       280.49 o                         
  -6  16   4        262.10        207.68       135.85 o                         
  -5  16   4        427.04        260.99       120.23 o                         
  -4  16   4        399.44        270.66       137.98 o                         
  -3  16   4        111.62        176.45       131.25 o                         
  -2  16   4         56.88         93.09       121.06 o                         
  -1  16   4        306.00        244.62       195.44 o                         
   0  16   4         17.37        136.56       113.35 o                         
   1  16   4        799.90        686.34       133.50 o                         
   2  16   4         91.75        109.81       124.16 o                         
  -7  17   4        394.59        439.36       269.08 o                         
  -6  17   4        938.08        464.36       187.96 o                         
  -5  17   4       1376.01       1102.26       185.44 o                         
  -4  17   4       1164.16        863.38       176.63 o                         
  -3  17   4       1068.35        963.86       169.14 o                         
  -2  17   4       1215.26       1255.47       172.67 o                         
  -1  17   4       1545.68       1731.62       201.57 o                         
   0  17   4       2306.65       2382.65       443.06 o                         
   1  17   4       1196.75       1042.36       154.66 o                         
  -4  18   4       1469.66       1438.13       238.89 o                         
  -3  18   4       1832.02       1688.79       304.42 o                         
  -2  18   4       2148.19       2290.91       289.70 o                         
   1 -18   5        422.56        290.62       223.03 o                         
   2 -18   5         91.92        170.43       116.82 o                         
   3 -18   5        131.58        -33.03       111.34 o                         
   4 -18   5        826.27        858.32       219.58 o                         
   5 -18   5       1019.32        974.52       139.38 o                         
  -2 -17   5       1644.98       1513.63       178.44 o                         
  -1 -17   5       2778.40       2438.24       230.29 o                         
   1 -17   5       1746.28       1645.83       160.34 o                         
   2 -17   5       1781.91       1906.92       177.94 o                         
   3 -17   5       3104.73       3188.21       249.93 o                         
   4 -17   5       3150.57       3139.28       216.98 o                         
   5 -17   5       1520.19       1626.24       160.95 o                         
   6 -17   5       2446.35       2480.97       206.50 o                         
   7 -17   5       3438.49       3423.68       248.01 o                         
  -4 -16   5       1141.59        940.33       144.11 o                         
  -3 -16   5       2749.13       2433.51       222.51 o                         
  -2 -16   5       2158.26       1745.89       169.04 o                         
  -1 -16   5        692.36        570.98       106.77 o                         
   0 -16   5       1027.23        838.49        76.90 o                         
   1 -16   5       1816.09       1671.25       129.44 o                         
   2 -16   5       2223.17       2244.87       173.14 o                         
   3 -16   5       1412.18       1437.57       141.63 o                         
   4 -16   5        231.22         78.40        83.05 o                         
   5 -16   5         59.86         24.71        86.60 o                         
   6 -16   5        132.07        143.25       111.05 o                         
   7 -16   5        171.63        142.70       101.91 o                         
   8 -16   5         47.68         10.01       110.38 o                         
  -5 -15   5         68.18       -108.99       108.99 o                         
  -4 -15   5         44.39         74.85       102.24 o                         
  -3 -15   5         74.73         56.79        94.79 o                         
  -2 -15   5        146.69        231.86        92.37 o                         
  -1 -15   5        197.10        106.38        57.48 o                         
   0 -15   5         16.32         -1.76        51.07 o                         
   1 -15   5        161.03        106.59        52.13 o                         
   2 -15   5        869.05        811.57        74.55 o                         
   3 -15   5       1530.59       1693.66       277.06 o                         
   4 -15   5        323.86        432.40        85.25 o                         
   5 -15   5        922.78       1019.76       114.38 o                         
   6 -15   5       3729.47       3530.42       218.01 o                         
   7 -15   5       1539.53       1337.94       153.78 o                         
   8 -15   5        977.73        934.87       129.32 o                         
   9 -15   5       2084.26       2307.70       215.84 o                         
  -6 -14   5        377.99        391.04       113.36 o                         
  -5 -14   5        507.95        418.50       190.61 o                         
  -4 -14   5       2161.34       2318.60       183.26 o                         
  -3 -14   5       3020.05       3039.56       198.35 o                         
  -2 -14   5       1882.99       1757.98       117.40 o                         
  -1 -14   5       3025.40       2836.01       180.47 o                         
   0 -14   5       5128.70       4925.35       182.00 o                         
   1 -14   5       4607.64       4532.55       169.30 o                         
   2 -14   5       4806.45       4876.62       268.60 o                         
   3 -14   5       4891.36       4634.61       192.63 o                         
   4 -14   5       3679.87       3562.80       203.32 o                         
   5 -14   5       5165.63       4850.88       257.38 o                         
   6 -14   5       4917.85       4801.86       258.77 o                         
   7 -14   5       2610.89       2615.55       183.50 o                         
   8 -14   5       2184.30       2154.84       182.93 o                         
   9 -14   5       2322.09       2361.47       207.91 o                         
  10 -14   5       1828.71       1966.85       301.20 o                         
  -7 -13   5       2078.52       2275.70       206.57 o                         
  -6 -13   5       1786.61       1948.54       181.52 o                         
  -5 -13   5       1779.24       1847.73       205.09 o                         
  -4 -13   5       2839.25       3123.34       432.03 o                         
  -3 -13   5       1123.18        919.69       128.07 o                         
  -2 -13   5       1861.10       1749.61        97.85 o                         
  -1 -13   5       5526.71       5386.02       192.16 o                         
   0 -13   5       2362.31       2310.41       106.64 o                         
   1 -13   5        366.09        400.16        46.16 o                         
   2 -13   5        723.86        663.94        58.47 o                         
   3 -13   5       2439.24       2408.17       104.92 o                         
   4 -13   5       1539.62       1495.31        90.72 o                         
   5 -13   5        813.05        832.17        95.13 o                         
   6 -13   5       1063.30       1102.88       117.51 o                         
   7 -13   5        554.25        627.87       127.15 o                         
   8 -13   5          2.45         37.11       122.09 o                         
   9 -13   5          7.15        -37.75       206.24 o                         
  10 -13   5         15.69         -3.81       121.08 o                         
  -8 -12   5         31.58        -46.76       121.63 o                         
  -7 -12   5        443.33        465.26       124.85 o                         
  -6 -12   5        455.57        537.31        93.36 o                         
  -5 -12   5         44.72         17.27        68.75 o                         
  -4 -12   5        315.29        350.15        66.71 o                         
  -3 -12   5         32.79        -28.94        40.51 o                         
  -2 -12   5         22.70          3.13        45.66 o                         
  -1 -12   5        692.06        684.72        54.44 o                         
   0 -12   5       1665.16       1417.38        84.82 o                         
   1 -12   5       1280.60       1192.08        69.99 o                         
   2 -12   5       2081.95       1994.17       100.28 o                         
   3 -12   5       2265.52       2244.66        95.90 o                         
   4 -12   5       1641.21       1631.48        79.89 o                         
   5 -12   5       2463.29       2419.97       115.59 o                         
   6 -12   5       2273.91       2138.50       151.06 o                         
   7 -12   5       1789.56       1758.89       140.10 o                         
   8 -12   5       2917.93       3127.57       200.62 o                         
   9 -12   5       2174.56       2170.96       187.08 o                         
  10 -12   5       2551.24       2556.23       222.33 o                         
  11 -12   5       3417.38       3893.11       300.72 o                         
  -8 -11   5        750.13        765.38       115.41 o                         
  -7 -11   5       1261.92       1243.97       131.53 o                         
  -6 -11   5       2766.81       2747.06       180.91 o                         
  -5 -11   5       4142.21       4252.82       181.77 o                         
  -4 -11   5       1557.67       1526.56        92.75 o                         
  -3 -11   5       2728.89       2667.32       110.94 o                         
  -2 -11   5       7483.59       7545.20       247.94 o                         
  -1 -11   5       5879.99       5746.19       192.94 o                         
   0 -11   5       2432.35       2372.05        97.39 o                         
   1 -11   5       5417.09       5223.97       178.41 o                         
   2 -11   5      12118.43      11780.19       428.64 o                         
   3 -11   5       5162.92       5180.75       174.75 o                         
   4 -11   5       5614.83       5749.06       190.84 o                         
   5 -11   5       7743.18       7548.99       245.67 o                         
   6 -11   5       3088.49       3095.56       139.35 o                         
   7 -11   5       2574.36       2706.18       169.90 o                         
   8 -11   5       4560.01       4844.70       264.55 o                         
   9 -11   5       3054.89       3032.44       216.67 o                         
  10 -11   5        817.58       1005.10       141.27 o                         
  11 -11   5        883.85        725.96       156.18 o                         
  -9 -10   5       1365.85       1323.40       154.45 o                         
  -8 -10   5       3601.35       3761.91       230.03 o                         
  -7 -10   5       4170.43       4338.51       357.07 o                         
  -6 -10   5       2003.72       2023.83       111.61 o                         
  -5 -10   5       2752.13       2870.29       132.49 o                         
  -4 -10   5       4626.97       4803.61       191.09 o                         
  -3 -10   5       4245.44       4031.08       145.66 o                         
  -2 -10   5       3431.43       3452.65       124.36 o                         
  -1 -10   5       1923.14       1932.36        79.91 o                         
   0 -10   5       2123.23       2008.67        83.57 o                         
   1 -10   5       4656.10       4647.72       159.49 o                         
   2 -10   5       2415.88       2337.59       104.31 o                         
   3 -10   5        653.80        721.86        49.24 o                         
   4 -10   5        383.34        421.05        35.52 o                         
   5 -10   5         42.37         46.41        29.09 o                         
   6 -10   5        101.43        123.41        40.35 o                         
   7 -10   5          8.41         65.22        45.43 o                         
   8 -10   5         45.12        -50.58        68.93 o                         
   9 -10   5          2.30         16.76        86.84 o                         
  10 -10   5        231.89        359.99       166.69 o                         
  11 -10   5          4.06         32.34       129.02 o                         
  12 -10   5         48.56        160.11       423.06 o                         
  -9  -9   5        748.08        942.53       213.83 o                         
  -8  -9   5        276.92        323.83        81.71 o                         
  -7  -9   5         25.07          5.43        53.85 o                         
  -6  -9   5         16.89         24.46        39.70 o                         
  -5  -9   5       1118.15       1197.84        77.83 o                         
  -4  -9   5         85.07         75.40        32.15 o                         
  -3  -9   5       1420.61       1415.54        69.04 o                         
  -2  -9   5        171.24        175.01        26.81 o                         
  -1  -9   5         24.68         31.60        22.59 o                         
   0  -9   5        525.66        546.52        41.34 o                         
   1  -9   5       3603.78       3232.62       115.76 o                         
   2  -9   5       2447.23       2406.50        90.40 o                         
   3  -9   5       3166.82       3175.46       111.11 o                         
   4  -9   5       6386.78       6440.34       208.27 o                         
   5  -9   5       2851.21       2843.48       104.79 o                         
   6  -9   5       2818.48       2887.67       109.03 o                         
   7  -9   5       9044.04       9449.62       354.53 o                         
   8  -9   5       5745.31       6065.13       245.70 o                         
   9  -9   5       1432.83       1427.42       145.47 o                         
  10  -9   5       1916.94       2017.05       198.41 o                         
  11  -9   5       2288.88       2537.41       322.81 o                         
  12  -9   5       1950.61       1804.22       541.01 o                         
 -10  -8   5        759.51        720.58       111.30 o                         
  -9  -8   5       2466.54       2462.98       182.17 o                         
  -8  -8   5       2340.36       2631.79       174.00 o                         
  -7  -8   5        907.58        940.10        75.10 o                         
  -6  -8   5       2339.55       2511.05       117.96 o                         
  -5  -8   5       6447.71       6564.64       249.59 o                         
  -4  -8   5       7083.62       7065.59       264.34 o                         
  -3  -8   5       8832.73       9296.46       339.02 o                         
  -2  -8   5      10916.60      10763.50       335.46 o                         
  -1  -8   5       8480.55       8681.93       273.22 o                         
   0  -8   5      10336.10      10609.30       331.14 o                         
   1  -8   5      12463.03      11619.36       705.61 o                         
   2  -8   5       6893.80       7191.26       228.99 o                         
   3  -8   5       7763.77       7958.48       251.20 o                         
   4  -8   5      11032.30      11009.65       344.02 o                         
   5  -8   5       8547.35       9132.60       289.30 o                         
   6  -8   5       5383.41       5472.56       182.66 o                         
   7  -8   5       6767.28       6855.50       311.95 o                         
   8  -8   5       4346.92       4602.47       196.69 o                         
   9  -8   5       3252.25       2826.26       193.53 o                         
  10  -8   5       4257.00       4267.51       571.13 o                         
  11  -8   5       2186.42       1737.81       320.28 o                         
  12  -8   5        786.61        640.07       164.72 o                         
 -10  -7   5       3575.21       3689.81       231.31 o                         
  -9  -7   5       3624.75       3873.55       224.69 o                         
  -8  -7   5       1743.46       1760.26       104.30 o                         
  -7  -7   5       2866.47       2923.73       132.62 o                         
  -6  -7   5       9328.04       9762.82       360.12 o                         
  -5  -7   5       4340.67       4322.50       170.92 o                         
  -4  -7   5       2201.71       2263.73        99.61 o                         
  -3  -7   5       8173.67       8109.61       296.38 o                         
  -2  -7   5      11442.28      11947.22       369.74 o                         
  -1  -7   5       2766.72       2658.39        92.08 o                         
   0  -7   5       1333.15       1324.83        53.89 o                         
   1  -7   5       2438.33       2203.19        87.00 o                         
   2  -7   5        775.98        741.86        50.02 o                         
   3  -7   5       1061.21       1002.00        45.80 o                         
   4  -7   5       1608.93       1664.01        66.10 o                         
   5  -7   5       1018.81       1034.32        53.77 o                         
   6  -7   5         81.38         59.89        27.37 o                         
   7  -7   5         11.20         47.81        32.02 o                         
   8  -7   5        384.23        406.06        57.67 o                         
   9  -7   5          1.61        -56.24        56.24 o                         
  10  -7   5        100.66         10.36        98.22 o                         
  11  -7   5        100.40        177.39       121.09 o                         
  12  -7   5        111.59        777.14       342.59 o                         
 -11  -6   5        477.04        453.50       105.13 o                         
 -10  -6   5        253.71        210.24        83.43 o                         
  -9  -6   5        437.59        510.72        59.80 o                         
  -8  -6   5        415.38        530.50        62.07 o                         
  -7  -6   5         15.52         -5.23        37.79 o                         
  -6  -6   5         29.64         34.45        29.95 o                         
  -5  -6   5         12.45        -19.63        24.90 o                         
  -4  -6   5         36.29         72.64        24.39 o                         
  -3  -6   5        163.94        134.08        21.86 o                         
  -2  -6   5        860.04        995.92        44.18 o                         
  -1  -6   5       2472.75       2593.47        88.42 o                         
   0  -6   5       2442.48       2603.51        88.49 o                         
   1  -6   5       2694.35       2829.16       111.84 o                         
   2  -6   5       1700.16       1704.87        54.28 o                         
   3  -6   5       4686.54       4729.30       134.97 o                         
   4  -6   5       4740.33       5067.46       164.12 o                         
   5  -6   5       2467.45       2531.79        92.35 o                         
   6  -6   5       5771.98       5874.05       193.22 o                         
   7  -6   5       2181.22       2184.14        92.19 o                         
   8  -6   5       2481.37       2422.25       110.98 o                         
   9  -6   5       6760.02       7250.27       352.54 o                         
  10  -6   5       4593.83       4305.48       577.80 o                         
  11  -6   5       3072.47       3091.46       386.04 o                         
  12  -6   5       2175.13       1947.58       232.80 o                         
 -11  -5   5        915.61        868.78       110.46 o                         
 -10  -5   5       1056.79        991.77        90.99 o                         
  -9  -5   5        638.21        561.89        59.76 o                         
  -8  -5   5       2576.61       2450.46       117.34 o                         
  -7  -5   5       9736.57       9546.43       352.40 o                         
  -6  -5   5       8113.62       8113.09       300.00 o                         
  -5  -5   5       4379.71       4315.79       167.19 o                         
  -4  -5   5       5265.28       5051.52       190.16 o                         
  -3  -5   5       9354.24       9870.00       354.75 o                         
  -2  -5   5       6798.48       6828.14       214.11 o                         
  -1  -5   5      10026.02       9930.65       306.40 o                         
   0  -5   5      22860.99      23273.30       708.44 o                         
   1  -5   5      13725.83      14002.38       428.56 o                         
   2  -5   5      10601.44      11125.55       342.83 o                         
   3  -5   5      15275.38      15466.97       548.86 o                         
   4  -5   5      10915.34      11127.03       306.89 o                         
   5  -5   5       5635.90       5905.54       190.28 o                         
   6  -5   5       7106.06       7098.76       228.74 o                         
   7  -5   5       7900.25       7926.16       257.25 o                         
   8  -5   5       4507.69       4530.57       238.05 o                         
   9  -5   5       2573.93       2698.69       130.60 o                         
  10  -5   5       2318.75       2397.19       162.51 o                         
  11  -5   5       2503.07       2980.24       195.18 o                         
  12  -5   5       1596.62       2273.49       299.36 o                         
 -12  -4   5       1997.08       2132.07       438.46 o                         
 -11  -4   5       1720.78       1656.68       158.99 o                         
 -10  -4   5       3105.37       3191.06       155.74 o                         
  -9  -4   5       4523.30       4620.15       191.88 o                         
  -8  -4   5       4392.81       4452.03       180.77 o                         
  -7  -4   5       6675.94       6871.79       258.98 o                         
  -6  -4   5       7732.16       8070.51       300.97 o                         
  -5  -4   5       6521.60       6661.31       249.65 o                         
  -4  -4   5      10327.57      10806.21       389.45 o                         
  -3  -4   5       8465.07       8536.18       309.46 o                         
  -2  -4   5       3178.39       3144.35        90.79 o                         
  -1  -4   5       9498.24       9757.76       300.19 o                         
   0  -4   5      10434.29      10553.65       288.74 o                         
   1  -4   5       9605.38      10512.54       374.34 o                         
   2  -4   5      10553.34      11497.62       409.39 o                         
   3  -4   5       5658.68       6074.35       223.28 o                         
   4  -4   5       2506.57       2678.25        81.27 o                         
   5  -4   5         69.24         60.85        22.63 o                         
   6  -4   5       2027.15       1909.15        88.98 o                         
   7  -4   5       1004.78       1099.10       103.85 o                         
   8  -4   5        665.07        712.94        77.46 o                         
   9  -4   5        279.58        309.86        43.83 o                         
  10  -4   5          6.89          8.50        48.05 o                         
  11  -4   5        122.89        194.16        96.89 o                         
  12  -4   5        651.11        420.30       164.17 o                         
 -12  -3   5        109.19          8.91       116.57 o                         
 -11  -3   5        137.03        170.39        63.43 o                         
 -10  -3   5       1061.56       1124.72        91.22 o                         
  -9  -3   5        169.41        257.27        44.93 o                         
  -8  -3   5        221.44        214.13        46.02 o                         
  -7  -3   5         99.20        134.37        38.65 o                         
  -6  -3   5        357.04        420.75        43.01 o                         
  -5  -3   5         68.26         78.91        28.81 o                         
  -4  -3   5         99.95         81.71        23.30 o                         
  -3  -3   5         52.05         68.52        19.71 o                         
  -2  -3   5       1434.08       1438.95        63.08 o                         
  -1  -3   5       1836.30       1846.95        56.06 o                         
   0  -3   5       1407.53       1400.20        43.55 o                         
   1  -3   5       1452.93       1539.99        72.72 o                         
   2  -3   5       6246.34       6557.57       237.97 o                         
   3  -3   5       4658.10       4834.88       153.84 o                         
   4  -3   5       1006.99       1012.32        47.06 o                         
   5  -3   5       6968.45       6822.14       218.37 o                         
   6  -3   5      10625.68      10557.80       384.23 o                         
   7  -3   5       7152.46       6996.39       264.52 o                         
   8  -3   5       4135.20       3839.75       143.03 o                         
   9  -3   5       2172.54       2350.36       145.37 o                         
  10  -3   5       3626.20       3643.02       228.19 o                         
  11  -3   5       4116.13       4066.45       241.05 o                         
  12  -3   5       2777.76       2296.25       216.57 o                         
 -12  -2   5        384.30        457.16        81.96 o                         
 -11  -2   5       1072.84       1197.59        98.66 o                         
 -10  -2   5       2503.61       2613.40       146.60 o                         
  -9  -2   5       2472.11       2705.87       136.30 o                         
  -8  -2   5       1610.27       1584.68        96.19 o                         
  -7  -2   5       2092.41       2110.11       102.93 o                         
  -6  -2   5       4484.59       4660.59       182.80 o                         
  -5  -2   5      12766.37      12509.55       449.66 o                         
  -4  -2   5      13500.01      13470.18       480.72 o                         
  -3  -2   5       8503.71       8570.44       308.77 o                         
  -2  -2   5      17956.83      18789.42       662.49 o                         
  -1  -2   5      17764.65      18714.15       508.40 o                         
   0  -2   5      16597.48      17555.24       477.18 o                         
   1  -2   5      18907.24      20233.14       711.52 o                         
   2  -2   5      23620.61      25237.67       887.27 o                         
   3  -2   5       9751.62      10209.63       280.74 o                         
   4  -2   5       6109.34       6261.16       199.34 o                         
   5  -2   5      18911.18      17134.21      1085.53 o                         
   6  -2   5      10848.04      10625.21       467.62 o                         
   7  -2   5       3187.02       3027.18       127.40 o                         
   8  -2   5       3447.21       3543.21       151.39 o                         
   9  -2   5       5081.58       5225.79       215.24 o                         
  10  -2   5       2641.67       2748.22       160.12 o                         
  11  -2   5        466.22        462.02       173.82 o                         
  12  -2   5       1384.20       1039.03       347.87 o                         
 -12  -1   5       1996.08       2573.39       161.49 o                         
 -11  -1   5       5219.09       5392.59       299.57 o                         
 -10  -1   5       3111.99       3131.59       161.53 o                         
  -9  -1   5       1357.24       1440.37       178.65 o                         
  -8  -1   5       5170.30       5407.86       216.78 o                         
  -7  -1   5       7946.21       8276.58       310.68 o                         
  -6  -1   5       4049.37       4081.65       163.14 o                         
  -5  -1   5       4725.61       4874.77       186.43 o                         
  -4  -1   5      11841.41      11702.33       419.74 o                         
  -3  -1   5       6205.73       6186.60       226.02 o                         
  -2  -1   5      10731.52      11924.75       363.26 o                         
  -1  -1   5      18055.88      19037.51       516.09 o                         
   0  -1   5       8633.47       8987.87       246.10 o                         
   1  -1   5        875.82        881.17        29.94 o                         
   2  -1   5        823.38        786.36        29.31 o                         
   3  -1   5       5709.07       5672.69       179.84 o                         
   4  -1   5        585.61        580.86        34.05 o                         
   5  -1   5         98.13        109.36        24.89 o                         
   6  -1   5        294.30        276.64        32.26 o                         
   7  -1   5        736.42        618.02        66.34 o                         
   8  -1   5        360.32        382.49        42.19 o                         
   9  -1   5          5.13          2.53        38.85 o                         
  10  -1   5        564.68        612.65        67.88 o                         
  11  -1   5        183.83        268.05        69.66 o                         
  12  -1   5         15.28       -260.73       260.73 o                         
 -13   0   5       1079.43       1242.29       173.59 o                         
 -12   0   5       1089.23       1306.79       288.32 o                         
 -11   0   5        825.75        952.27        97.86 o                         
 -10   0   5        530.96        614.14        77.75 o                         
  -9   0   5        671.09        739.83        72.70 o                         
  -8   0   5        913.09        825.43        72.19 o                         
  -7   0   5        119.63        140.36        39.11 o                         
  -6   0   5        484.47        430.83        44.49 o                         
  -5   0   5         34.42         25.15        26.20 o                         
  -4   0   5         87.56         98.05        22.45 o                         
  -3   0   5       3256.48       3656.29       111.55 o                         
  -2   0   5       1645.20       1626.28        52.36 o                         
  -1   0   5       3645.46       3578.60       114.14 o                         
   0   0   5       1083.46       1158.71        37.67 o                         
   1   0   5       7425.04       7610.53       386.03 o                         
   2   0   5       4927.71       5029.78       270.71 o                         
   3   0   5       4256.76       4162.12       152.83 o                         
   4   0   5      15619.71      15150.13       934.41 o                         
   5   0   5       3369.45       3322.29       174.56 o                         
   6   0   5        879.16        943.45        52.28 o                         
   7   0   5       4432.32       4831.43       239.08 o                         
   8   0   5       5240.18       5568.33       206.82 o                         
   9   0   5       3110.69       3089.13       128.12 o                         
  10   0   5       1785.69       1848.07       118.53 o                         
  11   0   5       2226.38       2387.15       198.44 o                         
  12   0   5       1873.14       1912.51       333.85 o                         
 -13   1   5        430.99        375.01       194.98 o                         
 -12   1   5       1201.52       1124.65       139.69 o                         
 -11   1   5        380.51        370.32        85.37 o                         
 -10   1   5        677.82        760.53        83.68 o                         
  -9   1   5       4562.48       4256.86       186.34 o                         
  -8   1   5       7850.70       7726.00       471.89 o                         
  -7   1   5       4939.75       4549.27       235.49 o                         
  -6   1   5       7021.66       6863.57       251.81 o                         
  -5   1   5      15487.43      15269.24       467.58 o                         
  -4   1   5      11129.27      11225.03       345.21 o                         
  -3   1   5      20458.85      20644.53       628.61 o                         
  -2   1   5      44010.43      43493.39      1788.58 o                         
  -1   1   5      35034.50      36998.42      1294.01 o                         
   0   1   5      12697.66      13303.03       407.53 o                         
   1   1   5      15890.60      16193.13       493.17 o                         
   2   1   5      28048.33      28933.79       876.57 o                         
   3   1   5      17499.97      15932.26       977.67 o                         
   4   1   5       8600.29       9223.37       404.07 o                         
   5   1   5       7365.63       8152.86       350.32 o                         
   6   1   5       9224.39       9659.53       427.64 o                         
   7   1   5       6425.96       6849.08       326.71 o                         
   8   1   5       3212.49       3139.07       120.73 o                         
   9   1   5       1858.67       1905.81       110.54 o                         
  10   1   5       1463.22       1455.30       152.85 o                         
  11   1   5       1600.38       1911.05       166.66 o                         
  12   1   5        853.29       1331.26       311.32 o                         
 -13   2   5       2452.06       2509.95       428.35 o                         
 -12   2   5       2738.78       2582.67       220.26 o                         
 -11   2   5       3931.51       3826.36       235.39 o                         
 -10   2   5       5201.80       4699.93       346.58 o                         
  -9   2   5       7130.21       6933.10       332.79 o                         
  -8   2   5       8951.71       8875.62       327.71 o                         
  -7   2   5       6435.60       6262.99       233.89 o                         
  -6   2   5      11536.58      11260.56       404.02 o                         
  -5   2   5      11025.78      10319.58       345.43 o                         
  -4   2   5       5868.90       5782.52       184.06 o                         
  -3   2   5      11857.75      11782.93       447.62 o                         
  -2   2   5       6005.61       5638.43       178.63 o                         
  -1   2   5       5788.26       5599.77       349.61 o                         
   0   2   5       3693.18       3119.47       116.58 o                         
   1   2   5       8373.19       8395.21       259.71 o                         
   2   2   5       5998.48       6012.44       226.11 o                         
   3   2   5        217.02        239.31        17.35 o                         
   4   2   5       2001.10       2053.12        79.48 o                         
   5   2   5       2488.33       2465.62        91.97 o                         
   6   2   5         48.33         60.55        24.43 o                         
   7   2   5        669.38        758.49        52.15 o                         
   8   2   5         63.81        165.76        61.32 o                         
   9   2   5          9.08         14.38        46.69 o                         
  10   2   5        429.06        338.12        64.20 o                         
  11   2   5        243.23        229.61       137.40 o                         
 -13   3   5        255.69        348.51       139.41 o                         
 -12   3   5        979.85        905.12       133.91 o                         
 -11   3   5        866.45        701.65       134.97 o                         
 -10   3   5        139.39        103.59        78.19 o                         
  -9   3   5        332.92        287.44        45.43 o                         
  -8   3   5       1009.93        951.49        78.05 o                         
  -7   3   5         55.18         53.05        28.12 o                         
  -6   3   5         25.24         38.65        33.25 o                         
  -5   3   5        664.06        622.48        38.76 o                         
  -4   3   5        169.37        149.48        19.94 o                         
  -3   3   5       3002.97       3129.23       105.44 o                         
  -2   3   5       2022.16       2190.92        85.63 o                         
  -1   3   5        223.87        260.02        24.43 o                         
   0   3   5       3551.78       3081.64       116.20 o                         
   1   3   5       9689.57       9351.84       259.91 o                         
   2   3   5       5218.15       5581.23       209.52 o                         
   3   3   5       5048.67       5501.88       207.75 o                         
   4   3   5       3713.58       3798.97       151.43 o                         
   5   3   5       4470.98       4408.41       129.76 o                         
   6   3   5       8265.76       8295.89       265.19 o                         
   7   3   5       4258.21       4179.29       174.53 o                         
   8   3   5       1922.38       2041.68       113.09 o                         
   9   3   5       2854.38       2950.75       148.17 o                         
  10   3   5       2745.59       2878.24       215.92 o                         
  11   3   5       2432.67       2781.75       201.70 o                         
 -13   4   5        329.20        441.88       142.96 o                         
 -12   4   5        804.47        568.59       240.50 o                         
 -11   4   5       1849.11       1322.55       148.53 o                         
 -10   4   5       2705.08       2504.63       329.25 o                         
  -9   4   5       2849.21       2721.27       135.41 o                         
  -8   4   5       2263.23       2354.92       115.60 o                         
  -7   4   5       5434.38       5308.96       249.62 o                         
  -6   4   5       5403.18       5474.20       179.83 o                         
  -5   4   5       5560.24       5720.53       229.23 o                         
  -4   4   5      10502.76      10555.79       292.35 o                         
  -3   4   5       8631.35       8249.15       230.50 o                         
  -2   4   5       7180.79       7247.23       262.55 o                         
  -1   4   5      10448.40       6104.93       394.55 o                         
   0   4   5      24958.73      25796.37       734.53 o                         
   1   4   5      13165.99      11308.11       707.71 o                         
   2   4   5       5896.92       5530.35       337.90 o                         
   3   4   5      15144.02      14896.35       535.86 o                         
   4   4   5      13608.06      13590.59       494.62 o                         
   5   4   5       5947.05       5704.46       221.18 o                         
   6   4   5       1959.62       1966.19       213.82 o                         
   7   4   5       3595.75       3565.62       156.92 o                         
   8   4   5       4628.72       4760.94       202.54 o                         
   9   4   5       1756.18       1883.68       147.77 o                         
  10   4   5       1387.37       1246.40       128.96 o                         
  11   4   5       1292.45       1233.81       150.31 o                         
 -13   5   5       2624.61       1803.95       212.22 o                         
 -12   5   5       3252.75       2916.93       731.85 o                         
 -11   5   5       3357.68       3098.11       395.70 o                         
 -10   5   5       4737.05       4524.84       205.24 o                         
  -9   5   5       6959.91       7051.59       278.20 o                         
  -8   5   5       4544.91       4533.17       187.28 o                         
  -7   5   5       6939.48       6992.01       267.33 o                         
  -6   5   5      11111.88      11382.46       415.05 o                         
  -5   5   5       4747.21       4981.10       192.30 o                         
  -4   5   5       3963.91       4107.56       160.35 o                         
  -3   5   5       9179.94       8725.41       362.19 o                         
  -2   5   5      13662.16      12744.68       557.12 o                         
  -1   5   5       6512.30       5728.70       426.38 o                         
   0   5   5        756.13        843.41        36.41 o                         
   1   5   5       1430.88       1290.08        71.25 o                         
   2   5   5       1363.73       1165.60        79.08 o                         
   3   5   5       1781.57       1622.46       121.86 o                         
   4   5   5       2318.02       2313.49       140.58 o                         
   5   5   5        180.48        186.85        38.52 o                         
   6   5   5         37.08         75.60        38.45 o                         
   7   5   5        536.73        526.24        58.69 o                         
   8   5   5          1.10         24.27        50.61 o                         
   9   5   5         50.11         -6.14        60.02 o                         
  10   5   5         23.99         60.45       108.52 o                         
 -13   6   5        863.61        834.62       153.10 o                         
 -12   6   5        543.12        710.32       128.73 o                         
 -11   6   5        134.21        109.69       102.26 o                         
 -10   6   5        447.08        466.76        75.33 o                         
  -9   6   5       1336.93       1398.69       102.54 o                         
  -8   6   5          9.74         26.96        43.57 o                         
  -7   6   5         25.45          3.62        36.51 o                         
  -6   6   5         13.76          8.37        32.87 o                         
  -5   6   5        309.70        325.07        39.33 o                         
  -4   6   5        115.53        131.05        29.69 o                         
  -3   6   5         52.43         68.29        27.03 o                         
  -2   6   5        230.46        149.90        62.06 o                         
  -1   6   5       5513.41       5456.56       179.68 o                         
   0   6   5       1297.24       1312.79        56.55 o                         
   1   6   5         80.89         90.19        31.31 o                         
   2   6   5       5404.59       4865.54       204.39 o                         
   3   6   5       6592.03       6191.08       525.15 o                         
   4   6   5       1421.04       1285.29        82.40 o                         
   5   6   5        770.52        757.57        66.71 o                         
   6   6   5       2431.57       2460.44       190.71 o                         
   7   6   5       4096.58       4201.85       188.15 o                         
   8   6   5       3424.37       3417.45       250.34 o                         
   9   6   5       1742.25       2049.20       165.29 o                         
  10   6   5       1089.25       1311.99       146.76 o                         
 -13   7   5        566.52        555.31       146.06 o                         
 -12   7   5        749.55        789.49       147.84 o                         
 -11   7   5       1658.16       1653.49       222.11 o                         
 -10   7   5       2126.96       2042.44       138.91 o                         
  -9   7   5       1349.23       1230.80       102.39 o                         
  -8   7   5       4072.93       4109.21       177.92 o                         
  -7   7   5       7538.98       7472.53       287.13 o                         
  -6   7   5       5186.06       5140.38       204.15 o                         
  -5   7   5       5657.94       5619.50       217.69 o                         
  -4   7   5      10908.22      11022.37       405.05 o                         
  -3   7   5      12418.23      11192.15       485.59 o                         
  -2   7   5       8992.68       7785.51       562.24 o                         
  -1   7   5       5355.77       5434.26       269.94 o                         
   0   7   5       5972.82       6104.36       199.23 o                         
   1   7   5       8268.35       7172.15       332.29 o                         
   2   7   5       8684.92       8493.11       526.92 o                         
   3   7   5       4816.02       3852.27       208.06 o                         
   4   7   5       3298.20       3242.69       484.68 o                         
   5   7   5       5000.99       4623.94       360.64 o                         
   6   7   5       4981.17       4749.31       242.79 o                         
   7   7   5       2965.47       2898.59       155.91 o                         
   8   7   5       2131.86       2248.14       218.52 o                         
   9   7   5       1914.84       1804.44       171.10 o                         
 -12   8   5       1970.45       1812.61       189.23 o                         
 -11   8   5       3523.08       3809.82       245.65 o                         
 -10   8   5       5053.21       4992.66       252.41 o                         
  -9   8   5       2148.39       2221.96       130.02 o                         
  -8   8   5       3032.55       3083.52       149.23 o                         
  -7   8   5       4739.60       4776.48       221.53 o                         
  -6   8   5       4649.35       4587.82       193.88 o                         
  -5   8   5       6460.79       6468.35       410.65 o                         
  -4   8   5       6046.03       6069.57       253.62 o                         
  -3   8   5       3300.96       3224.46       174.21 o                         
  -2   8   5        642.70        567.88        47.18 o                         
  -1   8   5       4213.15       4174.15       210.20 o                         
   0   8   5       9283.97       9310.45       295.99 o                         
   1   8   5       1765.62       1576.78       182.32 o                         
   2   8   5         40.89         12.93        53.88 o                         
   3   8   5        621.36        640.13        64.60 o                         
   4   8   5        872.39        803.40       126.17 o                         
   5   8   5         13.43        -26.10        55.17 o                         
   6   8   5          2.82          9.51        56.27 o                         
   7   8   5         25.20        -26.56        93.67 o                         
   8   8   5          2.35        -50.17        87.14 o                         
   9   8   5          6.21        -71.54        92.30 o                         
 -12   9   5        274.82        416.63       131.93 o                         
 -11   9   5        225.57        274.00        85.97 o                         
 -10   9   5       1114.53       1210.57       113.00 o                         
  -9   9   5        162.74        171.42        63.94 o                         
  -8   9   5         49.94         91.23        53.25 o                         
  -7   9   5          0.66         25.27        84.86 o                         
  -6   9   5         29.99         75.48        50.27 o                         
  -5   9   5          6.75        -21.04        46.03 o                         
  -4   9   5        256.33        254.05        57.94 o                         
  -3   9   5        111.85        152.14        63.28 o                         
  -2   9   5        133.42        112.64        35.83 o                         
  -1   9   5        298.91        326.67        50.23 o                         
   0   9   5        727.42        699.55        54.96 o                         
   1   9   5       1966.83       1930.34       105.90 o                         
   2   9   5        823.41        798.18       143.91 o                         
   3   9   5        554.13        543.33        64.30 o                         
   4   9   5       4458.54       4089.90       229.13 o                         
   5   9   5       3590.85       2663.30       434.79 o                         
   6   9   5       1072.75       1185.26       127.13 o                         
   7   9   5       1675.13       1845.04       178.65 o                         
   8   9   5       1829.74       2069.73       192.88 o                         
 -12  10   5       1205.29       1099.52       159.29 o                         
 -11  10   5       1669.36       1738.04       146.19 o                         
 -10  10   5       1034.18       1074.96        99.98 o                         
  -9  10   5       2737.22       2852.86       160.08 o                         
  -8  10   5       2300.49       2231.28       179.36 o                         
  -7  10   5       1889.61       2033.20       131.93 o                         
  -6  10   5       4814.07       4930.69       332.59 o                         
  -5  10   5       7708.91       7448.77       498.84 o                         
  -4  10   5       3610.04       3372.30       313.85 o                         
  -3  10   5       1764.04       1641.47       176.63 o                         
  -2  10   5       9160.29       9282.85       497.30 o                         
  -1  10   5      10741.21      10592.52       468.00 o                         
   0  10   5       4616.78       4324.82       318.13 o                         
   1  10   5       3568.34       3419.54       252.13 o                         
   2  10   5       5229.52       5064.23       420.96 o                         
   3  10   5       5790.63       5294.38       406.60 o                         
   4  10   5       3093.04       2923.86       241.99 o                         
   5  10   5       2356.31       2311.26       210.94 o                         
   6  10   5       2041.84       2103.48       274.99 o                         
   7  10   5       1029.53        931.13       144.03 o                         
   8  10   5        854.84        885.31       133.34 o                         
 -12  11   5       1570.66       1760.06       183.81 o                         
 -11  11   5       3072.42       2953.43       194.81 o                         
 -10  11   5       2897.22       2938.79       179.55 o                         
  -9  11   5       2777.73       2992.02       220.73 o                         
  -8  11   5       3274.32       3366.28       172.71 o                         
  -7  11   5       3791.36       3749.97       188.64 o                         
  -6  11   5       4253.24       4201.81       238.62 o                         
  -5  11   5       3230.78       2406.15       347.18 o                         
  -4  11   5       3656.51       3487.28       362.36 o                         
  -3  11   5       4850.39       4591.14       221.00 o                         
  -2  11   5       2622.03       2398.06       148.54 o                         
  -1  11   5        900.47        817.04        69.73 o                         
   0  11   5        585.04        517.93        59.50 o                         
   1  11   5       1288.97       1214.88       103.94 o                         
   2  11   5       2147.12       2074.08       146.36 o                         
   3  11   5        251.79        216.27        67.33 o                         
   4  11   5         19.60        -20.71        66.53 o                         
   5  11   5        179.32        165.54        77.75 o                         
   6  11   5          0.91         48.22        85.07 o                         
   7  11   5        120.60        112.48       140.25 o                         
 -11  12   5        266.11        330.94       107.69 o                         
 -10  12   5         10.74         50.34        86.99 o                         
  -9  12   5        246.12        222.49        98.54 o                         
  -8  12   5        638.39        546.89        82.51 o                         
  -7  12   5         11.82        -75.15        75.15 o                         
  -6  12   5        686.97        732.67        90.14 o                         
  -5  12   5          5.38        -68.56        68.56 o                         
  -4  12   5        305.44        332.42       140.78 o                         
  -3  12   5       1860.76       1788.94       128.38 o                         
  -2  12   5       3542.11       2892.46       265.56 o                         
  -1  12   5        851.97        787.67        83.90 o                         
   0  12   5       1236.90       1021.72       194.75 o                         
   1  12   5       2588.41       2650.69       144.94 o                         
   2  12   5       1515.18       1507.19       119.89 o                         
   3  12   5       1319.51       1287.97       121.19 o                         
   4  12   5       1681.15       1805.58       194.61 o                         
   5  12   5       1123.16       1347.84       131.32 o                         
   6  12   5       1077.11        844.03       122.79 o                         
 -11  13   5        251.80        265.48       163.63 o                         
 -10  13   5        886.46        807.26       115.59 o                         
  -9  13   5       2203.60       2270.02       168.10 o                         
  -8  13   5       2612.56       2690.22       219.58 o                         
  -7  13   5       2656.33       2542.19       175.34 o                         
  -6  13   5       2879.52       2726.19       207.60 o                         
  -5  13   5       3318.02       3245.52       436.85 o                         
  -4  13   5       4662.23       4248.57       211.35 o                         
  -3  13   5       4911.14       4796.35       404.43 o                         
  -2  13   5       3435.89       3456.31       454.33 o                         
  -1  13   5       3830.07       3987.56       241.49 o                         
   0  13   5       6137.46       6082.97       253.46 o                         
   1  13   5       4895.07       5069.46       224.75 o                         
   2  13   5       1830.81       1763.15       137.93 o                         
   3  13   5       1611.09       1629.23       143.10 o                         
   4  13   5       1794.20       1639.30       232.80 o                         
   5  13   5       1719.55       2217.52       227.39 o                         
 -10  14   5       2394.07       2388.55       244.65 o                         
  -9  14   5       3591.65       3580.39       213.85 o                         
  -8  14   5       2116.81       2543.54       246.61 o                         
  -7  14   5       1461.21       1325.97       169.90 o                         
  -6  14   5       3418.47       3279.56       242.24 o                         
  -5  14   5       3565.08       3517.74       371.85 o                         
  -4  14   5        806.16        764.22       104.60 o                         
  -3  14   5        630.80        720.68       123.88 o                         
  -2  14   5       2258.07       2313.14       234.29 o                         
  -1  14   5       2669.80       2648.29       206.22 o                         
   0  14   5        766.68        867.55       112.59 o                         
   1  14   5        368.71        343.84        74.98 o                         
   2  14   5        206.65        237.25        81.75 o                         
   3  14   5         23.45         18.17        83.89 o                         
   4  14   5        141.53        206.55        99.50 o                         
   5  14   5        121.86         17.79       139.02 o                         
  -9  15   5         29.28         12.16       105.27 o                         
  -8  15   5        137.71        156.20        98.41 o                         
  -7  15   5         50.16       -123.66       140.70 o                         
  -6  15   5         56.06         69.87       109.86 o                         
  -5  15   5        257.89        225.88       109.79 o                         
  -4  15   5        249.85         48.75       124.53 o                         
  -3  15   5        119.45        120.84       116.27 o                         
  -2  15   5         45.46         62.75       109.18 o                         
  -1  15   5        550.98        801.63       161.41 o                         
   0  15   5        864.10        882.34       123.13 o                         
   1  15   5        183.56        285.53       106.53 o                         
   2  15   5        633.76        726.77       125.00 o                         
   3  15   5       1193.69       1193.09       121.91 o                         
  -8  16   5        534.75        592.20       192.69 o                         
  -7  16   5       1843.12       1708.92       854.17 o                         
  -6  16   5       2310.03       2237.62       341.64 o                         
  -5  16   5       1579.92       1481.09       209.23 o                         
  -4  16   5       2248.20       2413.59       235.09 o                         
  -3  16   5       2474.01       2356.82       322.12 o                         
  -2  16   5       2087.57       2767.10       246.01 o                         
  -1  16   5       1610.60       1789.37       194.43 o                         
   0  16   5       1335.41       1492.44       372.02 o                         
   1  16   5       1460.69       1723.49       279.13 o                         
   2  16   5       1785.98       1924.12       225.56 o                         
  -7  17   5        922.50        555.31       221.65 o                         
  -6  17   5        438.21        350.58       181.82 o                         
  -5  17   5        714.18        521.08       179.21 o                         
  -4  17   5       1246.40       1091.11       221.19 o                         
  -3  17   5        998.62       1171.60       177.17 o                         
  -2  17   5        186.02        529.81       148.94 o                         
  -1  17   5         71.81         87.74       132.59 o                         
   0  17   5        403.59        561.70       139.83 o                         
   2 -18   6       1436.92       1509.13       169.79 o                         
   3 -18   6       1697.97       1644.74       178.35 o                         
   4 -18   6       1415.63       1054.28       144.19 o                         
   5 -18   6       1270.76       1249.71       202.10 o                         
  -2 -17   6         78.69         66.22       150.37 o                         
  -1 -17   6        271.63        231.30       144.39 o                         
   0 -17   6         41.40        -40.93       155.43 o                         
   1 -17   6          1.20         19.11        97.95 o                         
   2 -17   6        213.29        214.12       103.53 o                         
   3 -17   6        110.84        103.96        99.71 o                         
   4 -17   6        129.08        265.90       165.77 o                         
   5 -17   6        340.37        236.17       108.18 o                         
   6 -17   6         18.80         50.45       107.81 o                         
   7 -17   6        275.58        258.01       125.84 o                         
  -3 -16   6        401.50        409.49       121.43 o                         
  -2 -16   6        668.72        678.79       234.75 o                         
  -1 -16   6       1222.11       1204.39       106.98 o                         
   0 -16   6       2001.19       1779.27       131.70 o                         
   1 -16   6       2507.82       2503.47       152.55 o                         
   2 -16   6       2619.15       2525.40       262.11 o                         
   3 -16   6       2244.23       2297.45       176.14 o                         
   4 -16   6       1512.59       1589.87       152.50 o                         
   5 -16   6       2059.22       2030.66       176.42 o                         
   6 -16   6       2911.19       2926.91       210.49 o                         
   7 -16   6       3809.49       3862.18       417.31 o                         
   8 -16   6       2976.73       2714.39       228.48 o                         
  -5 -15   6       2213.11       2155.43       212.26 o                         
  -4 -15   6       1452.38       1523.48       161.97 o                         
  -3 -15   6       1717.54       1702.29       176.81 o                         
  -2 -15   6       3197.17       2908.85       161.31 o                         
  -1 -15   6       2109.73       2011.83       138.73 o                         
   0 -15   6       2823.41       2683.67       129.70 o                         
   1 -15   6       5645.93       5500.51       230.40 o                         
   2 -15   6       5329.89       5220.61       218.86 o                         
   3 -15   6       1447.07       1249.31       130.90 o                         
   4 -15   6        794.62       1065.60       117.95 o                         
   5 -15   6       3462.47       3409.64       209.13 o                         
   6 -15   6       1340.46       1424.09       154.18 o                         
   7 -15   6        279.76        267.98       126.23 o                         
   8 -15   6        734.34        879.76       128.91 o                         
   9 -15   6        536.94        448.51       135.22 o                         
  -6 -14   6        884.81        950.64       132.15 o                         
  -5 -14   6        813.01        800.78       113.28 o                         
  -4 -14   6        601.45        459.03        94.52 o                         
  -3 -14   6        192.70        140.00        63.49 o                         
  -2 -14   6        370.97        325.36        63.61 o                         
  -1 -14   6        829.30        799.29        85.22 o                         
   0 -14   6        186.36        161.20        50.61 o                         
   1 -14   6          2.57         32.14        45.10 o                         
   2 -14   6          0.98         -4.44        46.16 o                         
   3 -14   6         12.19        -20.96        45.80 o                         
   4 -14   6          7.72         -6.93        64.32 o                         
   5 -14   6        205.34        197.18        73.65 o                         
   6 -14   6        945.48       1254.78       133.87 o                         
   7 -14   6        436.80        391.32        94.15 o                         
   8 -14   6        119.16        142.57       150.37 o                         
   9 -14   6        576.69        398.00       125.51 o                         
  10 -14   6       1501.54       1638.22       239.35 o                         
  -7 -13   6        171.84        274.99       138.87 o                         
  -6 -13   6        466.26        414.55       100.13 o                         
  -5 -13   6        378.16        452.07        93.01 o                         
  -4 -13   6       1460.98       1455.28       110.37 o                         
  -3 -13   6       3729.50       3511.72       161.39 o                         
  -2 -13   6       1600.22       1655.08       105.10 o                         
  -1 -13   6       2737.49       2564.35       115.42 o                         
   0 -13   6       4867.62       4673.78       172.16 o                         
   1 -13   6       3705.02       3618.75       140.35 o                         
   2 -13   6       2509.12       2379.10       123.70 o                         
   3 -13   6       4269.54       4144.36       196.67 o                         
   4 -13   6       9065.61       8955.17       338.58 o                         
   5 -13   6       4186.51       4378.08       234.14 o                         
   6 -13   6       1965.52       2158.12       158.45 o                         
   7 -13   6       2955.97       3177.48       202.32 o                         
   8 -13   6       2954.36       3035.56       208.72 o                         
   9 -13   6       2379.59       2451.41       209.11 o                         
  10 -13   6       1986.85       2335.81       366.96 o                         
  -7 -12   6       2593.71       2579.32       203.18 o                         
  -6 -12   6       3470.27       3632.87       224.11 o                         
  -5 -12   6       3529.31       3819.31       186.69 o                         
  -4 -12   6       3788.69       3875.23       171.41 o                         
  -3 -12   6       5712.17       5814.54       231.38 o                         
  -2 -12   6       7821.88       7634.68       253.99 o                         
  -1 -12   6       5724.82       5578.08       192.73 o                         
   0 -12   6       2258.87       2121.81       148.81 o                         
   1 -12   6       3306.00       3387.37       130.30 o                         
   2 -12   6       5258.55       5245.72       208.27 o                         
   3 -12   6       4285.07       4443.24       157.33 o                         
   4 -12   6       2582.74       2719.12       126.82 o                         
   5 -12   6        962.47       1051.55        82.18 o                         
   6 -12   6       1875.90       2023.90       144.34 o                         
   7 -12   6       3162.84       3287.15       200.17 o                         
   8 -12   6       1046.99       1229.73       136.18 o                         
   9 -12   6         69.76        -43.46       102.12 o                         
  10 -12   6        230.13        172.17       127.38 o                         
  11 -12   6        390.51        539.94       158.65 o                         
  -8 -11   6        852.50        859.59       118.54 o                         
  -7 -11   6        710.17        640.70       100.29 o                         
  -6 -11   6       1403.99       1386.22       138.28 o                         
  -5 -11   6        967.64        939.28        79.89 o                         
  -4 -11   6        307.26        296.23        46.97 o                         
  -3 -11   6       1103.87       1105.67        78.10 o                         
  -2 -11   6        305.88        333.96        39.58 o                         
  -1 -11   6         21.75         30.94        30.67 o                         
   0 -11   6         21.86         41.87        31.92 o                         
   1 -11   6        402.10        370.30        39.72 o                         
   2 -11   6        337.10        370.79        38.96 o                         
   3 -11   6       1925.65       2017.45        85.93 o                         
   4 -11   6         60.20         45.32        36.56 o                         
   5 -11   6        215.53        227.44        55.01 o                         
   6 -11   6       1270.96       1324.26        90.82 o                         
   7 -11   6        990.49        942.15       106.32 o                         
   8 -11   6        659.40        706.03        99.94 o                         
   9 -11   6        928.99       1100.85       132.83 o                         
  10 -11   6       1022.42        889.67       140.66 o                         
  11 -11   6       1208.53       1254.69       174.39 o                         
  -9 -10   6         32.49         48.67        99.10 o                         
  -8 -10   6        244.70        252.62        90.34 o                         
  -7 -10   6        800.90        895.79       100.32 o                         
  -6 -10   6        436.44        515.23        58.11 o                         
  -5 -10   6        433.87        461.02        52.44 o                         
  -4 -10   6       1694.28       1646.14        91.28 o                         
  -3 -10   6       2231.12       2188.50        94.32 o                         
  -2 -10   6       3233.91       3181.53       116.65 o                         
  -1 -10   6       3365.79       3357.10       120.81 o                         
   0 -10   6       2958.29       3075.05       113.79 o                         
   1 -10   6       5014.44       5125.34       174.13 o                         
   2 -10   6       7775.85       7961.23       256.12 o                         
   3 -10   6       5001.23       4947.93       166.21 o                         
   4 -10   6       2908.96       2737.07       103.02 o                         
   5 -10   6       6537.24       6647.60       281.69 o                         
   6 -10   6      10954.85      11714.54       432.67 o                         
   7 -10   6       5576.77       6004.20       241.48 o                         
   8 -10   6       2250.94       2537.84       178.11 o                         
   9 -10   6       3776.63       4308.86       260.13 o                         
  10 -10   6       3027.99       3636.64       258.40 o                         
  11 -10   6       1754.48       1852.86       212.72 o                         
  -9  -9   6       1806.84       1615.15       167.56 o                         
  -8  -9   6       2537.01       2446.56       177.39 o                         
  -7  -9   6       4261.51       4346.31       187.24 o                         
  -6  -9   6       2475.88       2467.52       122.19 o                         
  -5  -9   6       2874.12       3011.41       134.92 o                         
  -4  -9   6       6005.50       6158.25       236.02 o                         
  -3  -9   6       4432.06       4274.63       157.84 o                         
  -2  -9   6       5313.61       5215.88       173.01 o                         
  -1  -9   6       6353.09       6111.64       198.69 o                         
   0  -9   6       9634.81      10077.30       317.74 o                         
   1  -9   6       4987.53       5027.94       226.01 o                         
   2  -9   6       2189.18       2243.79        86.54 o                         
   3  -9   6       8895.29       9138.43       288.98 o                         
   4  -9   6       8119.70       8565.50       272.73 o                         
   5  -9   6       3030.39       3240.99       138.76 o                         
   6  -9   6       1854.45       1909.10       101.07 o                         
   7  -9   6       1970.97       2242.96       118.25 o                         
   8  -9   6       1569.62       1501.90       106.27 o                         
   9  -9   6       1109.24       1271.91       145.67 o                         
  10  -9   6        702.60        946.94       135.79 o                         
  11  -9   6        214.13        289.43       137.02 o                         
  12  -9   6         75.63       -134.87       160.12 o                         
 -10  -8   6       1098.78       1155.49       129.93 o                         
  -9  -8   6       1196.88       1312.38       134.65 o                         
  -8  -8   6       1194.61       1214.17        96.76 o                         
  -7  -8   6       1684.35       1572.91        97.44 o                         
  -6  -8   6       1868.28       1853.29        99.03 o                         
  -5  -8   6        505.95        549.28        66.28 o                         
  -4  -8   6        159.84        157.84        32.12 o                         
  -3  -8   6        387.47        384.43        33.90 o                         
  -2  -8   6        531.05        493.25        37.23 o                         
  -1  -8   6        934.37        943.83        47.66 o                         
   0  -8   6        513.49        456.71        36.09 o                         
   1  -8   6       1183.52       1079.29        62.92 o                         
   2  -8   6        508.99        522.90        51.44 o                         
   3  -8   6        489.41        481.68        34.59 o                         
   4  -8   6         37.52         24.69        22.84 o                         
   5  -8   6       1935.67       2007.26        80.95 o                         
   6  -8   6        599.14        669.95        68.71 o                         
   7  -8   6        201.48        226.61        48.90 o                         
   8  -8   6       2504.01       2441.90       134.16 o                         
   9  -8   6       1567.56       1467.24       113.07 o                         
  10  -8   6        514.72        437.29       111.69 o                         
  11  -8   6       1028.65        786.08       150.73 o                         
  12  -8   6       1240.63        878.54       183.68 o                         
 -10  -7   6        222.62        278.23       168.53 o                         
  -9  -7   6        148.57        117.30        57.91 o                         
  -8  -7   6        858.11        854.92        73.97 o                         
  -7  -7   6        111.46        131.95        42.71 o                         
  -6  -7   6        680.98        701.58        61.02 o                         
  -5  -7   6       5310.79       5278.95       204.62 o                         
  -4  -7   6       2023.14       2021.35        92.83 o                         
  -3  -7   6       1288.40       1266.77        58.52 o                         
  -2  -7   6       4952.74       4867.18       158.49 o                         
  -1  -7   6       9963.50       9688.13       315.47 o                         
   0  -7   6       5265.54       5294.90       170.44 o                         
   1  -7   6       4324.45       4292.02       164.59 o                         
   2  -7   6      13220.81      13826.89       379.00 o                         
   3  -7   6      14033.47      14866.59       407.92 o                         
   4  -7   6       7068.98       7141.57       226.37 o                         
   5  -7   6       3549.80       3614.70       164.96 o                         
   6  -7   6       3588.93       3524.44       126.05 o                         
   7  -7   6       5428.41       5640.75       226.17 o                         
   8  -7   6       7184.77       7209.59       284.93 o                         
   9  -7   6       4826.60       4848.82       427.85 o                         
  10  -7   6       3619.74       3643.15       237.34 o                         
  11  -7   6       2896.99       2643.22       248.22 o                         
  12  -7   6       1983.21       2080.36       240.87 o                         
 -11  -6   6       2298.01       1845.54       184.17 o                         
 -10  -6   6       2061.13       2333.94       178.32 o                         
  -9  -6   6       2558.17       2510.39       132.97 o                         
  -8  -6   6       4176.89       4297.23       181.41 o                         
  -7  -6   6       5008.53       5236.21       208.44 o                         
  -6  -6   6       6527.68       6852.79       259.56 o                         
  -5  -6   6       5405.88       5669.28       216.23 o                         
  -4  -6   6       4082.38       3946.59       155.12 o                         
  -3  -6   6       8430.31       8437.69       264.93 o                         
  -2  -6   6      11004.43      10384.03       322.02 o                         
  -1  -6   6       6986.10       6789.47       214.17 o                         
   0  -6   6       2939.46       2941.67        99.25 o                         
   1  -6   6       6154.89       6134.84       194.37 o                         
   2  -6   6      10750.56      10417.54       375.67 o                         
   3  -6   6       3960.83       4017.05       156.17 o                         
   4  -6   6        896.52       1004.94        60.52 o                         
   5  -6   6       3524.54       3671.13       139.58 o                         
   6  -6   6       3382.41       3548.37       125.29 o                         
   7  -6   6        361.37        371.30        49.18 o                         
   8  -6   6        726.15        811.29       117.57 o                         
   9  -6   6        837.44        756.72       115.39 o                         
  10  -6   6        358.73        339.51        81.58 o                         
  11  -6   6        100.95        -10.10       304.19 o                         
  12  -6   6        187.36        300.58       157.04 o                         
 -11  -5   6       1881.93       2134.54       184.76 o                         
 -10  -5   6       2237.69       2206.01       134.16 o                         
  -9  -5   6       1134.38       1117.36        91.91 o                         
  -8  -5   6       2061.12       2210.52       111.90 o                         
  -7  -5   6       1675.77       1809.80        94.47 o                         
  -6  -5   6        728.75        742.10        57.47 o                         
  -5  -5   6       3096.77       3009.62       124.19 o                         
  -4  -5   6       5707.34       5622.98       211.05 o                         
  -3  -5   6        524.31        490.92        38.07 o                         
  -2  -5   6       2062.53       2112.68        74.12 o                         
  -1  -5   6        369.63        415.73        27.11 o                         
   0  -5   6       2735.68       2625.01        88.58 o                         
   1  -5   6        124.78         92.91        13.60 o                         
   2  -5   6       1291.47       1371.84        64.40 o                         
   3  -5   6        952.18        850.35        65.70 o                         
   4  -5   6        432.26        438.73        43.24 o                         
   5  -5   6        622.87        564.08        50.69 o                         
   6  -5   6       1729.95       1734.88        91.44 o                         
   7  -5   6       3778.30       3734.83       133.67 o                         
   8  -5   6       2157.60       2324.04       111.51 o                         
   9  -5   6       1184.49       1209.99       103.44 o                         
  10  -5   6       1818.01       2004.16       154.92 o                         
  11  -5   6       2033.62       2111.16       180.57 o                         
  12  -5   6       1449.98       1402.99       211.07 o                         
 -11  -4   6         17.82         29.43        64.56 o                         
 -10  -4   6         15.51        -18.01        51.79 o                         
  -9  -4   6        553.92        549.85        60.59 o                         
  -8  -4   6        937.22        907.42        73.28 o                         
  -7  -4   6       1348.80       1439.83        89.23 o                         
  -6  -4   6       2390.01       2439.90       114.02 o                         
  -5  -4   6       1380.99       1341.08        73.75 o                         
  -4  -4   6       3968.97       4027.72       158.25 o                         
  -3  -4   6      10534.40      11020.20       396.64 o                         
  -2  -4   6       3958.16       3836.47       110.71 o                         
  -1  -4   6       2596.60       2598.06        86.78 o                         
   0  -4   6      14541.53      14781.68       402.39 o                         
   1  -4   6      14352.17      14615.76       517.71 o                         
   2  -4   6       5493.59       5595.12       206.81 o                         
   3  -4   6       5736.79       6001.03       221.95 o                         
   4  -4   6      19860.87      20348.04       806.66 o                         
   5  -4   6      15996.18      16235.07       500.33 o                         
   6  -4   6       6443.60       6568.41       290.32 o                         
   7  -4   6      10575.83      10830.43       396.32 o                         
   8  -4   6       6536.89       6696.83       258.43 o                         
   9  -4   6       3623.43       3809.76       151.10 o                         
  10  -4   6       3237.62       3664.29       332.58 o                         
  11  -4   6       2971.36       2667.14       194.13 o                         
  12  -4   6       1939.46       1832.49       292.92 o                         
 -12  -3   6       2238.52       2035.32       178.16 o                         
 -11  -3   6       2340.51       2432.14       145.88 o                         
 -10  -3   6       2923.25       3227.91       157.25 o                         
  -9  -3   6       6030.27       6742.83       270.68 o                         
  -8  -3   6       2771.69       2952.20       139.92 o                         
  -7  -3   6       4062.33       4271.70       176.41 o                         
  -6  -3   6      12828.64      12971.83       471.05 o                         
  -5  -3   6      16197.18      16657.90       595.76 o                         
  -4  -3   6      12181.18      12446.14       447.53 o                         
  -3  -3   6       6309.46       6486.49       238.41 o                         
  -2  -3   6      17631.86      18109.88       493.12 o                         
  -1  -3   6      21597.09      22472.52       682.87 o                         
   0  -3   6       9485.53       9614.89       263.94 o                         
   1  -3   6       9090.67       9622.19       344.34 o                         
   2  -3   6      10909.94      11873.67       423.46 o                         
   3  -3   6       9004.37       9359.29       338.05 o                         
   4  -3   6       7320.16       7413.84       207.79 o                         
   5  -3   6       3639.57       3699.22       126.34 o                         
   6  -3   6       1674.31       1779.07        85.53 o                         
   7  -3   6       2460.81       2269.70       144.89 o                         
   8  -3   6       1917.97       2014.82       125.31 o                         
   9  -3   6        758.41        789.17        64.00 o                         
  10  -3   6         22.11         23.41        77.84 o                         
  11  -3   6         13.11        -21.64       104.53 o                         
  12  -3   6          4.38        220.01       132.51 o                         
 -12  -2   6        928.02        922.80        97.39 o                         
 -11  -2   6       1721.48       1791.48       110.73 o                         
 -10  -2   6       2397.41       2729.87       152.87 o                         
  -9  -2   6       1704.05       1821.12       114.23 o                         
  -8  -2   6       1110.04       1026.68       145.77 o                         
  -7  -2   6       1090.09       1171.25        79.09 o                         
  -6  -2   6       1099.88       1166.25        72.63 o                         
  -5  -2   6       1033.89       1079.12        63.92 o                         
  -4  -2   6        648.46        681.61        46.67 o                         
  -3  -2   6       3993.40       4263.62       161.68 o                         
  -2  -2   6       5183.83       5392.11       151.58 o                         
  -1  -2   6        240.72        298.36        21.79 o                         
   0  -2   6        953.74       1161.19        38.41 o                         
   1  -2   6        169.04        186.77        20.99 o                         
   2  -2   6         78.59         81.46        18.59 o                         
   3  -2   6       5322.33       5564.72       188.92 o                         
   4  -2   6       2907.80       2973.53       102.43 o                         
   5  -2   6        572.67        520.56        34.33 o                         
   6  -2   6       3181.13       3276.74       158.22 o                         
   7  -2   6       2533.68       2503.17       110.75 o                         
   8  -2   6       1260.73       1287.40        83.31 o                         
   9  -2   6       1730.87       1822.85       105.21 o                         
  10  -2   6       3157.08       3323.20       286.94 o                         
  11  -2   6       1928.76       2143.81       251.54 o                         
  12  -2   6       1031.06        904.66       344.43 o                         
 -12  -1   6          1.28        -75.62        90.68 o                         
 -11  -1   6         21.75         31.99        75.79 o                         
 -10  -1   6       1174.88       1442.84       120.07 o                         
  -9  -1   6         49.68         85.24        53.39 o                         
  -8  -1   6         51.93         23.52        45.05 o                         
  -7  -1   6       4688.34       4695.28       188.99 o                         
  -6  -1   6       6789.59       6783.56       256.44 o                         
  -5  -1   6       1995.17       1996.09        91.41 o                         
  -4  -1   6       2471.54       2628.00       107.94 o                         
  -3  -1   6       9904.06       9394.25       338.06 o                         
  -2  -1   6      10710.70      11095.15       305.08 o                         
  -1  -1   6      13740.08      14766.68       450.35 o                         
   0  -1   6      18739.15      19990.00       543.11 o                         
   1  -1   6      14616.98      15748.61       480.74 o                         
   2  -1   6      10085.09      10186.84       280.84 o                         
   3  -1   6      13215.42      13275.98       409.23 o                         
   4  -1   6      10164.70       9667.50       569.00 o                         
   5  -1   6       5091.51       5169.45       234.85 o                         
   6  -1   6       7420.21       7390.12       272.70 o                         
   7  -1   6       6138.72       6531.07       308.22 o                         
   8  -1   6       4047.11       4071.66       169.69 o                         
   9  -1   6       3505.94       3426.95       161.23 o                         
  10  -1   6       2958.82       2871.20       339.56 o                         
  11  -1   6       2227.92       1997.97       194.13 o                         
  12  -1   6       1890.57       1191.92       318.67 o                         
 -12   0   6       1632.68       1743.29       340.29 o                         
 -11   0   6       2341.23       2263.60       156.16 o                         
 -10   0   6       3779.81       3900.21       186.60 o                         
  -9   0   6       3432.25       3473.45       163.39 o                         
  -8   0   6       7403.02       7536.93       290.23 o                         
  -7   0   6      11997.17      11737.14       473.65 o                         
  -6   0   6       7701.98       7354.98       422.02 o                         
  -5   0   6       7584.65       7173.52       289.96 o                         
  -4   0   6      17318.97      16420.34      1093.71 o                         
  -3   0   6      19669.77      20115.08       646.68 o                         
  -2   0   6      12211.58      12458.02       381.26 o                         
  -1   0   6      12104.68      12016.07       368.90 o                         
   0   0   6      19101.69      20012.51       609.52 o                         
   1   0   6      20034.95      19450.94      1196.19 o                         
   2   0   6       3093.63       2896.59        98.01 o                         
   3   0   6       6895.79       5951.21       216.04 o                         
   4   0   6       5352.13       5336.66       240.75 o                         
   5   0   6       1535.18       1533.05        65.13 o                         
   6   0   6       1902.90       1824.24        90.24 o                         
   7   0   6        773.38        820.39        57.07 o                         
   8   0   6        494.69        488.00        48.33 o                         
   9   0   6        101.52         92.45        50.08 o                         
  10   0   6        337.03        345.33        63.80 o                         
  11   0   6        642.32        588.57       131.25 o                         
 -13   1   6       2365.80       2437.32       238.06 o                         
 -12   1   6       1478.11       1448.11       167.09 o                         
 -11   1   6        746.57        792.37       112.06 o                         
 -10   1   6       2845.11       2672.39       153.06 o                         
  -9   1   6       4280.40       4019.16       255.56 o                         
  -8   1   6       2208.69       2030.34       138.49 o                         
  -7   1   6       1276.47       1084.61       112.00 o                         
  -6   1   6       6007.51       6053.08       279.73 o                         
  -5   1   6       4939.52       4536.00       254.37 o                         
  -4   1   6         44.99         43.44        19.92 o                         
  -3   1   6        115.09        160.51        20.08 o                         
  -2   1   6        432.76        482.01        36.57 o                         
  -1   1   6          2.67          6.91        13.46 o                         
   0   1   6        664.27        789.13        36.60 o                         
   1   1   6        160.72        188.11        18.87 o                         
   2   1   6        642.44        587.32        35.72 o                         
   3   1   6        286.34        251.18        26.08 o                         
   4   1   6        125.33        152.16        20.34 o                         
   5   1   6        872.66        894.86        49.41 o                         
   6   1   6       1826.96       1965.37       112.57 o                         
   7   1   6       1444.16       1478.80       102.86 o                         
   8   1   6       1603.16       1782.92        95.31 o                         
   9   1   6       1632.84       1597.69       105.22 o                         
  10   1   6        919.80        936.98        93.60 o                         
  11   1   6       1365.05       1555.04       163.15 o                         
 -13   2   6          1.90        129.36       193.83 o                         
 -12   2   6          7.54         57.28       115.53 o                         
 -11   2   6        232.62        158.54        99.05 o                         
 -10   2   6        562.67        595.92        78.21 o                         
  -9   2   6        878.50        795.04        88.87 o                         
  -8   2   6       2525.42       2441.72       112.52 o                         
  -7   2   6       1108.22       1107.22        60.12 o                         
  -6   2   6        656.96        569.36        47.62 o                         
  -5   2   6       9801.57       9332.88       293.06 o                         
  -4   2   6      11656.08      11458.40       411.65 o                         
  -3   2   6       5850.38       6259.78       199.86 o                         
  -2   2   6       7688.60       7922.25       287.01 o                         
  -1   2   6      17295.16      16186.41      1004.89 o                         
   0   2   6      21864.04      19238.17      1590.84 o                         
   1   2   6       6761.49       6821.70       470.98 o                         
   2   2   6      11727.52      10446.98       509.59 o                         
   3   2   6       9684.60       9872.05       274.30 o                         
   4   2   6       5816.11       6522.48       274.12 o                         
   5   2   6      10204.12      11121.65       394.66 o                         
   6   2   6       9065.38       9758.88       379.68 o                         
   7   2   6       5085.99       5251.77       210.24 o                         
   8   2   6       3251.93       3481.04       157.03 o                         
   9   2   6       4030.33       4449.83       193.92 o                         
  10   2   6       3456.33       3670.90       191.21 o                         
  11   2   6       1702.12       1683.28       206.47 o                         
 -13   3   6       1202.70       1340.33       173.88 o                         
 -12   3   6       1359.42       1038.00       231.30 o                         
 -11   3   6       5436.90       2933.37       307.18 o                         
 -10   3   6       5225.14       3067.64       291.08 o                         
  -9   3   6       3756.93       3252.05       335.68 o                         
  -8   3   6       4240.77       3917.27       145.47 o                         
  -7   3   6       7849.50       7741.52       250.52 o                         
  -6   3   6      10829.75      10685.63       336.40 o                         
  -5   3   6       6522.30       6429.14       206.85 o                         
  -4   3   6       4854.03       4550.36       150.09 o                         
  -3   3   6       7313.66       7160.33       236.42 o                         
  -2   3   6      13896.34      14422.41       445.33 o                         
  -1   3   6      14601.20      14581.95       659.06 o                         
   0   3   6       7038.50       5691.69       275.27 o                         
   1   3   6       3672.60       3154.80       111.77 o                         
   2   3   6       9320.59       9233.21       339.22 o                         
   3   3   6       6524.13       6864.72       256.21 o                         
   4   3   6       2396.89       2277.50       102.34 o                         
   5   3   6       3793.14       3880.31       158.52 o                         
   6   3   6       2888.92       2816.37       126.62 o                         
   7   3   6       1390.87       1534.47        95.91 o                         
   8   3   6       1113.15       1159.50        90.33 o                         
   9   3   6        595.01        587.24        71.21 o                         
  10   3   6          9.66         -5.38        65.82 o                         
  11   3   6         43.84        158.84       104.96 o                         
 -13   4   6       1662.77       1569.91       379.14 o                         
 -12   4   6       2177.14       1285.73       213.83 o                         
 -11   4   6       1898.69       1675.28       288.78 o                         
 -10   4   6       1168.83       1095.78       117.12 o                         
  -9   4   6        955.35        855.64        75.79 o                         
  -8   4   6       1786.29       1327.55       133.52 o                         
  -7   4   6       1974.61       1946.08        85.29 o                         
  -6   4   6        153.73        147.26        28.07 o                         
  -5   4   6         37.34         51.56        22.83 o                         
  -4   4   6       3367.42       3338.82       115.10 o                         
  -3   4   6       1818.93       1924.96        82.91 o                         
  -2   4   6        212.20        187.33        23.11 o                         
  -1   4   6        153.30         99.31        58.53 o                         
   0   4   6        475.38        371.84        36.65 o                         
   1   4   6       1301.02       1340.59        64.58 o                         
   2   4   6        967.39        880.22        73.74 o                         
   3   4   6        562.80        618.05        51.77 o                         
   4   4   6        972.94       1051.70       103.95 o                         
   5   4   6       1317.94       1338.08        80.05 o                         
   6   4   6        602.52        632.43        59.65 o                         
   7   4   6        205.62        248.77        48.47 o                         
   8   4   6       1566.00       1779.14       114.94 o                         
   9   4   6       1724.49       2056.02       132.38 o                         
  10   4   6        637.51        578.18        94.56 o                         
 -13   5   6         48.14        -10.28       133.45 o                         
 -12   5   6        224.72        198.84       119.23 o                         
 -11   5   6        479.39        542.24       108.42 o                         
 -10   5   6        162.33        122.36       128.30 o                         
  -9   5   6        671.12        677.79        73.09 o                         
  -8   5   6       2142.78       2039.12       228.12 o                         
  -7   5   6       2133.38       2143.28       106.65 o                         
  -6   5   6       3039.60       3046.99       130.75 o                         
  -5   5   6       3023.87       3048.18       128.95 o                         
  -4   5   6       5237.88       5269.60       219.96 o                         
  -3   5   6       9881.64      10092.49       364.20 o                         
  -2   5   6       8356.66       8031.23       382.06 o                         
  -1   5   6       4430.07       4716.41       221.40 o                         
   0   5   6       3762.11       3956.02       134.86 o                         
   1   5   6      10594.23      10610.18       765.51 o                         
   2   5   6      14108.83      14182.47      1482.55 o                         
   3   5   6       8431.91       8356.01       380.04 o                         
   4   5   6       8636.96       8039.81       304.37 o                         
   5   5   6       6145.07       6322.02       247.92 o                         
   6   5   6       2545.52       2663.08       130.42 o                         
   7   5   6       3830.21       4252.55       186.89 o                         
   8   5   6       4341.64       4668.61       207.42 o                         
   9   5   6       1749.12       1940.56       136.27 o                         
  10   5   6       1035.86       1213.21       288.09 o                         
 -13   6   6       2201.33       2177.51       255.22 o                         
 -12   6   6       3275.26       3065.45       283.27 o                         
 -11   6   6       2046.83       2027.19       184.66 o                         
 -10   6   6       2529.41       2488.48       153.36 o                         
  -9   6   6       8908.56       9458.94       449.13 o                         
  -8   6   6       9032.56       8870.37       513.63 o                         
  -7   6   6       3249.92       3126.13       140.98 o                         
  -6   6   6       7183.48       7470.81       282.24 o                         
  -5   6   6      16533.93      16897.30       606.83 o                         
  -4   6   6      14716.89      14626.59       528.24 o                         
  -3   6   6       6254.13       6550.16       255.34 o                         
  -2   6   6      10110.68       4727.69       325.57 o                         
  -1   6   6      14952.51      15395.31       478.02 o                         
   0   6   6       3049.88       3395.76       119.10 o                         
   1   6   6       6020.32       6001.20       231.74 o                         
   2   6   6       8183.20       7181.85       538.35 o                         
   3   6   6       3711.81       3627.15       185.96 o                         
   4   6   6       2708.65       2634.84       153.06 o                         
   5   6   6       2092.58       1920.21       107.38 o                         
   6   6   6       1504.58       1534.49       106.54 o                         
   7   6   6        271.33        293.06        73.30 o                         
   8   6   6        305.01        299.42        68.10 o                         
   9   6   6        790.60        843.80        94.86 o                         
  10   6   6        388.08        355.85       105.07 o                         
 -13   7   6       1164.89       1102.49       165.08 o                         
 -12   7   6       1125.77       1442.43       289.47 o                         
 -11   7   6       1947.79       2089.38       192.45 o                         
 -10   7   6       2586.78       2486.60       146.81 o                         
  -9   7   6       1723.44       1709.88       173.68 o                         
  -8   7   6       2512.91       2607.06       143.55 o                         
  -7   7   6       2481.93       2442.14       122.46 o                         
  -6   7   6       2159.44       2036.37       104.55 o                         
  -5   7   6       1691.91       1614.74        88.38 o                         
  -4   7   6        351.82        419.80        46.06 o                         
  -3   7   6        199.10        212.37        36.85 o                         
  -2   7   6        470.82        450.77        39.28 o                         
  -1   7   6        108.47        102.78        25.24 o                         
   0   7   6         68.78         93.50        24.09 o                         
   1   7   6        225.64        216.84        38.66 o                         
   2   7   6        912.65        804.76       106.88 o                         
   3   7   6       1143.44       1034.91        79.50 o                         
   4   7   6        445.70        366.86        66.79 o                         
   5   7   6        477.58        465.43        60.85 o                         
   6   7   6       2019.58       1966.71       122.71 o                         
   7   7   6       2425.84       2451.38       145.21 o                         
   8   7   6        927.86        991.91        94.37 o                         
   9   7   6        672.02        762.90       114.28 o                         
 -12   8   6         11.44       -114.58       114.58 o                         
 -11   8   6         20.42         32.65       189.00 o                         
 -10   8   6       1124.20       1326.06       113.29 o                         
  -9   8   6       1182.54       1269.20       102.83 o                         
  -8   8   6         46.36         81.13        52.87 o                         
  -7   8   6       1129.04       1036.62        84.23 o                         
  -6   8   6       3104.83       3059.27       140.09 o                         
  -5   8   6       2773.83       2587.24       123.26 o                         
  -4   8   6       1587.02       1535.52        88.62 o                         
  -3   8   6       4308.15       3818.01       195.08 o                         
  -2   8   6       9054.11       8740.85       380.17 o                         
  -1   8   6       5037.36       5204.59       176.01 o                         
   0   8   6       8362.61       8782.56       280.80 o                         
   1   8   6       8277.44       8775.88       330.95 o                         
   2   8   6       3484.91       3303.74       260.61 o                         
   3   8   6       3771.19       3628.93       165.37 o                         
   4   8   6       7459.62       6814.85       501.59 o                         
   5   8   6       6662.34       6701.59       580.33 o                         
   6   8   6       3195.84       3439.02       364.43 o                         
   7   8   6       3254.39       3048.01       262.22 o                         
   8   8   6       3449.20       3495.62       196.96 o                         
   9   8   6       2495.09       2817.29       225.97 o                         
 -12   9   6       2903.62       3123.47       430.42 o                         
 -11   9   6       3407.00       3599.34       244.16 o                         
 -10   9   6       3234.10       3511.28       185.18 o                         
  -9   9   6       3494.83       3480.41       174.99 o                         
  -8   9   6       4387.68       4438.06       197.76 o                         
  -7   9   6       5941.84       5828.72       239.40 o                         
  -6   9   6       5753.91       5914.71       238.42 o                         
  -5   9   6       5138.01       5018.06       257.59 o                         
  -4   9   6       4156.32       3885.08       214.52 o                         
  -3   9   6       6359.20       5004.79       371.40 o                         
  -2   9   6       7584.11       7316.42       398.70 o                         
  -1   9   6       5317.97       5319.31       181.09 o                         
   0   9   6       6065.57       6424.86       250.40 o                         
   1   9   6       3861.23       3857.39       167.67 o                         
   2   9   6       1866.55       1784.63       106.62 o                         
   3   9   6       3994.53       3649.84       226.32 o                         
   4   9   6       3513.15       3288.66       166.59 o                         
   5   9   6        604.40        443.54       111.90 o                         
   6   9   6        418.03        204.27       154.58 o                         
   7   9   6        792.30        677.37       102.42 o                         
   8   9   6        370.51        292.68       108.15 o                         
 -12  10   6       1762.61       1488.07       171.90 o                         
 -11  10   6        716.66        768.05       122.07 o                         
 -10  10   6       1417.03       1514.33       131.97 o                         
  -9  10   6       3637.10       3868.07       192.90 o                         
  -8  10   6       1381.92       1420.77       115.76 o                         
  -7  10   6        539.82        553.99        69.60 o                         
  -6  10   6        955.93       1060.86       107.84 o                         
  -5  10   6       1365.30       1130.51        90.87 o                         
  -4  10   6        524.00        498.87        71.05 o                         
  -3  10   6        694.13        618.65        65.30 o                         
  -2  10   6        362.64        348.46        46.79 o                         
  -1  10   6        170.42        173.49        34.40 o                         
   0  10   6         24.59         37.78        39.25 o                         
   1  10   6        203.96        241.24        48.81 o                         
   2  10   6         12.45         15.87        48.95 o                         
   3  10   6        613.69        612.42        73.03 o                         
   4  10   6        770.04        759.91        84.81 o                         
   5  10   6        165.17        149.06        72.69 o                         
   6  10   6        403.43        391.27        88.62 o                         
   7  10   6        970.04       1089.63       135.04 o                         
 -11  11   6        254.95        357.33        99.27 o                         
 -10  11   6        268.27        259.62        87.30 o                         
  -9  11   6        287.19        203.56        77.12 o                         
  -8  11   6       1498.21       1584.66       128.09 o                         
  -7  11   6       1607.80       1599.58       121.34 o                         
  -6  11   6       1755.12       1600.03       115.96 o                         
  -5  11   6       2633.08       2681.06       209.69 o                         
  -4  11   6       3106.03       2861.22       173.56 o                         
  -3  11   6       2959.61       2692.85       178.19 o                         
  -2  11   6       2195.63       2175.73       192.32 o                         
  -1  11   6       3209.83       3181.85       214.89 o                         
   0  11   6       4911.77       5045.72       210.98 o                         
   1  11   6       3789.58       3823.18       173.70 o                         
   2  11   6       4540.48       4568.71       318.04 o                         
   3  11   6       4505.59       4471.27       375.28 o                         
   4  11   6       1446.96       1496.17       135.94 o                         
   5  11   6       1326.84       1432.03       120.13 o                         
   6  11   6       2506.96       2385.13       180.54 o                         
   7  11   6       2188.52       2586.54       252.00 o                         
 -11  12   6       2343.87       2633.14       193.40 o                         
 -10  12   6       3871.73       3873.78       236.60 o                         
  -9  12   6       2789.93       3056.60       183.19 o                         
  -8  12   6       2829.64       2815.66       168.20 o                         
  -7  12   6       4101.34       3796.31       215.74 o                         
  -6  12   6       6638.48       6795.02       397.31 o                         
  -5  12   6       4678.11       4527.54       635.97 o                         
  -4  12   6       6169.53       5600.04       241.98 o                         
  -3  12   6       5620.71       5280.59       439.33 o                         
  -2  12   6       1410.70       1666.75       152.77 o                         
  -1  12   6       3152.43       3408.20       209.70 o                         
   0  12   6       4992.95       5253.14       222.03 o                         
   1  12   6       2353.08       2373.66       134.46 o                         
   2  12   6        772.92        854.07        84.05 o                         
   3  12   6        522.14        568.03        88.04 o                         
   4  12   6        738.33        764.80        96.40 o                         
   5  12   6        666.76        707.65       103.55 o                         
   6  12   6        383.33        297.03       107.23 o                         
 -10  13   6       1104.06       1282.90       137.76 o                         
  -9  13   6        340.70        272.57        94.67 o                         
  -8  13   6        338.12        416.42        91.09 o                         
  -7  13   6       1143.25       1185.27       115.45 o                         
  -6  13   6        693.95        641.27        98.24 o                         
  -5  13   6        134.20         51.84        86.52 o                         
  -4  13   6        429.12        444.56        72.72 o                         
  -3  13   6        196.67        211.79       103.70 o                         
  -2  13   6         19.66         39.58        83.97 o                         
  -1  13   6         19.26         34.46        78.11 o                         
   0  13   6          6.60         37.15        56.37 o                         
   1  13   6        224.97        320.17        97.30 o                         
   2  13   6        387.96        367.61        73.54 o                         
   3  13   6        121.39        128.92        97.48 o                         
   4  13   6        320.70        316.78        92.50 o                         
   5  13   6        683.55        777.14       113.60 o                         
 -10  14   6        160.44        232.40       115.34 o                         
  -9  14   6        495.19        519.30       109.95 o                         
  -8  14   6        725.81        715.02       109.26 o                         
  -7  14   6       1191.88       1280.14       152.49 o                         
  -6  14   6       1038.25       1138.91       143.05 o                         
  -5  14   6       1613.60       1492.48       160.57 o                         
  -4  14   6       2467.52       2244.16       331.78 o                         
  -3  14   6       1640.18       1617.51       176.49 o                         
  -2  14   6       1800.83       1714.29       180.27 o                         
  -1  14   6       2857.19       3084.67       221.94 o                         
   0  14   6       2239.05       2321.14       191.99 o                         
   1  14   6        869.45        909.28       122.55 o                         
   2  14   6        993.91       1006.26       100.86 o                         
   3  14   6       1995.61       2140.89       167.09 o                         
   4  14   6       2422.88       2213.63       171.30 o                         
  -9  15   6       1943.53       1744.85       168.41 o                         
  -8  15   6       2720.92       2374.87       195.91 o                         
  -7  15   6       2895.96       3279.59       244.50 o                         
  -6  15   6       1833.94       1760.16       211.28 o                         
  -5  15   6       2385.23       2293.08       304.19 o                         
  -4  15   6       2832.70       2551.83       244.67 o                         
  -3  15   6       1541.60       1570.62       185.46 o                         
  -2  15   6       2108.93       2302.74       263.95 o                         
  -1  15   6       2527.42       2537.91       246.94 o                         
   0  15   6        762.27        617.02       117.89 o                         
   1  15   6        948.97       1171.75       156.12 o                         
   2  15   6       2016.94       1869.03       209.36 o                         
   3  15   6        911.44       1113.97       155.15 o                         
  -8  16   6        436.95        501.51       140.73 o                         
  -7  16   6        305.91        290.61       271.08 o                         
  -6  16   6         18.60       -165.88       310.86 o                         
  -5  16   6         55.51         43.89       151.49 o                         
  -4  16   6        140.74        117.77       166.69 o                         
  -3  16   6         31.54        212.45       202.79 o                         
  -2  16   6          0.76         48.06       121.47 o                         
  -1  16   6         89.78        123.11       122.14 o                         
   0  16   6          2.10        173.90       120.91 o                         
   1  16   6         30.23         50.88       266.25 o                         
  -6  17   6        809.53        601.65       196.11 o                         
  -5  17   6        732.97        517.55       194.52 o                         
  -4  17   6        916.96        751.86       174.93 o                         
  -3  17   6       1562.87       1417.58       184.60 o                         
  -2  17   6       1961.51       1928.37       220.87 o                         
  -1  17   6       1033.91       1175.47       235.44 o                         
   2 -18   7       1052.52       1159.16       149.90 o                         
   3 -18   7       1692.74       1412.01       158.81 o                         
   4 -18   7        970.42        993.48       139.11 o                         
  -1 -17   7       1995.97       1827.43       274.07 o                         
   0 -17   7       4487.91       4877.60       379.37 o                         
   1 -17   7       4121.99       4064.19       452.72 o                         
   2 -17   7       3116.26       3002.89       265.56 o                         
   3 -17   7       2479.85       2306.00       194.95 o                         
   4 -17   7       2847.30       2892.03       213.87 o                         
   5 -17   7       2409.40       2234.60       199.95 o                         
   6 -17   7       2162.36       2130.59       207.11 o                         
  -3 -16   7        813.32        950.15       138.56 o                         
  -2 -16   7       1136.14       1130.76       180.72 o                         
  -1 -16   7       1695.50       1829.57       163.70 o                         
   0 -16   7       1163.11       1092.81       135.20 o                         
   1 -16   7        921.49       1040.46        97.19 o                         
   2 -16   7        593.59        667.13       102.29 o                         
   3 -16   7        741.75        698.75       106.45 o                         
   4 -16   7        842.00        819.15       111.48 o                         
   5 -16   7          9.54        213.79        93.81 o                         
   6 -16   7         45.33         -8.14        96.32 o                         
   7 -16   7         63.46        143.52       110.71 o                         
   8 -16   7          0.28         59.91       122.90 o                         
  -4 -15   7        177.41        201.64       107.63 o                         
  -3 -15   7         66.11        -43.56        98.82 o                         
  -2 -15   7         42.48         38.39        70.35 o                         
  -1 -15   7       1071.05       1047.15       100.52 o                         
   0 -15   7        821.07        868.78        89.13 o                         
   1 -15   7        258.52        213.41        63.50 o                         
   2 -15   7        540.17        469.86        66.53 o                         
   3 -15   7       1363.10       1210.25       124.21 o                         
   4 -15   7       1508.86       1608.09       146.59 o                         
   5 -15   7       2261.59       2152.87       172.69 o                         
   6 -15   7       3321.11       3387.67       220.08 o                         
   7 -15   7       1667.10       1780.82       182.01 o                         
   8 -15   7       1331.89       1172.99       146.64 o                         
  -6 -14   7       1867.30       2175.40       210.78 o                         
  -5 -14   7       2207.90       2263.34       195.44 o                         
  -4 -14   7       2178.70       1915.89       175.20 o                         
  -3 -14   7       2214.23       2438.71       141.58 o                         
  -2 -14   7       3779.59       3531.89       259.31 o                         
  -1 -14   7       3853.12       3590.47       211.79 o                         
   0 -14   7       2311.83       2418.84       118.85 o                         
   1 -14   7       2779.63       2730.59       138.14 o                         
   2 -14   7       4915.02       4585.89       195.56 o                         
   3 -14   7       5986.52       5930.99       240.81 o                         
   4 -14   7       3176.46       3238.55       193.24 o                         
   5 -14   7       2437.58       2320.04       166.43 o                         
   6 -14   7       3840.86       4004.04       237.75 o                         
   7 -14   7       2095.25       2129.07       257.74 o                         
   8 -14   7       1336.93       1280.85       175.66 o                         
   9 -14   7       1416.12       1386.84       169.91 o                         
  -6 -13   7       1487.41       1384.35       387.88 o                         
  -5 -13   7       1538.35       1678.87       160.53 o                         
  -4 -13   7       3395.80       3743.04       174.42 o                         
  -3 -13   7       3732.24       3726.05       170.33 o                         
  -2 -13   7       1747.86       1687.50       109.54 o                         
  -1 -13   7       1417.07       1509.46        91.19 o                         
   0 -13   7       2058.03       1985.25       102.14 o                         
   1 -13   7       1405.12       1251.93        79.85 o                         
   2 -13   7        190.76        181.20        48.62 o                         
   3 -13   7        634.75        601.35        61.01 o                         
   4 -13   7        423.26        460.46        58.46 o                         
   5 -13   7        108.91         65.00        67.48 o                         
   6 -13   7        360.38        437.23       139.33 o                         
   7 -13   7          4.17          0.79        78.49 o                         
   8 -13   7          1.46         85.23        91.61 o                         
   9 -13   7         52.46        183.30       116.18 o                         
  10 -13   7         99.89        295.70       143.69 o                         
  -7 -12   7         26.65         21.24        92.59 o                         
  -6 -12   7          9.11         75.49        81.57 o                         
  -5 -12   7          8.11         -9.20        54.28 o                         
  -4 -12   7         52.17        -39.40        69.51 o                         
  -3 -12   7        414.67        411.06        54.75 o                         
  -2 -12   7       1245.23       1303.89        88.84 o                         
  -1 -12   7        655.53        743.12        56.78 o                         
   0 -12   7        831.20        741.75        58.45 o                         
   1 -12   7       3441.76       3285.20       129.18 o                         
   2 -12   7       3231.62       3217.24       143.87 o                         
   3 -12   7       1102.75       1045.36        79.47 o                         
   4 -12   7       2113.81       1978.90       107.91 o                         
   5 -12   7       3004.22       3056.97       162.71 o                         
   6 -12   7       2000.42       1983.17       151.33 o                         
   7 -12   7       2382.30       2563.15       220.04 o                         
   8 -12   7       3195.46       3593.99       229.13 o
[truncated: 468,019 more chars]
